# Supplementary material for: ABHD11 maintains 2-oxoglutarate metabolism by preserving functional lipoylation of the 2-oxoglutarate dehydrogenase complex
Source: Nat Commun. 2020 Aug 13;11:4046. doi: 10.1038/s41467-020-17862-6 (PMC7426941; doi:10.1038/s41467-020-17862-6)
Supplement: Supplementary file 3 — Supplementary Data 1 [file 41467_2020_17862_MOESM3_ESM.xlsx]

## Sheet: A- Brunello-RawData
sgRNA	gene	UnsortedControlLibrary-postsort2	Sorted-postsort2
A1BG_00001	A1BG	1542	1161
A1BG_00002	A1BG	1648	1140
A1BG_00003	A1BG	0	0
A1BG_00004	A1BG	1592	947
A1CF_36947	A1CF	1259	215
A1CF_36948	A1CF	804	506
A1CF_36949	A1CF	3863	1825
A1CF_36950	A1CF	1124	0
A2M_00005	A2M	902	2
A2M_00006	A2M	706	243
A2M_00007	A2M	1312	380
A2M_00008	A2M	2052	539
A2ML1_61349	A2ML1	1500	1193
A2ML1_61350	A2ML1	287	690
A2ML1_61351	A2ML1	1431	108
A2ML1_61352	A2ML1	1343	1066
A3GALT2_59377	A3GALT2	1419	1074
A3GALT2_59378	A3GALT2	1264	533
A3GALT2_59379	A3GALT2	2001	124
A3GALT2_59380	A3GALT2	4244	472
A4GALT_39715	A4GALT	1549	488
A4GALT_39716	A4GALT	890	1
A4GALT_39717	A4GALT	1541	327
A4GALT_39718	A4GALT	0	0
A4GNT_37955	A4GNT	148	672
A4GNT_37956	A4GNT	1220	74
A4GNT_37957	A4GNT	628	394
A4GNT_37958	A4GNT	847	151
AAAS_21269	AAAS	1492	184
AAAS_21270	AAAS	2127	432
AAAS_21271	AAAS	519	241
AAAS_21272	AAAS	1	789
AACS_48543	AACS	1193	220
AACS_48544	AACS	2887	208
AACS_48545	AACS	372	622
AACS_48546	AACS	649	0
AADAC_00021	AADAC	3187	1003
AADAC_00022	AADAC	2217	2295
AADAC_00023	AADAC	2383	143
AADAC_00024	AADAC	423	528
AADACL2_69621	AADACL2	1155	0
AADACL2_69622	AADACL2	696	190
AADACL2_69623	AADACL2	193	171
AADACL2_69624	AADACL2	561	0
AADACL3_59221	AADACL3	352	581
AADACL3_59222	AADACL3	640	0
AADACL3_59223	AADACL3	1333	0
AADACL3_59224	AADACL3	346	247
AADACL4_69485	AADACL4	1139	142
AADACL4_69486	AADACL4	655	687
AADACL4_69487	AADACL4	1	153
AADACL4_69488	AADACL4	130	0
AADAT_38015	AADAT	626	0
AADAT_38016	AADAT	1475	319
AADAT_38017	AADAT	116	112
AADAT_38018	AADAT	0	205
AAED1_64357	AAED1	572	535
AAED1_64358	AAED1	1670	0
AAED1_64359	AAED1	2002	2
AAED1_64360	AAED1	387	1738
AAGAB_49735	AAGAB	957	1835
AAGAB_49736	AAGAB	588	4253
AAGAB_49737	AAGAB	125	265
AAGAB_49738	AAGAB	362	1615
AAK1_30987	AAK1	252	897
AAK1_30988	AAK1	959	2
AAK1_30989	AAK1	118	1046
AAK1_30990	AAK1	160	221
AAMDC_36255	AAMDC	1179	0
AAMDC_36256	AAMDC	808	1728
AAMDC_36257	AAMDC	1302	186
AAMDC_36258	AAMDC	1132	0
AAMP_00025	AAMP	273	0
AAMP_00026	AAMP	2394	2735
AAMP_00027	AAMP	199	0
AAMP_00028	AAMP	2197	166
AANAT_00029	AANAT	1058	552
AANAT_00030	AANAT	2269	2332
AANAT_00031	AANAT	359	590
AANAT_00032	AANAT	1971	299
AAR2_34255	AAR2	3500	440
AAR2_34256	AAR2	3393	245
AAR2_34257	AAR2	987	1181
AAR2_34258	AAR2	1268	56
AARD_73105	AARD	545	0
AARD_73106	AARD	593	0
AARD_73107	AARD	328	387
AARD_73108	AARD	226	513
AARS2_45659	AARS2	0	0
AARS2_45660	AARS2	0	67
AARS2_45661	AARS2	375	68
AARS2_45662	AARS2	1	0
AARS_00033	AARS	161	0
AARS_00034	AARS	167	0
AARS_00035	AARS	399	1
AARS_00036	AARS	1547	363
AARSD1_51303	AARSD1	1104	301
AARSD1_51304	AARSD1	427	220
AARSD1_51305	AARSD1	335	477
AARSD1_51306	AARSD1	2515	71
AASDH_60113	AASDH	1292	1280
AASDH_60114	AASDH	1136	0
AASDH_60115	AASDH	1861	52
AASDH_60116	AASDH	934	0
AASDHPPT_46927	AASDHPPT	1199	0
AASDHPPT_46928	AASDHPPT	0	1
AASDHPPT_46929	AASDHPPT	1801	0
AASDHPPT_46930	AASDHPPT	405	122
AASS_27193	AASS	1400	984
AASS_27194	AASS	1181	1340
AASS_27195	AASS	2712	548
AASS_27196	AASS	3509	873
AATF_35171	AATF	258	265
AATF_35172	AATF	130	359
AATF_35173	AATF	291	372
AATF_35174	AATF	458	0
AATK_25397	AATK	985	157
AATK_25398	AATK	531	845
AATK_25399	AATK	177	1
AATK_25400	AATK	58	0
ABAT_00037	ABAT	1273	0
ABAT_00038	ABAT	417	1839
ABAT_00039	ABAT	1271	0
ABAT_00040	ABAT	254	0
ABCA10_27825	ABCA10	1108	0
ABCA10_27826	ABCA10	1574	547
ABCA10_27827	ABCA10	465	152
ABCA10_27828	ABCA10	342	0
ABCA12_34679	ABCA12	1734	424
ABCA12_34680	ABCA12	687	1678
ABCA12_34681	ABCA12	715	93
ABCA12_34682	ABCA12	1055	1
ABCA13_62905	ABCA13	501	312
ABCA13_62906	ABCA13	1978	195
ABCA13_62907	ABCA13	0	0
ABCA13_62908	ABCA13	1650	79
ABCA1_00041	ABCA1	1537	263
ABCA1_00042	ABCA1	881	1041
ABCA1_00043	ABCA1	697	1202
ABCA1_00044	ABCA1	863	0
ABCA2_00045	ABCA2	364	0
ABCA2_00046	ABCA2	0	0
ABCA2_00047	ABCA2	262	398
ABCA2_00048	ABCA2	142	0
ABCA3_00049	ABCA3	497	0
ABCA3_00050	ABCA3	1969	880
ABCA3_00051	ABCA3	3687	440
ABCA3_00052	ABCA3	649	911
ABCA4_00061	ABCA4	404	0
ABCA4_00062	ABCA4	1	0
ABCA4_00063	ABCA4	133	0
ABCA4_00064	ABCA4	117	332
ABCA5_32859	ABCA5	1198	1
ABCA5_32860	ABCA5	427	31
ABCA5_32861	ABCA5	140	204
ABCA5_32862	ABCA5	1267	1
ABCA6_32855	ABCA6	1537	613
ABCA6_32856	ABCA6	2710	1594
ABCA6_32857	ABCA6	1891	0
ABCA6_32858	ABCA6	1798	0
ABCA7_27821	ABCA7	1440	478
ABCA7_27822	ABCA7	1045	873
ABCA7_27823	ABCA7	1180	0
ABCA7_27824	ABCA7	440	0
ABCA8_27833	ABCA8	973	186
ABCA8_27834	ABCA8	244	0
ABCA8_27835	ABCA8	433	141
ABCA8_27836	ABCA8	1224	140
ABCA9_27829	ABCA9	754	0
ABCA9_27830	ABCA9	144	0
ABCA9_27831	ABCA9	1256	226
ABCA9_27832	ABCA9	1983	281
ABCB10_32847	ABCB10	920	1461
ABCB10_32848	ABCB10	2062	45
ABCB10_32849	ABCB10	2045	585
ABCB10_32850	ABCB10	2016	641
ABCB11_22553	ABCB11	891	691
ABCB11_22554	ABCB11	3370	80
ABCB11_22555	ABCB11	3142	64
ABCB11_22556	ABCB11	2600	748
ABCB1_13833	ABCB1	1894	203
ABCB1_13834	ABCB1	363	945
ABCB1_13835	ABCB1	550	1
ABCB1_13836	ABCB1	1179	0
ABCB4_13837	ABCB4	1371	1
ABCB4_13838	ABCB4	1682	120
ABCB4_13839	ABCB4	578	247
ABCB4_13840	ABCB4	402	1510
ABCB5_69133	ABCB5	308	0
ABCB5_69134	ABCB5	1147	610
ABCB5_69135	ABCB5	1500	126
ABCB5_69136	ABCB5	947	108
ABCB6_26865	ABCB6	565	0
ABCB6_26866	ABCB6	1344	255
ABCB6_26867	ABCB6	639	569
ABCB6_26868	ABCB6	1848	900
ABCB7_00053	ABCB7	0	0
ABCB7_00054	ABCB7	0	259
ABCB7_00055	ABCB7	1396	315
ABCB7_00056	ABCB7	0	537
ABCB8_30439	ABCB8	788	647
ABCB8_30440	ABCB8	1004	594
ABCB8_30441	ABCB8	1386	0
ABCB8_30442	ABCB8	270	263
ABCB9_32851	ABCB9	935	0
ABCB9_32852	ABCB9	0	48
ABCB9_32853	ABCB9	373	0
ABCB9_32854	ABCB9	0	133
ABCC10_55151	ABCC10	121	0
ABCC10_55152	ABCC10	1590	0
ABCC10_55153	ABCC10	1110	104
ABCC10_55154	ABCC10	292	1
ABCC11_54807	ABCC11	5074	169
ABCC11_54808	ABCC11	937	59
ABCC11_54809	ABCC11	916	0
ABCC11_54810	ABCC11	1261	217
ABCC12_56725	ABCC12	4916	2454
ABCC12_56726	ABCC12	2965	1122
ABCC12_56727	ABCC12	3386	263
ABCC12_56728	ABCC12	2071	3443
ABCC1_11741	ABCC1	3324	1376
ABCC1_11742	ABCC1	1968	512
ABCC1_11743	ABCC1	0	242
ABCC1_11744	ABCC1	2164	1116
ABCC2_03481	ABCC2	2304	331
ABCC2_03482	ABCC2	854	808
ABCC2_03483	ABCC2	141	0
ABCC2_03484	ABCC2	969	0
ABCC3_22761	ABCC3	912	293
ABCC3_22762	ABCC3	289	0
ABCC3_22763	ABCC3	943	463
ABCC3_22764	ABCC3	1222	450
ABCC4_27541	ABCC4	1729	246
ABCC4_27542	ABCC4	1781	0
ABCC4_27543	ABCC4	1482	0
ABCC4_27544	ABCC4	1172	1
ABCC5_26861	ABCC5	1285	500
ABCC5_26862	ABCC5	1209	214
ABCC5_26863	ABCC5	401	45
ABCC5_26864	ABCC5	382	0
ABCC6_01053	ABCC6	1444	127
ABCC6_01054	ABCC6	63	0
ABCC6_01055	ABCC6	123	1017
ABCC6_01056	ABCC6	1431	458
ABCC8_18509	ABCC8	1497	443
ABCC8_18510	ABCC8	1366	110
ABCC8_18511	ABCC8	1379	301
ABCC8_18512	ABCC8	1331	339
ABCC9_26873	ABCC9	643	260
ABCC9_26874	ABCC9	1157	0
ABCC9_26875	ABCC9	364	1
ABCC9_26876	ABCC9	813	485
ABCD1_00597	ABCD1	1866	3544
ABCD1_00598	ABCD1	3175	261
ABCD1_00599	ABCD1	1480	429
ABCD1_00600	ABCD1	2052	1224
ABCD2_00637	ABCD2	3643	214
ABCD2_00638	ABCD2	1594	239
ABCD2_00639	ABCD2	1655	2252
ABCD2_00640	ABCD2	4047	501
ABCD3_15573	ABCD3	765	823
ABCD3_15574	ABCD3	926	354
ABCD3_15575	ABCD3	933	366
ABCD3_15576	ABCD3	1151	244
ABCD4_15577	ABCD4	519	458
ABCD4_15578	ABCD4	561	133
ABCD4_15579	ABCD4	905	369
ABCD4_15580	ABCD4	865	409
ABCE1_16225	ABCE1	576	0
ABCE1_16226	ABCE1	0	1
ABCE1_16227	ABCE1	868	0
ABCE1_16228	ABCE1	0	0
ABCF1_00057	ABCF1	0	0
ABCF1_00058	ABCF1	628	1498
ABCF1_00059	ABCF1	159	0
ABCF1_00060	ABCF1	123	0
ABCF2_26877	ABCF2	1103	1768
ABCF2_26878	ABCF2	688	1
ABCF2_26879	ABCF2	395	118
ABCF2_26880	ABCF2	895	0
ABCF3_42323	ABCF3	400	352
ABCF3_42324	ABCF3	1264	192
ABCF3_42325	ABCF3	1997	1140
ABCF3_42326	ABCF3	504	419
ABCG1_25381	ABCG1	592	782
ABCG1_25382	ABCG1	1990	1552
ABCG1_25383	ABCG1	1167	597
ABCG1_25384	ABCG1	581	514
ABCG2_24809	ABCG2	4177	1339
ABCG2_24810	ABCG2	838	0
ABCG2_24811	ABCG2	1762	679
ABCG2_24812	ABCG2	1461	1
ABCG4_47459	ABCG4	3615	260
ABCG4_47460	ABCG4	144	0
ABCG4_47461	ABCG4	3631	2039
ABCG4_47462	ABCG4	2388	647
ABCG5_47583	ABCG5	1518	0
ABCG5_47584	ABCG5	839	0
ABCG5_47585	ABCG5	512	180
ABCG5_47586	ABCG5	204	382
ABCG8_47587	ABCG8	1758	1
ABCG8_47588	ABCG8	1602	323
ABCG8_47589	ABCG8	3026	950
ABCG8_47590	ABCG8	1667	255
ABHD10_42411	ABHD10	466	57
ABHD10_42412	ABHD10	1485	102
ABHD10_42413	ABHD10	343	264
ABHD10_42414	ABHD10	818	480
ABHD11_52127	ABHD11	863	6800
ABHD11_52128	ABHD11	2498	1472
ABHD11_52129	ABHD11	3	11516
ABHD11_52130	ABHD11	438	2723
ABHD12_34539	ABHD12	2978	246
ABHD12_34540	ABHD12	1794	382
ABHD12_34541	ABHD12	2228	4265
ABHD12_34542	ABHD12	0	25
ABHD12B_61421	ABHD12B	2333	1213
ABHD12B_61422	ABHD12B	1184	0
ABHD12B_61423	ABHD12B	264	440
ABHD12B_61424	ABHD12B	1417	1374
ABHD13_54567	ABHD13	2989	497
ABHD13_54568	ABHD13	4534	1
ABHD13_54569	ABHD13	1197	473
ABHD13_54570	ABHD13	643	928
ABHD14A_33935	ABHD14A	2037	1756
ABHD14A_33936	ABHD14A	3480	1239
ABHD14A_33937	ABHD14A	3268	408
ABHD14A_33938	ABHD14A	2718	869
ABHD14B_54259	ABHD14B	2602	577
ABHD14B_54260	ABHD14B	2513	1129
ABHD14B_54261	ABHD14B	2594	500
ABHD14B_54262	ABHD14B	5046	284
ABHD15_57701	ABHD15	575	1
ABHD15_57702	ABHD15	328	0
ABHD15_57703	ABHD15	444	237
ABHD15_57704	ABHD15	2000	480
ABHD16A_21085	ABHD16A	42	11
ABHD16A_21086	ABHD16A	1693	710
ABHD16A_21087	ABHD16A	2560	2139
ABHD16A_21088	ABHD16A	720	1
ABHD16B_60917	ABHD16B	1319	1
ABHD16B_60918	ABHD16B	481	0
ABHD16B_60919	ABHD16B	1823	229
ABHD16B_60920	ABHD16B	359	1296
ABHD17A_52039	ABHD17A	0	365
ABHD17A_52040	ABHD17A	1194	1
ABHD17A_52041	ABHD17A	385	0
ABHD17A_52042	ABHD17A	0	89
ABHD17B_37815	ABHD17B	4537	1596
ABHD17B_37816	ABHD17B	1489	4001
ABHD17B_37817	ABHD17B	4569	1536
ABHD17B_37818	ABHD17B	984	391
ABHD17C_46563	ABHD17C	1995	601
ABHD17C_46564	ABHD17C	628	328
ABHD17C_46565	ABHD17C	3445	2232
ABHD17C_46566	ABHD17C	3077	60
ABHD1_54063	ABHD1	1067	396
ABHD1_54064	ABHD1	2109	190
ABHD1_54065	ABHD1	1418	0
ABHD1_54066	ABHD1	532	0
ABHD2_29975	ABHD2	903	516
ABHD2_29976	ABHD2	296	1
ABHD2_29977	ABHD2	157	587
ABHD2_29978	ABHD2	1166	441
ABHD3_64313	ABHD3	1034	205
ABHD3_64314	ABHD3	870	377
ABHD3_64315	ABHD3	638	949
ABHD3_64316	ABHD3	970	188
ABHD4_47051	ABHD4	1760	434
ABHD4_47052	ABHD4	1600	122
ABHD4_47053	ABHD4	132	107
ABHD4_47054	ABHD4	1996	2051
ABHD5_37795	ABHD5	838	0
ABHD5_37796	ABHD5	0	0
ABHD5_37797	ABHD5	1	1248
ABHD5_37798	ABHD5	1214	0
ABHD6_45423	ABHD6	858	179
ABHD6_45424	ABHD6	1062	2598
ABHD6_45425	ABHD6	3730	253
ABHD6_45426	ABHD6	437	0
ABHD8_49299	ABHD8	125	0
ABHD8_49300	ABHD8	664	716
ABHD8_49301	ABHD8	2881	417
ABHD8_49302	ABHD8	395	251
ABI1_26705	ABI1	3467	424
ABI1_26706	ABI1	2701	1681
ABI1_26707	ABI1	1186	613
ABI1_26708	ABI1	1983	174
ABI2_27173	ABI2	505	0
ABI2_27174	ABI2	780	998
ABI2_27175	ABI2	280	395
ABI2_27176	ABI2	730	0
ABI3_38171	ABI3	1563	1344
ABI3_38172	ABI3	4087	2335
ABI3_38173	ABI3	1078	1250
ABI3_38174	ABI3	1777	1070
ABI3BP_33995	ABI3BP	843	751
ABI3BP_33996	ABI3BP	742	1
ABI3BP_33997	ABI3BP	693	0
ABI3BP_33998	ABI3BP	1101	181
ABL1_00065	ABL1	3246	980
ABL1_00066	ABL1	1810	531
ABL1_00067	ABL1	1222	940
ABL1_00068	ABL1	2929	359
ABL2_00073	ABL2	1633	0
ABL2_00074	ABL2	939	464
ABL2_00075	ABL2	1092	97
ABL2_00076	ABL2	2807	1607
ABLIM1_10657	ABLIM1	2168	480
ABLIM1_10658	ABLIM1	1001	462
ABLIM1_10659	ABLIM1	1741	526
ABLIM1_10660	ABLIM1	558	399
ABLIM2_53627	ABLIM2	76	506
ABLIM2_53628	ABLIM2	398	314
ABLIM2_53629	ABLIM2	150	0
ABLIM2_53630	ABLIM2	288	161
ABLIM3_31115	ABLIM3	4278	546
ABLIM3_31116	ABLIM3	2264	1
ABLIM3_31117	ABLIM3	5124	4250
ABLIM3_31118	ABLIM3	2018	292
ABO_00077	ABO	2043	233
ABO_00078	ABO	3077	114
ABO_00079	ABO	555	2
ABO_00080	ABO	876	0
ABRA_60493	ABRA	2784	227
ABRA_60494	ABRA	1899	1828
ABRA_60495	ABRA	2539	817
ABRA_60496	ABRA	1124	397
ABR_00081	ABR	821	56
ABR_00082	ABR	0	0
ABR_00083	ABR	460	1160
ABR_00084	ABR	1024	688
ABRACL_46675	ABRACL	1094	294
ABRACL_46676	ABRACL	1366	1123
ABRACL_46677	ABRACL	1788	177
ABRACL_46678	ABRACL	3063	2085
ABT1_36603	ABT1	346	250
ABT1_36604	ABT1	0	0
ABT1_36605	ABT1	0	0
ABT1_36606	ABT1	54	21
ABTB1_51135	ABTB1	267	18
ABTB1_51136	ABTB1	431	750
ABTB1_51137	ABTB1	169	273
ABTB1_51138	ABTB1	709	239
ABTB2_33875	ABTB2	2133	927
ABTB2_33876	ABTB2	2691	2
ABTB2_33877	ABTB2	910	0
ABTB2_33878	ABTB2	2557	1393
ACAA1_00085	ACAA1	127	0
ACAA1_00086	ACAA1	2770	1971
ACAA1_00087	ACAA1	492	271
ACAA1_00088	ACAA1	971	1
ACAA2_28113	ACAA2	548	0
ACAA2_28114	ACAA2	350	301
ACAA2_28115	ACAA2	600	0
ACAA2_28116	ACAA2	881	525
ACACA_00089	ACACA	708	720
ACACA_00090	ACACA	280	59
ACACA_00091	ACACA	277	132
ACACA_00092	ACACA	356	0
ACACB_00093	ACACB	586	0
ACACB_00094	ACACB	2073	392
ACACB_00095	ACACB	316	0
ACACB_00096	ACACB	328	0
ACAD10_51251	ACAD10	768	0
ACAD10_51252	ACAD10	418	1542
ACAD10_51253	ACAD10	770	256
ACAD10_51254	ACAD10	1376	121
ACAD11_52951	ACAD11	930	856
ACAD11_52952	ACAD11	935	1
ACAD11_52953	ACAD11	1324	986
ACAD11_52954	ACAD11	760	163
ACAD8_35443	ACAD8	3240	1015
ACAD8_35444	ACAD8	2504	1329
ACAD8_35445	ACAD8	3150	397
ACAD8_35446	ACAD8	1569	623
ACAD9_36271	ACAD9	5196	1087
ACAD9_36272	ACAD9	434	137
ACAD9_36273	ACAD9	2582	1232
ACAD9_36274	ACAD9	406	279
ACADL_00097	ACADL	171	242
ACADL_00098	ACADL	450	753
ACADL_00099	ACADL	1540	696
ACADL_00100	ACADL	450	0
ACADM_00101	ACADM	1504	44
ACADM_00102	ACADM	1294	174
ACADM_00103	ACADM	0	0
ACADM_00104	ACADM	1244	0
ACADS_00105	ACADS	5123	815
ACADS_00106	ACADS	389	110
ACADS_00107	ACADS	1186	381
ACADS_00108	ACADS	719	598
ACADSB_00109	ACADSB	1175	3
ACADSB_00110	ACADSB	669	149
ACADSB_00111	ACADSB	814	0
ACADSB_00112	ACADSB	988	436
ACADVL_00113	ACADVL	1191	76
ACADVL_00114	ACADVL	295	0
ACADVL_00115	ACADVL	0	168
ACADVL_00116	ACADVL	127	0
ACAN_00493	ACAN	0	359
ACAN_00494	ACAN	827	0
ACAN_00495	ACAN	281	0
ACAN_00496	ACAN	1468	0
ACAP1_25821	ACAP1	2840	570
ACAP1_25822	ACAP1	556	0
ACAP1_25823	ACAP1	2078	185
ACAP1_25824	ACAP1	1319	889
ACAP2_33055	ACAP2	1624	390
ACAP2_33056	ACAP2	1089	573
ACAP2_33057	ACAP2	1212	50
ACAP2_33058	ACAP2	679	1306
ACAP3_57857	ACAP3	2695	127
ACAP3_57858	ACAP3	1234	0
ACAP3_57859	ACAP3	1407	1531
ACAP3_57860	ACAP3	3830	400
ACAT1_00117	ACAT1	677	142
ACAT1_00118	ACAT1	478	245
ACAT1_00119	ACAT1	2119	65
ACAT1_00120	ACAT1	1528	193
ACAT2_00121	ACAT2	908	0
ACAT2_00122	ACAT2	350	0
ACAT2_00123	ACAT2	136	0
ACAT2_00124	ACAT2	134	0
ACBD3_47931	ACBD3	2465	333
ACBD3_47932	ACBD3	1277	1009
ACBD3_47933	ACBD3	677	65
ACBD3_47934	ACBD3	966	300
ACBD4_49907	ACBD4	468	167
ACBD4_49908	ACBD4	1997	702
ACBD4_49909	ACBD4	961	1444
ACBD4_49910	ACBD4	920	195
ACBD5_55853	ACBD5	2946	776
ACBD5_55854	ACBD5	4652	397
ACBD5_55855	ACBD5	3166	523
ACBD5_55856	ACBD5	1658	220
ACBD6_53475	ACBD6	2806	1171
ACBD6_53476	ACBD6	2297	1393
ACBD6_53477	ACBD6	1025	621
ACBD6_53478	ACBD6	936	1085
ACBD7_72745	ACBD7	2240	1711
ACBD7_72746	ACBD7	2339	1116
ACBD7_72747	ACBD7	2336	176
ACBD7_72748	ACBD7	758	273
ACCS_54015	ACCS	3533	951
ACCS_54016	ACCS	3356	1471
ACCS_54017	ACCS	1992	725
ACCS_54018	ACCS	1459	262
ACCSL_71621	ACCSL	3698	783
ACCSL_71622	ACCSL	273	0
ACCSL_71623	ACCSL	1895	948
ACCSL_71624	ACCSL	623	557
ACD_48371	ACD	2731	87
ACD_48372	ACD	1190	246
ACD_48373	ACD	2949	367
ACD_48374	ACD	2021	499
ACE2_46731	ACE2	2687	5127
ACE2_46732	ACE2	995	1
ACE2_46733	ACE2	1716	685
ACE2_46734	ACE2	451	0
ACE_04581	ACE	1816	1576
ACE_04582	ACE	297	2257
ACE_04583	ACE	1748	220
ACE_04584	ACE	388	0
ACER1_58989	ACER1	1846	208
ACER1_58990	ACER1	256	0
ACER1_58991	ACER1	0	0
ACER1_58992	ACER1	153	0
ACER2_69181	ACER2	504	233
ACER2_69182	ACER2	1843	0
ACER2_69183	ACER2	2069	218
ACER2_69184	ACER2	1329	178
ACER3_42351	ACER3	951	462
ACER3_42352	ACER3	941	549
ACER3_42353	ACER3	575	172
ACER3_42354	ACER3	1548	121
ACHE_00133	ACHE	348	0
ACHE_00134	ACHE	0	0
ACHE_00135	ACHE	992	0
ACHE_00136	ACHE	69	0
ACIN1_31375	ACIN1	149	1037
ACIN1_31376	ACIN1	0	587
ACIN1_31377	ACIN1	1423	59
ACIN1_31378	ACIN1	839	0
ACKR1_06677	ACKR1	1071	245
ACKR1_06678	ACKR1	1354	1271
ACKR1_06679	ACKR1	64	404
ACKR1_06680	ACKR1	1233	158
ACKR2_03469	ACKR2	2833	982
ACKR2_03470	ACKR2	2200	908
ACKR2_03471	ACKR2	700	0
ACKR2_03472	ACKR2	75	113
ACKR3_44835	ACKR3	1314	727
ACKR3_44836	ACKR3	1372	79
ACKR3_44837	ACKR3	2003	97
ACKR3_44838	ACKR3	1766	218
ACKR4_39015	ACKR4	3573	491
ACKR4_39016	ACKR4	1605	3014
ACKR4_39017	ACKR4	2842	1076
ACKR4_39018	ACKR4	1549	772
ACLY_00137	ACLY	312	0
ACLY_00138	ACLY	147	0
ACLY_00139	ACLY	120	1265
ACLY_00140	ACLY	0	0
ACMSD_59757	ACMSD	0	0
ACMSD_59758	ACMSD	1074	1170
ACMSD_59759	ACMSD	949	1932
ACMSD_59760	ACMSD	352	0
ACO1_00141	ACO1	2190	1217
ACO1_00142	ACO1	884	526
ACO1_00143	ACO1	916	213
ACO1_00144	ACO1	126	0
ACO2_00149	ACO2	6279	6618
ACO2_00150	ACO2	524	0
ACO2_00151	ACO2	1257	1
ACO2_00152	ACO2	0	0
ACOT11_34379	ACOT11	2673	1596
ACOT11_34380	ACOT11	3136	1014
ACOT11_34381	ACOT11	3169	184
ACOT11_34382	ACOT11	1541	1169
ACOT12_60277	ACOT12	1531	677
ACOT12_60278	ACOT12	2234	0
ACOT12_60279	ACOT12	963	2
ACOT12_60280	ACOT12	511	1
ACOT13_43587	ACOT13	740	1534
ACOT13_43588	ACOT13	2153	284
ACOT13_43589	ACOT13	357	0
ACOT13_43590	ACOT13	704	336
ACOT1_73650	ACOT1	1154	258
ACOT1_73651	ACOT1	280	262
ACOT1_73652	ACOT1	1284	1
ACOT1_73653	ACOT1	290	611
ACOT2_29699	ACOT2	5481	3594
ACOT2_29700	ACOT2	4274	296
ACOT2_29701	ACOT2	37	3
ACOT2_29702	ACOT2	1192	1784
ACOT4_58565	ACOT4	214	39
ACOT4_58566	ACOT4	3461	387
ACOT4_58567	ACOT4	2420	345
ACOT4_58568	ACOT4	763	835
ACOT6_73654	ACOT6	2929	404
ACOT6_73655	ACOT6	2254	846
ACOT6_73656	ACOT6	3992	1517
ACOT6_73657	ACOT6	3065	214
ACOT7_30783	ACOT7	372	936
ACOT7_30784	ACOT7	1093	0
ACOT7_30785	ACOT7	286	398
ACOT7_30786	ACOT7	428	0
ACOT8_26701	ACOT8	2740	362
ACOT8_26702	ACOT8	1480	430
ACOT8_26703	ACOT8	1392	0
ACOT8_26704	ACOT8	221	1873
ACOT9_33275	ACOT9	3467	0
ACOT9_33276	ACOT9	4860	2192
ACOT9_33277	ACOT9	1248	631
ACOT9_33278	ACOT9	4671	820
ACOX1_00153	ACOX1	428	1002
ACOX1_00154	ACOX1	975	554
ACOX1_00155	ACOX1	844	168
ACOX1_00156	ACOX1	817	574
ACOX2_21553	ACOX2	993	1489
ACOX2_21554	ACOX2	1245	2241
ACOX2_21555	ACOX2	464	132
ACOX2_21556	ACOX2	842	199
ACOX3_21557	ACOX3	1397	569
ACOX3_21558	ACOX3	3350	371
ACOX3_21559	ACOX3	980	679
ACOX3_21560	ACOX3	1625	1154
ACOXL_42215	ACOXL	611	136
ACOXL_42216	ACOXL	1076	3
ACOXL_42217	ACOXL	1385	0
ACOXL_42218	ACOXL	255	0
ACP1_00157	ACP1	505	865
ACP1_00158	ACP1	1309	0
ACP1_00159	ACP1	1885	720
ACP1_00160	ACP1	151	72
ACP2_00161	ACP2	191	0
ACP2_00162	ACP2	337	488
ACP2_00163	ACP2	359	168
ACP2_00164	ACP2	1296	920
ACP5_00165	ACP5	1837	2664
ACP5_00166	ACP5	2116	168
ACP5_00167	ACP5	181	820
ACP5_00168	ACP5	1017	93
ACP6_38135	ACP6	2	0
ACP6_38136	ACP6	300	60
ACP6_38137	ACP6	99	1
ACP6_38138	ACP6	1681	928
ACPP_00169	ACPP	1901	143
ACPP_00170	ACPP	1350	1256
ACPP_00171	ACPP	867	2003
ACPP_00172	ACPP	1460	1225
ACPT_56581	ACPT	2042	1108
ACPT_56582	ACPT	834	0
ACPT_56583	ACPT	2431	888
ACPT_56584	ACPT	931	422
ACR_00145	ACR	1825	3417
ACR_00146	ACR	1015	570
ACR_00147	ACR	256	0
ACR_00148	ACR	0	0
ACRBP_53727	ACRBP	1391	1268
ACRBP_53728	ACRBP	1013	0
ACRBP_53729	ACRBP	467	0
ACRBP_53730	ACRBP	2161	2826
ACRC_56601	ACRC	2810	1
ACRC_56602	ACRC	999	320
ACRC_56603	ACRC	1400	914
ACRC_56604	ACRC	1633	0
ACRV1_00173	ACRV1	2468	0
ACRV1_00174	ACRV1	1736	0
ACRV1_00175	ACRV1	2580	852
ACRV1_00176	ACRV1	1076	0
ACSBG1_32071	ACSBG1	554	0
ACSBG1_32072	ACSBG1	1993	542
ACSBG1_32073	ACSBG1	574	0
ACSBG1_32074	ACSBG1	557	610
ACSBG2_51795	ACSBG2	1239	406
ACSBG2_51796	ACSBG2	2596	1
ACSBG2_51797	ACSBG2	1254	212
ACSBG2_51798	ACSBG2	1243	402
ACSF2_50947	ACSF2	2157	3135
ACSF2_50948	ACSF2	2299	1505
ACSF2_50949	ACSF2	2510	293
ACSF2_50950	ACSF2	1448	3684
ACSF3_64513	ACSF3	1994	968
ACSF3_64514	ACSF3	1370	442
ACSF3_64515	ACSF3	1826	140
ACSF3_64516	ACSF3	1427	172
ACSL1_06041	ACSL1	1809	150
ACSL1_06042	ACSL1	821	3405
ACSL1_06043	ACSL1	1692	0
ACSL1_06044	ACSL1	526	0
ACSL3_06045	ACSL3	581	1
ACSL3_06046	ACSL3	1858	621
ACSL3_06047	ACSL3	191	0
ACSL3_06048	ACSL3	989	1
ACSL4_06049	ACSL4	4806	3
ACSL4_06050	ACSL4	3471	1165
ACSL4_06051	ACSL4	1149	664
ACSL4_06052	ACSL4	2295	838
ACSL5_39335	ACSL5	2711	1339
ACSL5_39336	ACSL5	905	1
ACSL5_39337	ACSL5	2328	1104
ACSL5_39338	ACSL5	1248	1045
ACSL6_32395	ACSL6	2845	243
ACSL6_32396	ACSL6	487	0
ACSL6_32397	ACSL6	3034	712
ACSL6_32398	ACSL6	1074	2345
ACSM1_57717	ACSM1	933	0
ACSM1_57718	ACSM1	919	0
ACSM1_57719	ACSM1	1321	444
ACSM1_57720	ACSM1	5	0
ACSM2A_58665	ACSM2A	1018	305
ACSM2A_58666	ACSM2A	1541	1169
ACSM2A_58667	ACSM2A	901	1
ACSM2A_58668	ACSM2A	298	301
ACSM2B_69921	ACSM2B	806	672
ACSM2B_69922	ACSM2B	587	609
ACSM2B_69923	ACSM2B	911	108
ACSM2B_69924	ACSM2B	424	0
ACSM3_16797	ACSM3	2092	1321
ACSM3_16798	ACSM3	405	968
ACSM3_16799	ACSM3	2344	1
ACSM3_16800	ACSM3	1492	640
ACSM4_69317	ACSM4	1783	1204
ACSM4_69318	ACSM4	0	0
ACSM4_69319	ACSM4	288	586
ACSM4_69320	ACSM4	833	0
ACSM5_41239	ACSM5	1173	1959
ACSM5_41240	ACSM5	1183	355
ACSM5_41241	ACSM5	1760	1180
ACSM5_41242	ACSM5	539	274
ACSM6_61121	ACSM6	201	0
ACSM6_61122	ACSM6	690	264
ACSM6_61123	ACSM6	340	0
ACSM6_61124	ACSM6	1370	302
ACSS1_53763	ACSS1	2042	129
ACSS1_53764	ACSS1	741	1
ACSS1_53765	ACSS1	3951	823
ACSS1_53766	ACSS1	1672	740
ACSS2_43695	ACSS2	138	113
ACSS2_43696	ACSS2	4717	330
ACSS2_43697	ACSS2	143	888
ACSS2_43698	ACSS2	2688	812
ACSS3_49387	ACSS3	1741	1098
ACSS3_49388	ACSS3	1359	638
ACSS3_49389	ACSS3	620	172
ACSS3_49390	ACSS3	424	0
ACTA1_00177	ACTA1	2272	563
ACTA1_00178	ACTA1	965	673
ACTA1_00179	ACTA1	2	848
ACTA1_00180	ACTA1	916	2
ACTA2_00181	ACTA2	408	539
ACTA2_00182	ACTA2	1771	1336
ACTA2_00183	ACTA2	502	618
ACTA2_00184	ACTA2	790	407
ACTB_00185	ACTB	1573	0
ACTB_00186	ACTB	1258	0
ACTB_00187	ACTB	864	428
ACTB_00188	ACTB	1359	569
ACTBL2_69701	ACTBL2	0	0
ACTBL2_69702	ACTBL2	1102	337
ACTBL2_69703	ACTBL2	898	1
ACTBL2_69704	ACTBL2	1666	269
ACTC1_00189	ACTC1	660	949
ACTC1_00190	ACTC1	813	422
ACTC1_00191	ACTC1	3853	1221
ACTC1_00192	ACTC1	1952	989
ACTG1_00193	ACTG1	976	1971
ACTG1_00194	ACTG1	687	1414
ACTG1_00195	ACTG1	708	0
ACTG1_00196	ACTG1	171	0
ACTG2_00197	ACTG2	3372	730
ACTG2_00198	ACTG2	2360	1093
ACTG2_00199	ACTG2	1890	3081
ACTG2_00200	ACTG2	3434	999
ACTL10_64161	ACTL10	1148	920
ACTL10_64162	ACTL10	6212	2662
ACTL10_64163	ACTL10	313	223
ACTL10_64164	ACTL10	842	0
ACTL6A_00205	ACTL6A	1639	366
ACTL6A_00206	ACTL6A	0	0
ACTL6A_00207	ACTL6A	2811	168
ACTL6A_00208	ACTL6A	1741	0
ACTL6B_38715	ACTL6B	1729	0
ACTL6B_38716	ACTL6B	3247	2748
ACTL6B_38717	ACTL6B	1398	212
ACTL6B_38718	ACTL6B	0	211
ACTL7A_29415	ACTL7A	2754	696
ACTL7A_29416	ACTL7A	1839	2639
ACTL7A_29417	ACTL7A	1576	346
ACTL7A_29418	ACTL7A	576	1102
ACTL7B_29411	ACTL7B	858	628
ACTL7B_29412	ACTL7B	256	1182
ACTL7B_29413	ACTL7B	3619	872
ACTL7B_29414	ACTL7B	1733	0
ACTL8_51715	ACTL8	431	708
ACTL8_51716	ACTL8	1442	123
ACTL8_51717	ACTL8	977	795
ACTL8_51718	ACTL8	1048	209
ACTL9_67813	ACTL9	1574	341
ACTL9_67814	ACTL9	657	0
ACTL9_67815	ACTL9	3	19
ACTL9_67816	ACTL9	897	0
ACTN1_00209	ACTN1	510	1
ACTN1_00210	ACTN1	1282	553
ACTN1_00211	ACTN1	303	0
ACTN1_00212	ACTN1	2824	1004
ACTN2_00213	ACTN2	1722	0
ACTN2_00214	ACTN2	373	0
ACTN2_00215	ACTN2	421	0
ACTN2_00216	ACTN2	1372	94
ACTN3_00217	ACTN3	1454	822
ACTN3_00218	ACTN3	302	0
ACTN3_00219	ACTN3	557	1
ACTN3_00220	ACTN3	149	0
ACTN4_00201	ACTN4	1066	1034
ACTN4_00202	ACTN4	1958	499
ACTN4_00203	ACTN4	2099	626
ACTN4_00204	ACTN4	543	501
ACTR10_43603	ACTR10	76	0
ACTR10_43604	ACTR10	262	973
ACTR10_43605	ACTR10	730	0
ACTR10_43606	ACTR10	780	473
ACTR1A_27069	ACTR1A	108	56
ACTR1A_27070	ACTR1A	1	0
ACTR1A_27071	ACTR1A	261	3
ACTR1A_27072	ACTR1A	281	1
ACTR1B_27065	ACTR1B	375	111
ACTR1B_27066	ACTR1B	28	547
ACTR1B_27067	ACTR1B	533	1
ACTR1B_27068	ACTR1B	144	273
ACTR2_26993	ACTR2	608	270
ACTR2_26994	ACTR2	5806	2970
ACTR2_26995	ACTR2	507	0
ACTR2_26996	ACTR2	439	181
ACTR3_26989	ACTR3	614	195
ACTR3_26990	ACTR3	1031	1
ACTR3_26991	ACTR3	90	0
ACTR3_26992	ACTR3	656	0
ACTR3B_45215	ACTR3B	1844	280
ACTR3B_45216	ACTR3B	1170	882
ACTR3B_45217	ACTR3B	292	0
ACTR3B_45218	ACTR3B	222	124
ACTR3C_74418	ACTR3C	511	1232
ACTR3C_74419	ACTR3C	0	0
ACTR3C_74420	ACTR3C	1117	190
ACTR3C_74421	ACTR3C	1035	558
ACTR5_50339	ACTR5	703	57
ACTR5_50340	ACTR5	540	0
ACTR5_50341	ACTR5	275	673
ACTR5_50342	ACTR5	602	0
ACTR6_47795	ACTR6	1211	2496
ACTR6_47796	ACTR6	1164	89
ACTR6_47797	ACTR6	158	71
ACTR6_47798	ACTR6	0	1
ACTR8_56605	ACTR8	471	713
ACTR8_56606	ACTR8	1782	602
ACTR8_56607	ACTR8	714	0
ACTR8_56608	ACTR8	891	410
ACTRT1_60749	ACTRT1	90	12
ACTRT1_60750	ACTRT1	1244	2651
ACTRT1_60751	ACTRT1	1911	484
ACTRT1_60752	ACTRT1	964	118
ACTRT2_60861	ACTRT2	1035	969
ACTRT2_60862	ACTRT2	1747	451
ACTRT2_60863	ACTRT2	701	0
ACTRT2_60864	ACTRT2	1416	831
ACTRT3_53719	ACTRT3	338	112
ACTRT3_53720	ACTRT3	1816	355
ACTRT3_53721	ACTRT3	625	0
ACTRT3_53722	ACTRT3	327	218
ACVR1_00221	ACVR1	2791	2
ACVR1_00222	ACVR1	1575	673
ACVR1_00223	ACVR1	2965	300
ACVR1_00224	ACVR1	1676	896
ACVR1B_00225	ACVR1B	384	438
ACVR1B_00226	ACVR1B	1118	189
ACVR1B_00227	ACVR1B	1475	1114
ACVR1B_00228	ACVR1B	0	0
ACVR1C_59805	ACVR1C	391	0
ACVR1C_59806	ACVR1C	722	125
ACVR1C_59807	ACVR1C	2430	533
ACVR1C_59808	ACVR1C	388	0
ACVR2A_00229	ACVR2A	1526	151
ACVR2A_00230	ACVR2A	1881	810
ACVR2A_00231	ACVR2A	770	373
ACVR2A_00232	ACVR2A	950	834
ACVR2B_00233	ACVR2B	1136	247
ACVR2B_00234	ACVR2B	1342	0
ACVR2B_00235	ACVR2B	1319	0
ACVR2B_00236	ACVR2B	386	0
ACVRL1_00237	ACVRL1	247	1228
ACVRL1_00238	ACVRL1	1776	5
ACVRL1_00239	ACVRL1	711	0
ACVRL1_00240	ACVRL1	700	179
ACY1_00241	ACY1	1991	210
ACY1_00242	ACY1	1016	1091
ACY1_00243	ACY1	1316	1293
ACY1_00244	ACY1	1346	0
ACY3_55965	ACY3	2886	314
ACY3_55966	ACY3	891	0
ACY3_55967	ACY3	1121	679
ACY3_55968	ACY3	346	0
ACYP1_00245	ACYP1	1538	929
ACYP1_00246	ACYP1	495	0
ACYP1_00247	ACYP1	810	56
ACYP1_00248	ACYP1	646	1752
ACYP2_00249	ACYP2	528	236
ACYP2_00250	ACYP2	449	388
ACYP2_00251	ACYP2	1184	0
ACYP2_00252	ACYP2	1023	257
ADA_00253	ADA	526	859
ADA_00254	ADA	898	234
ADA_00255	ADA	987	184
ADA_00256	ADA	610	111
ADAD1_60069	ADAD1	3265	446
ADAD1_60070	ADAD1	1422	79
ADAD1_60071	ADAD1	1701	759
ADAD1_60072	ADAD1	1171	633
ADAD2_63481	ADAD2	454	220
ADAD2_63482	ADAD2	68	0
ADAD2_63483	ADAD2	1233	0
ADAD2_63484	ADAD2	1428	93
ADAL_63465	ADAL	759	0
ADAL_63466	ADAL	1979	1015
ADAL_63467	ADAL	392	101
ADAL_63468	ADAL	1055	497
ADAM10_00261	ADAM10	651	0
ADAM10_00262	ADAM10	2629	384
ADAM10_00263	ADAM10	556	0
ADAM10_00264	ADAM10	1197	1062
ADAM11_11265	ADAM11	439	500
ADAM11_11266	ADAM11	217	0
ADAM11_11267	ADAM11	0	0
ADAM11_11268	ADAM11	837	482
ADAM12_21217	ADAM12	1034	0
ADAM12_21218	ADAM12	1584	133
ADAM12_21219	ADAM12	731	212
ADAM12_21220	ADAM12	1137	879
ADAM15_22885	ADAM15	1498	936
ADAM15_22886	ADAM15	1847	436
ADAM15_22887	ADAM15	1550	1670
ADAM15_22888	ADAM15	1497	96
ADAM17_18613	ADAM17	472	1
ADAM17_18614	ADAM17	1801	1963
ADAM17_18615	ADAM17	140	940
ADAM17_18616	ADAM17	445	986
ADAM18_22881	ADAM18	906	874
ADAM18_22882	ADAM18	1123	0
ADAM18_22883	ADAM18	0	93
ADAM18_22884	ADAM18	289	143
ADAM19_22809	ADAM19	1046	397
ADAM19_22810	ADAM19	660	0
ADAM19_22811	ADAM19	419	0
ADAM19_22812	ADAM19	1548	477
ADAM20_22877	ADAM20	3649	210
ADAM20_22878	ADAM20	3342	206
ADAM20_22879	ADAM20	1583	621
ADAM20_22880	ADAM20	3377	246
ADAM21_22873	ADAM21	3708	2213
ADAM21_22874	ADAM21	1545	1242
ADAM21_22875	ADAM21	2954	655
ADAM21_22876	ADAM21	961	2
ADAM22_39599	ADAM22	1622	319
ADAM22_39600	ADAM22	1015	272
ADAM22_39601	ADAM22	412	129
ADAM22_39602	ADAM22	664	1
ADAM23_22869	ADAM23	493	383
ADAM23_22870	ADAM23	518	278
ADAM23_22871	ADAM23	1902	0
ADAM23_22872	ADAM23	2363	966
ADAM28_29351	ADAM28	1229	1942
ADAM28_29352	ADAM28	791	245
ADAM28_29353	ADAM28	458	168
ADAM28_29354	ADAM28	2290	1811
ADAM29_30079	ADAM29	1405	618
ADAM29_30080	ADAM29	1703	1557
ADAM29_30081	ADAM29	795	0
ADAM29_30082	ADAM29	1035	1
ADAM2_06617	ADAM2	2218	871
ADAM2_06618	ADAM2	1011	277
ADAM2_06619	ADAM2	3424	892
ADAM2_06620	ADAM2	796	304
ADAM30_30075	ADAM30	1106	65
ADAM30_30076	ADAM30	598	235
ADAM30_30077	ADAM30	401	773
ADAM30_30078	ADAM30	308	540
ADAM32_65049	ADAM32	716	827
ADAM32_65050	ADAM32	1261	337
ADAM32_65051	ADAM32	1619	759
ADAM32_65052	ADAM32	704	0
ADAM33_51155	ADAM33	891	308
ADAM33_51156	ADAM33	1252	746
ADAM33_51157	ADAM33	696	1204
ADAM33_51158	ADAM33	696	0
ADAM7_22893	ADAM7	2812	332
ADAM7_22894	ADAM7	1343	3389
ADAM7_22895	ADAM7	1969	829
ADAM7_22896	ADAM7	964	1549
ADAM8_00257	ADAM8	3099	2728
ADAM8_00258	ADAM8	2181	1753
ADAM8_00259	ADAM8	609	1163
ADAM8_00260	ADAM8	121	0
ADAM9_22889	ADAM9	2487	1050
ADAM9_22890	ADAM9	1033	282
ADAM9_22891	ADAM9	505	129
ADAM9_22892	ADAM9	587	214
ADAMDEC1_35971	ADAMDEC1	854	1173
ADAMDEC1_35972	ADAMDEC1	863	569
ADAMDEC1_35973	ADAMDEC1	4346	1202
ADAMDEC1_35974	ADAMDEC1	1214	1318
ADAMTS10_51915	ADAMTS10	1186	1673
ADAMTS10_51916	ADAMTS10	244	0
ADAMTS10_51917	ADAMTS10	724	603
ADAMTS10_51918	ADAMTS10	148	0
ADAMTS12_51907	ADAMTS12	260	740
ADAMTS12_51908	ADAMTS12	1068	0
ADAMTS12_51909	ADAMTS12	531	589
ADAMTS12_51910	ADAMTS12	1012	582
ADAMTS13_30091	ADAMTS13	1979	969
ADAMTS13_30092	ADAMTS13	247	196
ADAMTS13_30093	ADAMTS13	2430	803
ADAMTS13_30094	ADAMTS13	750	355
ADAMTS14_60965	ADAMTS14	499	144
ADAMTS14_60966	ADAMTS14	1787	1
ADAMTS14_60967	ADAMTS14	1179	629
ADAMTS14_60968	ADAMTS14	1492	516
ADAMTS15_64209	ADAMTS15	1989	53
ADAMTS15_64210	ADAMTS15	5269	2599
ADAMTS15_64211	ADAMTS15	6272	2052
ADAMTS15_64212	ADAMTS15	3406	3
ADAMTS16_64213	ADAMTS16	400	0
ADAMTS16_64214	ADAMTS16	2083	0
ADAMTS16_64215	ADAMTS16	954	299
ADAMTS16_64216	ADAMTS16	635	56
ADAMTS17_64217	ADAMTS17	692	0
ADAMTS17_64218	ADAMTS17	236	152
ADAMTS17_64219	ADAMTS17	3337	259
ADAMTS17_64220	ADAMTS17	3319	1334
ADAMTS18_64221	ADAMTS18	4086	1182
ADAMTS18_64222	ADAMTS18	3132	290
ADAMTS18_64223	ADAMTS18	1697	638
ADAMTS18_64224	ADAMTS18	1212	576
ADAMTS19_64257	ADAMTS19	849	1750
ADAMTS19_64258	ADAMTS19	1100	1048
ADAMTS19_64259	ADAMTS19	5147	3685
ADAMTS19_64260	ADAMTS19	1534	1168
ADAMTS1_25049	ADAMTS1	825	0
ADAMTS1_25050	ADAMTS1	1669	1017
ADAMTS1_25051	ADAMTS1	1624	823
ADAMTS1_25052	ADAMTS1	2954	282
ADAMTS20_50679	ADAMTS20	1147	1003
ADAMTS20_50680	ADAMTS20	1986	447
ADAMTS20_50681	ADAMTS20	500	1243
ADAMTS20_50682	ADAMTS20	856	0
ADAMTS2_25045	ADAMTS2	1602	2672
ADAMTS2_25046	ADAMTS2	3154	69
ADAMTS2_25047	ADAMTS2	2549	2871
ADAMTS2_25048	ADAMTS2	1600	2
ADAMTS3_25041	ADAMTS3	206	182
ADAMTS3_25042	ADAMTS3	531	1
ADAMTS3_25043	ADAMTS3	1319	344
ADAMTS3_25044	ADAMTS3	554	0
ADAMTS4_25037	ADAMTS4	1569	601
ADAMTS4_25038	ADAMTS4	747	2130
ADAMTS4_25039	ADAMTS4	1492	734
ADAMTS4_25040	ADAMTS4	1112	827
ADAMTS5_30103	ADAMTS5	2125	673
ADAMTS5_30104	ADAMTS5	733	1062
ADAMTS5_30105	ADAMTS5	598	456
ADAMTS5_30106	ADAMTS5	1367	408
ADAMTS6_30371	ADAMTS6	1053	554
ADAMTS6_30372	ADAMTS6	1482	2561
ADAMTS6_30373	ADAMTS6	2013	1
ADAMTS6_30374	ADAMTS6	1975	360
ADAMTS7_30367	ADAMTS7	861	169
ADAMTS7_30368	ADAMTS7	161	0
ADAMTS7_30369	ADAMTS7	911	140
ADAMTS7_30370	ADAMTS7	548	0
ADAMTS8_30099	ADAMTS8	1768	378
ADAMTS8_30100	ADAMTS8	1196	51
ADAMTS8_30101	ADAMTS8	3640	108
ADAMTS8_30102	ADAMTS8	1782	1154
ADAMTS9_44819	ADAMTS9	2564	650
ADAMTS9_44820	ADAMTS9	2524	228
ADAMTS9_44821	ADAMTS9	1548	557
ADAMTS9_44822	ADAMTS9	380	0
ADAMTSL1_56393	ADAMTSL1	1457	667
ADAMTSL1_56394	ADAMTSL1	344	136
ADAMTSL1_56395	ADAMTSL1	1643	1113
ADAMTSL1_56396	ADAMTSL1	1817	1
ADAMTSL2_25725	ADAMTSL2	454	491
ADAMTSL2_25726	ADAMTSL2	438	0
ADAMTSL2_25727	ADAMTSL2	738	0
ADAMTSL2_25728	ADAMTSL2	239	0
ADAMTSL3_45243	ADAMTSL3	721	0
ADAMTSL3_45244	ADAMTSL3	379	638
ADAMTSL3_45245	ADAMTSL3	1262	60
ADAMTSL3_45246	ADAMTSL3	0	101
ADAMTSL4_40103	ADAMTSL4	1301	2222
ADAMTSL4_40104	ADAMTSL4	3154	411
ADAMTSL4_40105	ADAMTSL4	2438	226
ADAMTSL4_40106	ADAMTSL4	1746	579
ADAMTSL5_68925	ADAMTSL5	1062	991
ADAMTSL5_68926	ADAMTSL5	712	0
ADAMTSL5_68927	ADAMTSL5	766	518
ADAMTSL5_68928	ADAMTSL5	1604	137
ADAP1_29907	ADAP1	292	834
ADAP1_29908	ADAP1	411	3
ADAP1_29909	ADAP1	2619	2010
ADAP1_29910	ADAP1	1141	1068
ADAP2_43431	ADAP2	819	811
ADAP2_43432	ADAP2	1449	761
ADAP2_43433	ADAP2	677	110
ADAP2_43434	ADAP2	327	47
ADAR_00265	ADAR	300	3
ADAR_00266	ADAR	757	1
ADAR_00267	ADAR	823	214
ADAR_00268	ADAR	872	0
ADARB1_00269	ADARB1	2414	339
ADARB1_00270	ADARB1	758	594
ADARB1_00271	ADARB1	2339	1095
ADARB1_00272	ADARB1	3156	1
ADARB2_00273	ADARB2	923	1765
ADARB2_00274	ADARB2	1211	653
ADARB2_00275	ADARB2	1213	0
ADARB2_00276	ADARB2	1712	218
ADAT1_33087	ADAT1	2219	1165
ADAT1_33088	ADAT1	732	141
ADAT1_33089	ADAT1	781	376
ADAT1_33090	ADAT1	594	1805
ADAT2_60293	ADAT2	2252	805
ADAT2_60294	ADAT2	0	0
ADAT2_60295	ADAT2	799	231
ADAT2_60296	ADAT2	0	176
ADAT3_56949	ADAT3	514	500
ADAT3_56950	ADAT3	304	342
ADAT3_56951	ADAT3	621	190
ADAT3_56952	ADAT3	1675	1038
ADCK1_45107	ADCK1	514	1117
ADCK1_45108	ADCK1	658	240
ADCK1_45109	ADCK1	1431	695
ADCK1_45110	ADCK1	2711	1
ADCK2_55683	ADCK2	1360	498
ADCK2_55684	ADCK2	948	482
ADCK2_55685	ADCK2	1190	1318
ADCK2_55686	ADCK2	1128	608
ADCK3_44811	ADCK3	194	0
ADCK3_44812	ADCK3	378	378
ADCK3_44813	ADCK3	509	1088
ADCK3_44814	ADCK3	284	416
ADCK4_50403	ADCK4	390	1
ADCK4_50404	ADCK4	1174	3473
ADCK4_50405	ADCK4	836	0
ADCK4_50406	ADCK4	883	699
ADCK5_65021	ADCK5	1122	155
ADCK5_65022	ADCK5	1299	103
ADCK5_65023	ADCK5	2945	580
ADCK5_65024	ADCK5	1006	755
ADCY10_43455	ADCY10	2454	791
ADCY10_43456	ADCY10	6151	1175
ADCY10_43457	ADCY10	554	683
ADCY10_43458	ADCY10	3608	1463
ADCY1_00277	ADCY1	1201	1580
ADCY1_00278	ADCY1	1036	294
ADCY1_00279	ADCY1	2460	1086
ADCY1_00280	ADCY1	2360	165
ADCY2_00281	ADCY2	2408	672
ADCY2_00282	ADCY2	1453	314
ADCY2_00283	ADCY2	1151	1057
ADCY2_00284	ADCY2	60	59
ADCY3_00285	ADCY3	1219	1223
ADCY3_00286	ADCY3	1086	1065
ADCY3_00287	ADCY3	717	0
ADCY3_00288	ADCY3	0	0
ADCY4_64469	ADCY4	218	0
ADCY4_64470	ADCY4	135	0
ADCY4_64471	ADCY4	295	176
ADCY4_64472	ADCY4	1083	788
ADCY5_00289	ADCY5	236	742
ADCY5_00290	ADCY5	1435	0
ADCY5_00291	ADCY5	384	1216
ADCY5_00292	ADCY5	1191	0
ADCY6_00293	ADCY6	1427	1337
ADCY6_00294	ADCY6	1078	1177
ADCY6_00295	ADCY6	151	0
ADCY6_00296	ADCY6	449	422
ADCY7_00297	ADCY7	2046	967
ADCY7_00298	ADCY7	336	0
ADCY7_00299	ADCY7	1038	0
ADCY7_00300	ADCY7	1161	1
ADCY8_00301	ADCY8	1208	625
ADCY8_00302	ADCY8	3214	3
ADCY8_00303	ADCY8	1344	1
ADCY8_00304	ADCY8	671	1561
ADCY9_00305	ADCY9	497	0
ADCY9_00306	ADCY9	1903	3157
ADCY9_00307	ADCY9	1633	1
ADCY9_00308	ADCY9	1523	1500
ADCYAP1_00309	ADCYAP1	24	0
ADCYAP1_00310	ADCYAP1	383	63
ADCYAP1_00311	ADCYAP1	156	650
ADCYAP1_00312	ADCYAP1	0	263
ADCYAP1R1_00313	ADCYAP1R1	1796	104
ADCYAP1R1_00314	ADCYAP1R1	678	340
ADCYAP1R1_00315	ADCYAP1R1	960	706
ADCYAP1R1_00316	ADCYAP1R1	1820	699
ADD1_00317	ADD1	3867	112
ADD1_00318	ADD1	1793	0
ADD1_00319	ADD1	2326	969
ADD1_00320	ADD1	897	1184
ADD2_00321	ADD2	2375	1686
ADD2_00322	ADD2	459	915
ADD2_00323	ADD2	1677	2731
ADD2_00324	ADD2	135	1307
ADD3_00325	ADD3	383	493
ADD3_00326	ADD3	997	204
ADD3_00327	ADD3	540	1196
ADD3_00328	ADD3	1045	49
ADGB_49831	ADGB	1315	994
ADGB_49832	ADGB	1604	1
ADGB_49833	ADGB	719	675
ADGB_49834	ADGB	793	1098
ADGRA1_53583	ADGRA1	708	1220
ADGRA1_53584	ADGRA1	835	0
ADGRA1_53585	ADGRA1	123	0
ADGRA1_53586	ADGRA1	1126	0
ADGRA2_34199	ADGRA2	725	0
ADGRA2_34200	ADGRA2	954	270
ADGRA2_34201	ADGRA2	899	1178
ADGRA2_34202	ADGRA2	375	353
ADGRA3_63893	ADGRA3	964	0
ADGRA3_63894	ADGRA3	1628	1204
ADGRA3_63895	ADGRA3	625	0
ADGRA3_63896	ADGRA3	1212	840
ADGRB1_01569	ADGRB1	2069	974
ADGRB1_01570	ADGRB1	3059	1048
ADGRB1_01571	ADGRB1	819	0
ADGRB1_01572	ADGRB1	3525	591
ADGRB2_01573	ADGRB2	1198	328
ADGRB2_01574	ADGRB2	1253	718
ADGRB2_01575	ADGRB2	593	1
ADGRB2_01576	ADGRB2	1102	0
ADGRB3_01577	ADGRB3	1387	608
ADGRB3_01578	ADGRB3	145	0
ADGRB3_01579	ADGRB3	645	56
ADGRB3_01580	ADGRB3	1667	87
ADGRD1_67341	ADGRD1	451	0
ADGRD1_67342	ADGRD1	122	0
ADGRD1_67343	ADGRD1	168	238
ADGRD1_67344	ADGRD1	0	0
ADGRE1_05557	ADGRE1	373	1254
ADGRE1_05558	ADGRE1	1614	1
ADGRE1_05559	ADGRE1	518	641
ADGRE1_05560	ADGRE1	606	95
ADGRE2_37087	ADGRE2	770	684
ADGRE2_37088	ADGRE2	2959	2585
ADGRE2_37089	ADGRE2	1924	674
ADGRE2_37090	ADGRE2	1271	802
ADGRE3_53951	ADGRE3	1289	115
ADGRE3_53952	ADGRE3	734	1
ADGRE3_53953	ADGRE3	869	0
ADGRE3_53954	ADGRE3	652	326
ADGRE5_02765	ADGRE5	728	0
ADGRE5_02766	ADGRE5	600	231
ADGRE5_02767	ADGRE5	604	0
ADGRE5_02768	ADGRE5	689	58
ADGRF1_67089	ADGRF1	631	2
ADGRF1_67090	ADGRF1	1562	239
ADGRF1_67091	ADGRF1	2505	846
ADGRF1_67092	ADGRF1	1574	1029
ADGRF2_66025	ADGRF2	1120	2080
ADGRF2_66026	ADGRF2	1781	348
ADGRF2_66027	ADGRF2	2426	1
ADGRF2_66028	ADGRF2	2807	0
ADGRF3_63809	ADGRF3	3203	275
ADGRF3_63810	ADGRF3	1035	0
ADGRF3_63811	ADGRF3	2201	723
ADGRF3_63812	ADGRF3	1101	325
ADGRF4_65769	ADGRF4	878	378
ADGRF4_65770	ADGRF4	830	98
ADGRF4_65771	ADGRF4	1371	0
ADGRF4_65772	ADGRF4	887	678
ADGRF5_65773	ADGRF5	1990	559
ADGRF5_65774	ADGRF5	1802	2900
ADGRF5_65775	ADGRF5	1718	0
ADGRF5_65776	ADGRF5	255	107
ADGRG1_24405	ADGRG1	322	0
ADGRG1_24406	ADGRG1	974	398
ADGRG1_24407	ADGRG1	593	65
ADGRG1_24408	ADGRG1	798	0
ADGRG2_27165	ADGRG2	2135	1025
ADGRG2_27166	ADGRG2	966	733
ADGRG2_27167	ADGRG2	646	116
ADGRG2_27168	ADGRG2	1199	161
ADGRG3_66001	ADGRG3	2647	410
ADGRG3_66002	ADGRG3	649	1385
ADGRG3_66003	ADGRG3	1566	1276
ADGRG3_66004	ADGRG3	0	2
ADGRG4_60701	ADGRG4	606	0
ADGRG4_60702	ADGRG4	526	0
ADGRG4_60703	ADGRG4	1442	374
ADGRG4_60704	ADGRG4	259	948
ADGRG5_65721	ADGRG5	2548	1410
ADGRG5_65722	ADGRG5	362	1516
ADGRG5_65723	ADGRG5	1336	201
ADGRG5_65724	ADGRG5	1026	416
ADGRG6_45283	ADGRG6	898	510
ADGRG6_45284	ADGRG6	904	252
ADGRG6_45285	ADGRG6	0	0
ADGRG6_45286	ADGRG6	507	509
ADGRG7_54331	ADGRG7	1848	873
ADGRG7_54332	ADGRG7	3287	508
ADGRG7_54333	ADGRG7	1486	483
ADGRG7_54334	ADGRG7	338	361
ADGRL1_31019	ADGRL1	1405	904
ADGRL1_31020	ADGRL1	279	815
ADGRL1_31021	ADGRL1	2040	120
ADGRL1_31022	ADGRL1	96	0
ADGRL2_32283	ADGRL2	544	276
ADGRL2_32284	ADGRL2	817	1870
ADGRL2_32285	ADGRL2	641	219
ADGRL2_32286	ADGRL2	809	0
ADGRL3_32335	ADGRL3	994	280
ADGRL3_32336	ADGRL3	755	292
ADGRL3_32337	ADGRL3	580	0
ADGRL3_32338	ADGRL3	1998	2
ADGRL4_47431	ADGRL4	2186	483
ADGRL4_47432	ADGRL4	2050	344
ADGRL4_47433	ADGRL4	4965	1470
ADGRL4_47434	ADGRL4	1487	1303
ADGRV1_52795	ADGRV1	3929	548
ADGRV1_52796	ADGRV1	2209	1474
ADGRV1_52797	ADGRV1	74	0
ADGRV1_52798	ADGRV1	1680	55
ADH1A_00333	ADH1A	8	0
ADH1A_00334	ADH1A	561	131
ADH1A_00335	ADH1A	152	175
ADH1A_00336	ADH1A	781	2499
ADH1B_00337	ADH1B	1048	899
ADH1B_00338	ADH1B	589	415
ADH1B_00339	ADH1B	2829	3
ADH1B_00340	ADH1B	880	200
ADH1C_00341	ADH1C	1784	551
ADH1C_00342	ADH1C	1584	0
ADH1C_00343	ADH1C	1023	0
ADH1C_00344	ADH1C	808	1444
ADH4_00345	ADH4	636	1
ADH4_00346	ADH4	568	0
ADH4_00347	ADH4	1125	0
ADH4_00348	ADH4	796	608
ADH5_00349	ADH5	396	958
ADH5_00350	ADH5	133	84
ADH5_00351	ADH5	82	0
ADH5_00352	ADH5	426	962
ADH6_00353	ADH6	3062	1477
ADH6_00354	ADH6	3885	3031
ADH6_00355	ADH6	2166	2522
ADH6_00356	ADH6	2249	273
ADH7_00357	ADH7	844	1926
ADH7_00358	ADH7	785	106
ADH7_00359	ADH7	613	584
ADH7_00360	ADH7	164	0
ADHFE1_60513	ADHFE1	999	225
ADHFE1_60514	ADHFE1	4545	2205
ADHFE1_60515	ADHFE1	212	60
ADHFE1_60516	ADHFE1	1078	274
ADI1_42103	ADI1	578	230
ADI1_42104	ADI1	354	0
ADI1_42105	ADI1	791	365
ADI1_42106	ADI1	1174	0
ADIG_62217	ADIG	2349	1102
ADIG_62218	ADIG	977	1229
ADIG_62219	ADIG	317	110
ADIG_62220	ADIG	3261	2
ADIPOQ_24629	ADIPOQ	1420	3041
ADIPOQ_24630	ADIPOQ	1170	878
ADIPOQ_24631	ADIPOQ	342	0
ADIPOQ_24632	ADIPOQ	517	1
ADIPOR1_37775	ADIPOR1	557	0
ADIPOR1_37776	ADIPOR1	2435	1446
ADIPOR1_37777	ADIPOR1	873	388
ADIPOR1_37778	ADIPOR1	957	1159
ADIPOR2_49363	ADIPOR2	1614	193
ADIPOR2_49364	ADIPOR2	2281	722
ADIPOR2_49365	ADIPOR2	4001	0
ADIPOR2_49366	ADIPOR2	1032	338
ADIRF_29727	ADIRF	999	172
ADIRF_29728	ADIRF	416	1716
ADIRF_29729	ADIRF	269	492
ADIRF_29730	ADIRF	7	0
ADK_00361	ADK	1237	1525
ADK_00362	ADK	1625	3
ADK_00363	ADK	1112	402
ADK_00364	ADK	1185	331
ADM2_50371	ADM2	1898	764
ADM2_50372	ADM2	0	857
ADM2_50373	ADM2	1464	1496
ADM2_50374	ADM2	563	0
ADM5_64593	ADM5	2210	319
ADM5_64594	ADM5	0	0
ADM5_64595	ADM5	1294	773
ADM5_64596	ADM5	0	0
ADM_00365	ADM	568	186
ADM_00366	ADM	1398	655
ADM_00367	ADM	433	0
ADM_00368	ADM	0	1
ADNP2_30995	ADNP2	656	519
ADNP2_30996	ADNP2	643	0
ADNP2_30997	ADNP2	0	0
ADNP2_30998	ADNP2	389	564
ADNP_32675	ADNP	1430	128
ADNP_32676	ADNP	1762	58
ADNP_32677	ADNP	753	1
ADNP_32678	ADNP	2499	1739
ADO_54379	ADO	862	469
ADO_54380	ADO	674	595
ADO_54381	ADO	77	1
ADO_54382	ADO	1160	607
ADORA1_00369	ADORA1	1002	1
ADORA1_00370	ADORA1	683	295
ADORA1_00371	ADORA1	272	0
ADORA1_00372	ADORA1	818	0
ADORA2A_00373	ADORA2A	1797	723
ADORA2A_00374	ADORA2A	394	0
ADORA2A_00375	ADORA2A	1035	904
ADORA2A_00376	ADORA2A	505	0
ADORA2B_00377	ADORA2B	1738	821
ADORA2B_00378	ADORA2B	745	1381
ADORA2B_00379	ADORA2B	60	0
ADORA2B_00380	ADORA2B	1826	509
ADORA3_00381	ADORA3	2344	1426
ADORA3_00382	ADORA3	264	165
ADORA3_00383	ADORA3	700	329
ADORA3_00384	ADORA3	2723	322
ADPGK_52087	ADPGK	1378	840
ADPGK_52088	ADPGK	1178	522
ADPGK_52089	ADPGK	1152	1251
ADPGK_52090	ADPGK	389	0
ADPRH_00385	ADPRH	3861	874
ADPRH_00386	ADPRH	637	128
ADPRH_00387	ADPRH	1453	585
ADPRH_00388	ADPRH	321	597
ADPRHL1_57029	ADPRHL1	271	0
ADPRHL1_57030	ADPRHL1	260	207
ADPRHL1_57031	ADPRHL1	1293	1737
ADPRHL1_57032	ADPRHL1	720	57
ADPRHL2_41055	ADPRHL2	1247	0
ADPRHL2_41056	ADPRHL2	1458	1101
ADPRHL2_41057	ADPRHL2	1008	153
ADPRHL2_41058	ADPRHL2	98	163
ADPRM_44775	ADPRM	3940	418
ADPRM_44776	ADPRM	2482	901
ADPRM_44777	ADPRM	96	276
ADPRM_44778	ADPRM	750	0
ADRA1A_00405	ADRA1A	619	0
ADRA1A_00406	ADRA1A	5145	1463
ADRA1A_00407	ADRA1A	1104	0
ADRA1A_00408	ADRA1A	3328	2007
ADRA1B_00401	ADRA1B	1337	0
ADRA1B_00402	ADRA1B	794	221
ADRA1B_00403	ADRA1B	2034	217
ADRA1B_00404	ADRA1B	505	154
ADRA1D_00397	ADRA1D	1094	284
ADRA1D_00398	ADRA1D	1334	121
ADRA1D_00399	ADRA1D	387	0
ADRA1D_00400	ADRA1D	71	0
ADRA2A_00409	ADRA2A	203	18
ADRA2A_00410	ADRA2A	3395	1240
ADRA2A_00411	ADRA2A	735	0
ADRA2A_00412	ADRA2A	1216	0
ADRA2B_00413	ADRA2B	1023	3238
ADRA2B_00414	ADRA2B	2046	95
ADRA2B_00415	ADRA2B	3403	1596
ADRA2B_00416	ADRA2B	1147	272
ADRA2C_00417	ADRA2C	2021	0
ADRA2C_00418	ADRA2C	90	1
ADRA2C_00419	ADRA2C	1553	458
ADRA2C_00420	ADRA2C	2014	916
ADRB1_00421	ADRB1	834	0
ADRB1_00422	ADRB1	444	0
ADRB1_00423	ADRB1	1110	739
ADRB1_00424	ADRB1	268	33
ADRB2_00425	ADRB2	3442	4038
ADRB2_00426	ADRB2	1461	230
ADRB2_00427	ADRB2	2388	881
ADRB2_00428	ADRB2	2382	593
ADRB3_00429	ADRB3	1327	1292
ADRB3_00430	ADRB3	272	355
ADRB3_00431	ADRB3	2262	2226
ADRB3_00432	ADRB3	572	1
ADRBK1_00433	ADRBK1	2929	159
ADRBK1_00434	ADRBK1	627	472
ADRBK1_00435	ADRBK1	1858	53
ADRBK1_00436	ADRBK1	1560	0
ADRBK2_00437	ADRBK2	400	68
ADRBK2_00438	ADRBK2	1142	427
ADRBK2_00439	ADRBK2	4188	1309
ADRBK2_00440	ADRBK2	2038	477
ADRM1_29951	ADRM1	140	482
ADRM1_29952	ADRM1	1024	467
ADRM1_29953	ADRM1	2003	643
ADRM1_29954	ADRM1	518	689
ADSL_00441	ADSL	0	215
ADSL_00442	ADSL	128	538
ADSL_00443	ADSL	0	0
ADSL_00444	ADSL	106	0
ADSS_00445	ADSS	548	0
ADSS_00446	ADSS	298	420
ADSS_00447	ADSS	163	370
ADSS_00448	ADSS	270	0
ADSSL1_58493	ADSSL1	985	193
ADSSL1_58494	ADSSL1	2113	364
ADSSL1_58495	ADSSL1	338	0
ADSSL1_58496	ADSSL1	2382	144
ADTRP_54251	ADTRP	624	2
ADTRP_54252	ADTRP	1021	0
ADTRP_54253	ADTRP	1530	3363
ADTRP_54254	ADTRP	146	0
AEBP1_00469	AEBP1	274	724
AEBP1_00470	AEBP1	330	2
AEBP1_00471	AEBP1	487	1017
AEBP1_00472	AEBP1	1118	598
AEBP2_58401	AEBP2	1578	582
AEBP2_58402	AEBP2	562	212
AEBP2_58403	AEBP2	1820	1153
AEBP2_58404	AEBP2	1677	870
AEN_48043	AEN	792	0
AEN_48044	AEN	1450	733
AEN_48045	AEN	2569	716
AEN_48046	AEN	932	2
AES_00473	AES	0	78
AES_00474	AES	548	1
AES_00475	AES	1115	0
AES_00476	AES	3061	2312
AFAP1_46827	AFAP1	1245	0
AFAP1_46828	AFAP1	250	168
AFAP1_46829	AFAP1	0	0
AFAP1_46830	AFAP1	1529	865
AFAP1L1_60233	AFAP1L1	792	491
AFAP1L1_60234	AFAP1L1	1926	3395
AFAP1L1_60235	AFAP1L1	1045	0
AFAP1L1_60236	AFAP1L1	2729	1545
AFAP1L2_53891	AFAP1L2	762	1910
AFAP1L2_53892	AFAP1L2	0	0
AFAP1L2_53893	AFAP1L2	440	526
AFAP1L2_53894	AFAP1L2	836	619
AFF1_11553	AFF1	2865	1064
AFF1_11554	AFF1	821	0
AFF1_11555	AFF1	1154	0
AFF1_11556	AFF1	898	0
AFF2_06513	AFF2	3163	2603
AFF2_06514	AFF2	2133	351
AFF2_06515	AFF2	1419	779
AFF2_06516	AFF2	582	841
AFF3_10441	AFF3	212	222
AFF3_10442	AFF3	1052	329
AFF3_10443	AFF3	890	441
AFF3_10444	AFF3	524	461
AFF4_35627	AFF4	412	663
AFF4_35628	AFF4	72	0
AFF4_35629	AFF4	2442	1254
AFF4_35630	AFF4	124	880
AFG3L2_29599	AFG3L2	2446	52
AFG3L2_29600	AFG3L2	154	0
AFG3L2_29601	AFG3L2	412	166
AFG3L2_29602	AFG3L2	0	0
AFM_00481	AFM	1707	233
AFM_00482	AFM	1848	1
AFM_00483	AFM	1867	136
AFM_00484	AFM	416	353
AFMID_58901	AFMID	874	1546
AFMID_58902	AFMID	279	733
AFMID_58903	AFMID	1114	0
AFMID_58904	AFMID	0	547
AFP_00485	AFP	1183	2740
AFP_00486	AFP	881	213
AFP_00487	AFP	289	165
AFP_00488	AFP	879	0
AFTPH_40639	AFTPH	453	2
AFTPH_40640	AFTPH	528	355
AFTPH_40641	AFTPH	289	296
AFTPH_40642	AFTPH	1136	1016
AGA_00489	AGA	566	0
AGA_00490	AGA	2071	786
AGA_00491	AGA	1626	1176
AGA_00492	AGA	682	511
AGAP11_58121	AGAP11	1652	1331
AGAP11_58122	AGAP11	261	116
AGAP11_58123	AGAP11	473	0
AGAP11_58124	AGAP11	260	362
AGAP1_57873	AGAP1	1360	1713
AGAP1_57874	AGAP1	2747	1077
AGAP1_57875	AGAP1	1648	1232
AGAP1_57876	AGAP1	268	308
AGAP2_57869	AGAP2	1004	1
AGAP2_57870	AGAP2	2888	128
AGAP2_57871	AGAP2	1277	270
AGAP2_57872	AGAP2	1250	1
AGAP3_57877	AGAP3	212	131
AGAP3_57878	AGAP3	724	0
AGAP3_57879	AGAP3	1022	816
AGAP3_57880	AGAP3	462	514
AGAP4_58109	AGAP4	125	0
AGAP4_58110	AGAP4	144	304
AGAP4_58111	AGAP4	0	0
AGAP4_58112	AGAP4	0	206
AGAP5_74832	AGAP5	1192	675
AGAP5_74833	AGAP5	469	151
AGAP5_74834	AGAP5	203	397
AGAP5_74835	AGAP5	1504	687
AGAP6_72757	AGAP6	3312	1558
AGAP6_72758	AGAP6	210	1
AGAP6_72759	AGAP6	1338	0
AGAP6_72760	AGAP6	2051	1015
AGAP9_73686	AGAP9	229	0
AGAP9_73687	AGAP9	591	0
AGAP9_73688	AGAP9	144	0
AGAP9_73689	AGAP9	506	117
AGBL1_58629	AGBL1	509	63
AGBL1_58630	AGBL1	146	0
AGBL1_58631	AGBL1	92	511
AGBL1_58632	AGBL1	1608	408
AGBL2_50115	AGBL2	654	881
AGBL2_50116	AGBL2	1530	564
AGBL2_50117	AGBL2	3810	1241
AGBL2_50118	AGBL2	366	453
AGBL3_69149	AGBL3	4934	579
AGBL3_69150	AGBL3	945	197
AGBL3_69151	AGBL3	1593	1503
AGBL3_69152	AGBL3	2596	1239
AGBL4_54323	AGBL4	2929	1249
AGBL4_54324	AGBL4	4127	2951
AGBL4_54325	AGBL4	3016	0
AGBL4_54326	AGBL4	116	109
AGBL5_46935	AGBL5	1252	85
AGBL5_46936	AGBL5	1557	297
AGBL5_46937	AGBL5	153	0
AGBL5_46938	AGBL5	624	1061
AGER_00497	AGER	487	456
AGER_00498	AGER	1248	0
AGER_00499	AGER	3356	2466
AGER_00500	AGER	1791	0
AGFG1_08829	AGFG1	761	0
AGFG1_08830	AGFG1	266	1644
AGFG1_08831	AGFG1	1808	1409
AGFG1_08832	AGFG1	295	0
AGFG2_08833	AGFG2	458	151
AGFG2_08834	AGFG2	3642	1245
AGFG2_08835	AGFG2	3940	3087
AGFG2_08836	AGFG2	2967	1019
AGGF1_41591	AGGF1	1238	160
AGGF1_41592	AGGF1	463	710
AGGF1_41593	AGGF1	139	0
AGGF1_41594	AGGF1	743	50
AGK_43243	AGK	412	0
AGK_43244	AGK	692	1
AGK_43245	AGK	448	0
AGK_43246	AGK	293	0
AGL_00501	AGL	622	946
AGL_00502	AGL	1293	1663
AGL_00503	AGL	718	691
AGL_00504	AGL	1890	512
AGMAT_50023	AGMAT	148	1781
AGMAT_50024	AGMAT	1508	850
AGMAT_50025	AGMAT	0	0
AGMAT_50026	AGMAT	660	2027
AGMO_72061	AGMO	1233	493
AGMO_72062	AGMO	967	0
AGMO_72063	AGMO	1262	90
AGMO_72064	AGMO	660	628
AGO1_35119	AGO1	2282	125
AGO1_35120	AGO1	1694	551
AGO1_35121	AGO1	1114	976
AGO1_35122	AGO1	1	0
AGO2_35719	AGO2	2209	533
AGO2_35720	AGO2	1130	404
AGO2_35721	AGO2	1926	546
AGO2_35722	AGO2	2322	203
AGO3_64341	AGO3	399	0
AGO3_64342	AGO3	455	533
AGO3_64343	AGO3	624	283
AGO3_64344	AGO3	501	0
AGO4_64345	AGO4	431	873
AGO4_64346	AGO4	1184	1
AGO4_64347	AGO4	327	1
AGO4_64348	AGO4	783	0
AGPAT1_28465	AGPAT1	1081	0
AGPAT1_28466	AGPAT1	594	68
AGPAT1_28467	AGPAT1	1042	525
AGPAT1_28468	AGPAT1	571	0
AGPAT2_28469	AGPAT2	1925	1
AGPAT2_28470	AGPAT2	134	0
AGPAT2_28471	AGPAT2	595	0
AGPAT2_28472	AGPAT2	117	578
AGPAT3_44487	AGPAT3	981	225
AGPAT3_44488	AGPAT3	699	606
AGPAT3_44489	AGPAT3	1213	381
AGPAT3_44490	AGPAT3	1120	712
AGPAT4_44491	AGPAT4	2956	300
AGPAT4_44492	AGPAT4	606	868
AGPAT4_44493	AGPAT4	2475	580
AGPAT4_44494	AGPAT4	773	143
AGPAT5_42331	AGPAT5	1005	763
AGPAT5_42332	AGPAT5	2774	1103
AGPAT5_42333	AGPAT5	1523	633
AGPAT5_42334	AGPAT5	1365	640
AGPAT6_60525	AGPAT6	895	1253
AGPAT6_60526	AGPAT6	2087	0
AGPAT6_60527	AGPAT6	676	871
AGPAT6_60528	AGPAT6	1657	581
AGPAT9_54199	AGPAT9	1105	0
AGPAT9_54200	AGPAT9	917	1909
AGPAT9_54201	AGPAT9	4885	1625
AGPAT9_54202	AGPAT9	869	1509
AGPS_22253	AGPS	170	0
AGPS_22254	AGPS	352	279
AGPS_22255	AGPS	981	1
AGPS_22256	AGPS	1503	0
AGR2_28453	AGR2	2032	1430
AGR2_28454	AGR2	621	0
AGR2_28455	AGR2	2084	728
AGR2_28456	AGR2	1247	1229
AGR3_62993	AGR3	1654	860
AGR3_62994	AGR3	654	650
AGR3_62995	AGR3	2769	1383
AGR3_62996	AGR3	138	162
AGRN_70561	AGRN	581	274
AGRN_70562	AGRN	2892	554
AGRN_70563	AGRN	583	66
AGRN_70564	AGRN	595	482
AGRP_00505	AGRP	904	0
AGRP_00506	AGRP	582	523
AGRP_00507	AGRP	2079	1469
AGRP_00508	AGRP	1702	248
AGT_00513	AGT	114	0
AGT_00514	AGT	981	804
AGT_00515	AGT	663	0
AGT_00516	AGT	1323	387
AGTPBP1_32347	AGTPBP1	851	1143
AGTPBP1_32348	AGTPBP1	1651	175
AGTPBP1_32349	AGTPBP1	1135	0
AGTPBP1_32350	AGTPBP1	3108	2553
AGTR1_00517	AGTR1	979	0
AGTR1_00518	AGTR1	855	955
AGTR1_00519	AGTR1	702	0
AGTR1_00520	AGTR1	1975	564
AGTR2_00521	AGTR2	3327	3983
AGTR2_00522	AGTR2	2158	671
AGTR2_00523	AGTR2	3079	590
AGTR2_00524	AGTR2	4160	2039
AGTRAP_44931	AGTRAP	1103	0
AGTRAP_44932	AGTRAP	778	528
AGTRAP_44933	AGTRAP	549	0
AGTRAP_44934	AGTRAP	1663	1011
AGXT2_48239	AGXT2	938	213
AGXT2_48240	AGXT2	654	0
AGXT2_48241	AGXT2	560	562
AGXT2_48242	AGXT2	1621	2
AGXT_00529	AGXT	1203	429
AGXT_00530	AGXT	905	1
AGXT_00531	AGXT	594	625
AGXT_00532	AGXT	1471	1
AHCTF1_34055	AHCTF1	310	630
AHCTF1_34056	AHCTF1	357	317
AHCTF1_34057	AHCTF1	498	160
AHCTF1_34058	AHCTF1	260	0
AHCY_00537	AHCY	388	332
AHCY_00538	AHCY	1073	2
AHCY_00539	AHCY	150	586
AHCY_00540	AHCY	35	31
AHCYL1_29111	AHCYL1	211	0
AHCYL1_29112	AHCYL1	115	189
AHCYL1_29113	AHCYL1	378	0
AHCYL1_29114	AHCYL1	160	0
AHCYL2_32639	AHCYL2	1024	268
AHCYL2_32640	AHCYL2	1876	1016
AHCYL2_32641	AHCYL2	5914	2101
AHCYL2_32642	AHCYL2	1486	1197
AHDC1_35863	AHDC1	0	0
AHDC1_35864	AHDC1	2010	1137
AHDC1_35865	AHDC1	1090	0
AHDC1_35866	AHDC1	1303	1
AHI1_40615	AHI1	393	0
AHI1_40616	AHI1	699	891
AHI1_40617	AHI1	3164	2050
AHI1_40618	AHI1	1027	291
AHNAK2_56933	AHNAK2	138	0
AHNAK2_56934	AHNAK2	686	1
AHNAK2_56935	AHNAK2	801	434
AHNAK2_56936	AHNAK2	1506	453
AHNAK_48747	AHNAK	1522	0
AHNAK_48748	AHNAK	978	0
AHNAK_48749	AHNAK	1327	799
AHNAK_48750	AHNAK	1906	609
AHR_00541	AHR	2288	3596
AHR_00542	AHR	7859	11616
AHR_00543	AHR	1625	3231
AHR_00544	AHR	4065	121995
AHRR_45615	AHRR	424	910
AHRR_45616	AHRR	228	198
AHRR_45617	AHRR	1394	117
AHRR_45618	AHRR	1564	525
AHSA1_28617	AHSA1	2603	3168
AHSA1_28618	AHSA1	315	0
AHSA1_28619	AHSA1	2161	1472
AHSA1_28620	AHSA1	3466	1800
AHSA2_59881	AHSA2	1116	269
AHSA2_59882	AHSA2	2591	839
AHSA2_59883	AHSA2	264	0
AHSA2_59884	AHSA2	699	1037
AHSG_00545	AHSG	593	0
AHSG_00546	AHSG	1830	856
AHSG_00547	AHSG	952	318
AHSG_00548	AHSG	411	0
AHSP_38515	AHSP	3674	680
AHSP_38516	AHSP	714	1797
AHSP_38517	AHSP	890	311
AHSP_38518	AHSP	488	0
AICDA_45387	AICDA	1311	1137
AICDA_45388	AICDA	1831	835
AICDA_45389	AICDA	0	0
AICDA_45390	AICDA	1493	594
AIDA_48175	AIDA	294	1414
AIDA_48176	AIDA	4558	1420
AIDA_48177	AIDA	1759	651
AIDA_48178	AIDA	1496	570
AIF1_00549	AIF1	2725	1
AIF1_00550	AIF1	1347	1199
AIF1_00551	AIF1	763	196
AIF1_00552	AIF1	141	1138
AIF1L_52203	AIF1L	2306	1001
AIF1L_52204	AIF1L	158	332
AIF1L_52205	AIF1L	1654	539
AIF1L_52206	AIF1L	382	0
AIFM1_23961	AIFM1	283	962
AIFM1_23962	AIFM1	639	708
AIFM1_23963	AIFM1	665	576
AIFM1_23964	AIFM1	443	309
AIFM2_54359	AIFM2	1259	992
AIFM2_54360	AIFM2	3501	3120
AIFM2_54361	AIFM2	278	473
AIFM2_54362	AIFM2	716	117
AIFM3_62273	AIFM3	2048	606
AIFM3_62274	AIFM3	930	0
AIFM3_62275	AIFM3	1331	121
AIFM3_62276	AIFM3	1765	938
AIG1_38679	AIG1	661	0
AIG1_38680	AIG1	681	294
AIG1_38681	AIG1	2805	143
AIG1_38682	AIG1	1619	1639
AIM1_00553	AIM1	1469	606
AIM1_00554	AIM1	632	365
AIM1_00555	AIM1	399	101
AIM1_00556	AIM1	756	115
AIM1L_41439	AIM1L	1156	0
AIM1L_41440	AIM1L	1414	498
AIM1L_41441	AIM1L	1906	54
AIM1L_41442	AIM1L	2636	893
AIM2_24857	AIM2	3205	622
AIM2_24858	AIM2	1543	953
AIM2_24859	AIM2	2905	2070
AIM2_24860	AIM2	1971	905
AIMP1_24321	AIMP1	865	0
AIMP1_24322	AIMP1	3934	1783
AIMP1_24323	AIMP1	293	1
AIMP1_24324	AIMP1	155	189
AIMP2_21121	AIMP2	668	0
AIMP2_21122	AIMP2	424	212
AIMP2_21123	AIMP2	1145	0
AIMP2_21124	AIMP2	477	1
AIP_23693	AIP	4296	905
AIP_23694	AIP	2167	1572
AIP_23695	AIP	3329	925
AIP_23696	AIP	1404	520
AIPL1_33515	AIPL1	251	0
AIPL1_33516	AIPL1	2187	161
AIPL1_33517	AIPL1	2379	967
AIPL1_33518	AIPL1	889	743
AIRE_00905	AIRE	1066	0
AIRE_00906	AIRE	1294	349
AIRE_00907	AIRE	1747	0
AIRE_00908	AIRE	0	0
AJAP1_43787	AJAP1	1413	38
AJAP1_43788	AJAP1	791	634
AJAP1_43789	AJAP1	2724	0
AJAP1_43790	AJAP1	604	391
AJUBA_54627	AJUBA	2009	3484
AJUBA_54628	AJUBA	2571	1505
AJUBA_54629	AJUBA	1733	724
AJUBA_54630	AJUBA	1001	1340
AK1_00557	AK1	3432	2401
AK1_00558	AK1	1484	239
AK1_00559	AK1	1418	380
AK1_00560	AK1	2446	121
AK2_00561	AK2	0	482
AK2_00562	AK2	3376	1260
AK2_00563	AK2	747	585
AK2_00564	AK2	2446	1175
AK3_37343	AK3	2526	1335
AK3_37344	AK3	440	551
AK3_37345	AK3	1563	1176
AK3_37346	AK3	3626	725
AK4_00565	AK4	1315	1
AK4_00566	AK4	861	0
AK4_00567	AK4	543	0
AK4_00568	AK4	182	0
AK5_34959	AK5	980	139
AK5_34960	AK5	0	0
AK5_34961	AK5	154	0
AK5_34962	AK5	1185	0
AK6_76394	AK6	167	0
AK6_76395	AK6	515	0
AK6_76396	AK6	440	817
AK6_76397	AK6	0	74
AK7_58469	AK7	1287	681
AK7_58470	AK7	1491	421
AK7_58471	AK7	1378	0
AK7_58472	AK7	2179	0
AK8_63113	AK8	519	1
AK8_63114	AK8	448	203
AK8_63115	AK8	1406	119
AK8_63116	AK8	688	467
AK9_65733	AK9	1386	1016
AK9_65734	AK9	921	378
AK9_65735	AK9	1507	1864
AK9_65736	AK9	913	0
AKAP10_30491	AKAP10	469	0
AKAP10_30492	AKAP10	1456	2100
AKAP10_30493	AKAP10	3677	1783
AKAP10_30494	AKAP10	4772	2614
AKAP11_30487	AKAP11	490	0
AKAP11_30488	AKAP11	1006	1
AKAP11_30489	AKAP11	1211	259
AKAP11_30490	AKAP11	984	2
AKAP12_25313	AKAP12	280	0
AKAP12_25314	AKAP12	1949	457
AKAP12_25315	AKAP12	1533	207
AKAP12_25316	AKAP12	1184	0
AKAP13_30483	AKAP13	0	999
AKAP13_30484	AKAP13	1284	1
AKAP13_30485	AKAP13	2719	301
AKAP13_30486	AKAP13	1247	0
AKAP14_63221	AKAP14	2969	632
AKAP14_63222	AKAP14	963	1812
AKAP14_63223	AKAP14	860	1002
AKAP14_63224	AKAP14	2248	304
AKAP17A_21441	AKAP17A	3073	3431
AKAP17A_21442	AKAP17A	2226	147
AKAP17A_21443	AKAP17A	2574	50
AKAP17A_21444	AKAP17A	952	103
AKAP1_21349	AKAP1	1487	1021
AKAP1_21350	AKAP1	319	0
AKAP1_21351	AKAP1	1188	71
AKAP1_21352	AKAP1	279	377
AKAP2_30495	AKAP2	3992	918
AKAP2_30496	AKAP2	290	210
AKAP2_30497	AKAP2	1738	1
[truncated: 75,442 more rows]

## Sheet: B- Brunello-MAGeCK
id	num	neg|score	neg|p-value	neg|fdr	neg|rank	neg|goodsgrna	neg|lfc	pos|score	pos|p-value	pos|fdr	pos|rank	pos|goodsgrna	pos|lfc
none	1000	5.9458e-06	1.9942e-05	0.095297	4	225	0.41424	1.5259e-17	2.5898e-07	0.00165	1	574	0.41424
EGLN1	4	1	1	1	19115	0	10.796	6.2527e-09	2.5898e-07	0.00165	2	4	10.796
SUPT4H1	4	0.98685	0.98705	1	18820	0	10.527	1.0689e-08	2.5898e-07	0.00165	3	4	10.527
DLST	4	1	1	1	19114	0	5.571	1.004e-07	7.7695e-07	0.00297	4	4	5.571
IREB2	4	1	1	1	19113	0	5.9867	2.8069e-07	7.7695e-07	0.00297	5	4	5.9867
TSC1	4	1	1	1	19112	0	6.2686	1.0092e-06	3.3668e-06	0.009194	6	4	6.2686
OGDH	4	1	1	1	19111	0	4.7932	1.0852e-06	3.3668e-06	0.009194	7	4	4.7932
VHL	4	0.97392	0.97411	1	18505	0	9.3942	3.1907e-06	1.269e-05	0.030322	8	4	9.3942
C19orf25	4	1	1	1	19110	0	3.6849	4.529e-06	1.787e-05	0.037954	9	4	3.6849
ING3	4	0.89846	0.89838	0.99881	16840	0	8.1071	6.647e-06	2.6675e-05	0.05099	10	3	8.1071
NDUFA11	4	0.99992	0.99993	1	19102	0	7.6002	7.6484e-06	3.2373e-05	0.056256	11	4	7.6002
HIST1H2BD	4	0.82089	0.82686	0.99881	15615	1	6.666	1.7393e-05	7.5365e-05	0.12005	12	3	6.666
COX17	4	0.58183	0.69396	0.99881	13212	1	4.8261	3.1077e-05	0.00012923	0.179146	13	3	4.8261
AHR	4	0.99997	0.99997	1	19109	0	2.6726	3.4603e-05	0.000137	0.179146	14	4	2.6726
PTEN	4	0.99996	0.99997	1	19108	0	3.055	3.5426e-05	0.00014115	0.179146	15	4	3.055
ABHD11	4	0.99435	0.99441	1	18976	0	4.6545	3.8313e-05	0.00014995	0.179146	16	4	4.6545
AAGAB	4	0.99996	0.99996	1	19107	0	3.4597	4.2986e-05	0.00016342	0.183751	17	4	3.4597
HIVEP3	4	0.83316	0.83658	0.99881	15820	1	4.7537	4.8906e-05	0.00018828	0.199752	18	3	4.7537
ATXN7L3B	4	0.86813	0.86813	0.99881	16456	1	4.4261	5.3772e-05	0.00020175	0.199752	19	3	4.4261
APOD	4	0.99994	0.99995	1	19106	0	3.4748	5.5946e-05	0.000209	0.199752	20	4	3.4748
IL17C	4	0.99993	0.99994	1	19105	0	3.5607	6.5302e-05	0.00023956	0.218058	21	4	3.5607
GGCT	4	0.99992	0.99993	1	19104	0	2.884	7.5284e-05	0.00027685	0.235767	22	4	2.884
TOM1	4	0.99992	0.99993	1	19103	0	2.912	7.8206e-05	0.00028877	0.235767	23	4	2.912
AP2S1	4	0.98589	0.98607	1	18793	0	3.9603	7.976e-05	0.00029602	0.235767	24	4	3.9603
DST	4	0.99991	0.99993	1	19101	0	3.3448	8.5308e-05	0.0003157	0.241386	25	4	3.3448
BTAF1	4	0.9999	0.99992	1	19100	0	3.1838	9.5103e-05	0.0003561	0.256542	26	4	3.1838
FTSJ2	4	0.77881	0.79624	0.99881	15036	1	6.0764	9.78e-05	0.0003675	0.256542	27	3	6.0764
COA6	4	0.8707	0.87064	0.99881	16501	0	6.2628	9.9675e-05	0.00037579	0.256542	28	3	6.2628
NPEPPS	4	0.99989	0.9999	1	19099	0	2.9276	0.00011437	0.00043691	0.272132	29	4	2.9276
STARD10	4	0.48353	0.63222	0.99881	12047	1	4.5434	0.00011796	0.00044986	0.272132	30	3	4.5434
SOCS3	4	0.99988	0.9999	1	19098	0	3.3252	0.00011866	0.000454	0.272132	31	4	3.3252
TGIF1	4	0.99988	0.99989	1	19097	0	4.485	0.00012452	0.00047886	0.272132	32	4	4.485
NDUFV1	4	0.99987	0.99989	1	19096	0	3.69	0.00012501	0.00048093	0.272132	33	4	3.69
ERO1L	4	0.99987	0.99989	1	19095	0	4.8897	0.00012574	0.00048404	0.272132	34	4	4.8897
INIP	4	0.99914	0.99916	1	19078	0	5.9259	0.0001303	0.00050528	0.275955	35	4	5.9259
AP4S1	4	0.99985	0.99986	1	19094	0	2.4335	0.0001503	0.00058297	0.309543	36	4	2.4335
POP5	4	0.72879	0.76535	0.99881	14479	1	4.4827	0.00016096	0.000627	0.323736	37	2	4.4827
XPNPEP3	4	0.3562	0.51262	0.98776	9888	1	4.7367	0.00016497	0.00064358	0.323736	38	3	4.7367
AP2M1	4	0.99982	0.99983	1	19093	0	5.1658	0.00018198	0.00070832	0.347169	39	4	5.1658
TFRC	4	0.99897	0.999	1	19073	0	5.8434	0.00019266	0.00074303	0.355074	40	4	5.8434
ATP5A1	4	0.89846	0.89838	0.99881	17015	0	4.2072	0.00020731	0.00078964	0.355648	42	2	4.2072
TRUB2	4	0.89846	0.89838	0.99881	16719	0	4.2072	0.00020731	0.00078964	0.355648	41	2	4.2072
ZNF644	4	0.89846	0.89838	0.99881	16835	0	5.2653	0.00021361	0.00081347	0.355648	43	3	5.2653
GDAP2	4	0.52431	0.67082	0.99881	12775	1	3.5692	0.00021555	0.00081865	0.355648	44	3	3.5692
FRAT2	4	0.99978	0.99979	1	19092	0	2.6923	0.0002216	0.00084196	0.357646	45	4	2.6923
EYA4	4	0.1174	0.24707	0.943228	5006	2	1.6069	0.00023241	0.00088288	0.366875	46	2	1.6069
CDH15	4	0.38361	0.53823	0.98776	10408	1	3.6321	0.0002471	0.00094918	0.379022	47	3	3.6321
OSBPL7	4	0.99975	0.99977	1	19091	0	4.5437	0.00024844	0.00095177	0.379022	48	4	4.5437
CHCHD1	4	0.99876	0.99878	1	19068	0	3.6224	0.00028362	0.0010989	0.404726	49	4	3.6224
SEC63	4	0.48486	0.63344	0.99881	12066	2	0.15198	0.00028406	0.0010999	0.404726	50	2	0.15198
SUPT5H	4	0.50147	0.64914	0.99881	12350	1	4.2977	0.00028532	0.0011046	0.404726	51	2	4.2977
NFU1	4	0.97365	0.97384	1	18502	0	3.2888	0.00028701	0.0011108	0.404726	52	4	3.2888
ATP6V0E1	4	0.82216	0.82786	0.99881	15641	1	5.0651	0.00029064	0.0011222	0.404726	53	3	5.0651
CA4	4	0.9997	0.99971	1	19090	0	2.9156	0.0003002	0.0011584	0.410066	54	4	2.9156
SYT15	4	0.33188	0.48994	0.98776	9470	1	4.5571	0.00031129	0.0011926	0.413278	55	3	4.5571
ATP5B	4	0.23522	0.39964	0.978079	7808	1	4.058	0.00031684	0.0012108	0.413278	56	2	4.058
MRPL53	4	0.22405	0.38924	0.975814	7623	1	4.0386	0.00033607	0.0012776	0.423779	57	2	4.0386
SEMA3D	4	0.99966	0.99968	1	19089	0	2.7099	0.00033764	0.0012859	0.423779	58	4	2.7099
LEMD1	4	0.99726	0.99733	1	19033	0	3.8186	0.00034407	0.0013097	0.424316	59	4	3.8186
PFAS	4	0.89846	0.89838	0.99881	17083	0	4.7232	0.00037381	0.0014148	0.450743	60	3	4.7232
GUCA1A	4	0.81652	0.82348	0.99881	15560	1	5.3708	0.00038171	0.0014464	0.452491	61	3	5.3708
INTU	4	0.94427	0.94424	1	17863	0	1.2521	0.00038734	0.0014677	0.452491	62	2	1.2521
CDK12	4	0.26016	0.42292	0.980841	8234	2	-2.1343	0.00043897	0.0016604	0.503772	63	2	-2.1343
FAXC	4	0.99954	0.99955	1	19088	0	2.5563	0.00046167	0.0017437	0.519147	64	4	2.5563
ABCB7	4	0.89846	0.89838	0.99881	16913	0	4.0231	0.00047545	0.0017919	0.519147	65	2	4.0231
CMTR1	4	0.38666	0.54107	0.98776	10464	2	1.5705	0.00048023	0.001808	0.519147	66	2	1.5705
HIST1H3D	4	0.89846	0.89838	0.99881	16950	0	4.8607	0.00049056	0.0018463	0.519147	67	3	4.8607
HSPA4L	4	0.45361	0.60396	0.99881	11538	1	1.2834	0.00049061	0.0018468	0.519147	68	2	1.2834
MAPKBP1	4	0.15277	0.30533	0.960671	6062	1	0.48847	0.00054224	0.0020271	0.556169	69	3	0.48847
NUTF2	4	0.40356	0.55702	0.992535	10725	1	3.7942	0.00055259	0.0020618	0.556169	70	2	3.7942
PAH	4	0.93121	0.93128	1	17587	0	5.5407	0.00055922	0.0020841	0.556169	71	3	5.5407
RPS21	4	0.27881	0.44027	0.982226	8565	2	0.65021	0.0005696	0.0021245	0.556169	72	2	0.65021
RFK	4	0.99943	0.99945	1	19087	0	2.7079	0.00057473	0.0021441	0.556169	73	4	2.7079
C4orf17	4	0.99941	0.99944	1	19086	0	2.1297	0.00059199	0.0022047	0.556169	74	4	2.1297
RRM2B	4	0.99746	0.99754	1	19038	0	3.1879	0.0006008	0.0022327	0.556169	75	4	3.1879
OR52N4	4	0.99939	0.99942	1	19085	0	2.572	0.00060503	0.0022488	0.556169	76	4	2.572
DKK4	4	0.9832	0.9834	1	18735	0	3.3901	0.00060807	0.0022591	0.556169	77	4	3.3901
NOTO	4	0.69669	0.74753	0.99881	14145	1	3.3187	0.00061194	0.0022695	0.556169	78	3	3.3187
NNT	4	0.89846	0.89838	0.99881	16833	0	0.62685	0.0006455	0.0023979	0.568083	79	2	0.62685
POLH	4	0.89846	0.89838	0.99881	16863	0	3.6771	0.00065739	0.0024363	0.568083	80	3	3.6771
RGPD8	4	0.82004	0.82619	0.99881	15603	1	3.6959	0.00066006	0.0024482	0.568083	82	2	3.6959
UTP3	4	0.62223	0.71149	0.99881	13511	1	3.6959	0.00066006	0.0024482	0.568083	81	2	3.6959
KRT222	4	0.99931	0.99934	1	19084	0	2.2719	0.00068701	0.0025544	0.568083	83	4	2.2719
FANCM	4	0.97133	0.97149	1	18447	0	4.5778	0.00068757	0.0025562	0.568083	84	4	4.5778
RNASEL	4	0.070236	0.16466	0.931064	3357	2	-1.4446	0.00069712	0.0025932	0.568083	85	2	-1.4446
TEKT2	4	0.72468	0.76296	0.99881	14438	1	3.8819	0.00070454	0.0026176	0.568083	86	3	3.8819
TMEM261	4	0.99929	0.99932	1	19083	0	5.0039	0.00070762	0.0026253	0.568083	87	4	5.0039
GMEB1	4	0.15555	0.30984	0.962904	6146	1	3.5996	0.00071261	0.0026424	0.568083	88	3	3.5996
SLC5A7	4	0.99929	0.99931	1	19082	0	2.1951	0.00071324	0.002645	0.568083	89	4	2.1951
TTL	4	0.99927	0.9993	1	19081	0	2.9117	0.0007264	0.0026927	0.571807	90	4	2.9117
FAM46D	4	0.99926	0.99928	1	19080	0	3.4641	0.00074021	0.0027439	0.571807	91	4	3.4641
SNCG	4	0.28714	0.44808	0.983751	8704	2	-1.7999	0.00074875	0.0027802	0.571807	92	2	-1.7999
ART4	4	0.95213	0.95219	1	18038	0	3.6255	0.0007593	0.0028185	0.571807	93	3	3.6255
SCN5A	4	0.99844	0.99848	1	19059	0	4.9586	0.00077345	0.0028672	0.571807	94	4	4.9586
BMP4	4	0.99922	0.99924	1	19079	0	2.2983	0.00078162	0.0028952	0.571807	95	4	2.2983
MTG2	4	0.56528	0.68711	0.99881	13087	1	4.5852	0.00079701	0.0029465	0.571807	96	3	4.5852
YBEY	4	0.96527	0.96536	1	18304	0	5.1168	0.00079701	0.0029465	0.571807	97	4	5.1168
NSUN5	4	0.94917	0.94919	1	17970	0	0.32745	0.00080037	0.0029568	0.571807	98	2	0.32745
HIST1H2AE	4	0.1776	0.34507	0.97224	6777	1	4.9831	0.00080229	0.0029615	0.571807	99	3	4.9831
TSFM	4	0.66939	0.73363	0.99881	13890	1	4.2978	0.00081291	0.0029957	0.571954	100	3	4.2978
TAC3	4	0.96876	0.96884	1	18381	0	3.3654	0.00081939	0.0030221	0.571954	101	4	3.3654
NPY4R	4	0.9958	0.99584	1	19004	0	3.0513	0.00082934	0.0030568	0.57285	102	4	3.0513
PRKAG3	4	0.6754	0.73662	0.99881	13942	1	-0.0078278	0.00085199	0.0031402	0.581636	103	1	-0.0078278
VIPR1	4	0.51926	0.66614	0.99881	12684	1	3.0951	0.00085969	0.0031645	0.581636	104	3	3.0951
BPIFB2	4	0.99912	0.99914	1	19077	0	2.0296	0.00088065	0.0032453	0.58654	105	4	2.0296
SUCLG1	4	0.99607	0.99612	1	19010	0	3.11	0.00088361	0.0032526	0.58654	106	4	3.11
OR56A5	4	0.62855	0.71435	0.99881	13559	1	1.6546	0.00090361	0.0033215	0.590255	107	3	1.6546
STRN	4	0.2142	0.38005	0.975808	7439	1	4.4811	0.00090687	0.0033349	0.590255	108	3	4.4811
SLC30A9	4	0.9873	0.98749	1	18827	0	3.2542	0.00092255	0.0033826	0.593196	109	4	3.2542
ISG15	4	0.7549	0.78086	0.99881	14757	1	3.3698	0.00095161	0.0034883	0.596381	110	3	3.3698
ZIM3	4	0.99905	0.99908	1	19076	0	2.5628	0.00095246	0.0034924	0.596381	111	4	2.5628
ARSE	4	0.63412	0.71692	0.99881	13596	1	2.2785	0.00095522	0.0035017	0.596381	112	3	2.2785
MCTS1	4	0.99904	0.99907	1	19075	0	2.3258	0.00096117	0.0035256	0.596381	113	4	2.3258
SGTB	4	0.51905	0.66595	0.99881	12680	1	3.3642	0.00098893	0.003626	0.60607	114	3	3.3642
ZNF264	4	0.999	0.99903	1	19074	0	2.1648	0.00099603	0.0036462	0.60607	115	4	2.1648
SLC19A3	4	0.99895	0.99898	1	19072	0	2.1226	0.001048	0.0038249	0.617698	116	4	2.1226
AUNIP	4	0.11618	0.24496	0.942705	4964	3	-4.54	0.0010585	0.0038648	0.617698	117	1	-4.54
CENPJ	4	0.99894	0.99897	1	19071	0	2.5186	0.0010613	0.0038757	0.617698	118	4	2.5186
ATP5I	4	0.89846	0.89838	0.99881	16831	0	3.1008	0.0010615	0.0038757	0.617698	119	3	3.1008
TEFM	4	0.61367	0.7077	0.99881	13456	1	2.978	0.0010621	0.0038778	0.617698	120	3	2.978
SEBOX	4	0.20854	0.37479	0.975808	7339	1	4.1257	0.0011058	0.0040368	0.62575	121	3	4.1257
TPH2	4	0.91435	0.91419	1	17203	0	1.1337	0.0011101	0.0040451	0.62575	122	3	1.1337
ZNF562	4	0.99656	0.99662	1	19018	0	2.7284	0.0011296	0.0041	0.62575	123	4	2.7284
LARP1	4	0.99886	0.99888	1	19070	0	2.2026	0.0011367	0.0041305	0.62575	124	4	2.2026
RPL37	4	0.36283	0.51876	0.98776	10006	2	-3.1978	0.0011617	0.0042155	0.62575	125	1	-3.1978
COG8	4	0.37632	0.53156	0.98776	10271	1	3.1942	0.0011622	0.0042176	0.62575	126	2	3.1942
TLN1	4	0.77468	0.79355	0.99881	14987	1	3.2632	0.0011747	0.0042642	0.62575	127	3	3.2632
ATP6V0C	4	0.89846	0.89838	0.99881	17165	0	4.6386	0.0011942	0.0043362	0.62575	128	3	4.6386
VSTM2B	4	0.93009	0.93011	1	17562	0	3.9847	0.0012028	0.0043657	0.62575	129	3	3.9847
IMPDH2	4	0.89846	0.89838	0.99881	17163	0	4.2562	0.0012082	0.0043906	0.62575	130	3	4.2562
OLFM2	4	0.99879	0.99881	1	19069	0	2.4595	0.0012141	0.0044108	0.62575	131	4	2.4595
B3GAT2	4	0.46221	0.61202	0.99881	11684	1	3.2943	0.0012168	0.0044216	0.62575	132	2	3.2943
WDR11	4	0.34192	0.49924	0.98776	9644	2	0.53147	0.0012168	0.0044216	0.62575	133	2	0.53147
PRDX2	4	0.68952	0.74374	0.99881	14068	1	3.3274	0.0012236	0.0044481	0.62575	134	3	3.3274
ABHD17A	4	0.19725	0.36438	0.973069	7148	2	-0.43652	0.0012429	0.0045175	0.62575	136	2	-0.43652
LSM4	4	0.38503	0.53953	0.98776	10438	1	3.0964	0.0012429	0.0045175	0.62575	135	2	3.0964
RAD51AP2	4	0.054802	0.13625	0.931064	2778	1	3.3574	0.0012495	0.0045397	0.62575	137	3	3.3574
KPNA2	4	0.87688	0.87679	0.99881	16624	0	3.0685	0.001253	0.0045496	0.62575	138	3	3.0685
GCSH	4	0.70171	0.75027	0.99881	14198	1	1.7245	0.0012649	0.0045967	0.62575	139	3	1.7245
UNC45A	4	0.99873	0.99876	1	19067	0	2.1359	0.001266	0.0045996	0.62575	140	4	2.1359
SLC2A4RG	4	0.99872	0.99874	1	19066	0	1.7529	0.0012809	0.0046475	0.62575	141	4	1.7529
FIGN	4	0.51771	0.66468	0.99881	12641	1	3.0167	0.0012814	0.0046485	0.62575	142	3	3.0167
LPO	4	0.73176	0.76701	0.99881	14512	1	1.5807	0.0013165	0.0047811	0.635746	143	3	1.5807
CAPZA3	4	0.10042	0.21809	0.93935	4428	1	3.1529	0.0013189	0.0047894	0.635746	144	3	3.1529
DARS	4	0.98722	0.98741	1	18825	0	4.0344	0.0013274	0.0048226	0.635746	145	4	4.0344
TTC9	4	0.99864	0.99867	1	19065	0	1.923	0.0013618	0.00495	0.64486	146	4	1.923
IQCA1L	4	0.89846	0.89838	0.99881	17149	0	1.9534	0.0013681	0.0049733	0.64486	147	3	1.9534
RXRB	4	0.99862	0.99866	1	19064	0	2.5582	0.0013769	0.0050018	0.64486	148	4	2.5582
GNB5	4	0.60258	0.70282	0.99881	13369	1	2.9438	0.0013848	0.0050266	0.64486	149	3	2.9438
MRPS18C	4	0.94146	0.94145	1	17816	0	3.7243	0.0014111	0.0051007	0.65	150	3	3.7243
MTRF1L	4	0.23243	0.39703	0.977224	7766	2	-2.9929	0.0014197	0.005137	0.650285	151	2	-2.9929
FASN	4	0.89846	0.89838	0.99881	17100	0	2.9932	0.0014384	0.0052007	0.653793	152	3	2.9932
C15orf43	4	0.52078	0.66754	0.99881	12711	2	2.7863	0.0014604	0.0052768	0.653793	153	2	2.7863
DLGAP4	4	0.10606	0.22784	0.940081	4629	2	-3.4823	0.0014713	0.005312	0.653793	154	2	-3.4823
KLK7	4	0.99849	0.99852	1	19063	0	2.0252	0.0015095	0.0054379	0.653793	155	4	2.0252
SOX5	4	0.99848	0.99852	1	19062	0	2.1711	0.0015171	0.0054669	0.653793	156	4	2.1711
ABCB9	4	0.20225	0.36891	0.973591	7243	2	-0.85558	0.0015226	0.0054845	0.653793	157	2	-0.85558
EWSR1	4	0.95516	0.95519	1	18101	0	1.4106	0.0015229	0.005485	0.653793	158	2	1.4106
KMT2B	4	0.99847	0.99851	1	19061	0	2.4385	0.0015278	0.0055027	0.653793	159	4	2.4385
PSMA6	4	0.89846	0.89838	0.99881	16844	0	2.6396	0.0015359	0.0055337	0.653793	160	2	2.6396
MYC	4	0.89846	0.89838	0.99881	17190	0	2.6396	0.0015359	0.0055337	0.653793	161	2	2.6396
METTL11B	4	0.9939	0.99397	1	18965	0	3.1256	0.0015498	0.0055772	0.653793	162	4	3.1256
ASB4	4	0.99845	0.99849	1	19060	0	1.7926	0.0015503	0.0055783	0.653793	163	4	1.7926
TSC2	4	0.80136	0.81197	0.99881	15333	1	3.8793	0.00157	0.0056617	0.653793	164	3	3.8793
DNAJB3	4	0.16866	0.33084	0.971123	6512	3	-1.1172	0.0015745	0.0056762	0.653793	165	1	-1.1172
GUCA1B	4	0.99842	0.99847	1	19058	0	2.4903	0.0015751	0.0056777	0.653793	166	4	2.4903
SIN3A	4	0.9984	0.99845	1	19057	0	2.7144	0.0015972	0.0057647	0.657267	167	4	2.7144
RIOK2	4	0.66488	0.73144	0.99881	13847	1	4.0079	0.0016002	0.0057767	0.657267	168	3	4.0079
DAZ3	4	0.99838	0.99844	1	19056	0	2.0441	0.0016171	0.0058404	0.657837	169	4	2.0441
B3GALTL	4	0.049943	0.12713	0.931064	2594	2	-4.1457	0.0016261	0.0058761	0.657837	170	2	-4.1457
AFMID	4	0.27125	0.43319	0.980841	8425	1	2.9544	0.0016287	0.0058849	0.657837	171	3	2.9544
SLC4A7	4	0.31035	0.46973	0.986482	9090	2	-0.24515	0.0016394	0.0059243	0.658387	172	2	-0.24515
SENP3	4	0.85466	0.8553	0.99881	16185	1	1.2741	0.0016776	0.0060558	0.664913	173	2	1.2741
MAOA	4	0.99831	0.99837	1	19055	0	1.8626	0.0016878	0.0060911	0.664913	174	4	1.8626
ADD2	4	0.99744	0.99752	1	19037	0	2.698	0.0016916	0.006103	0.664913	175	4	2.698
OR6N1	4	0.9983	0.99836	1	19054	0	1.939	0.0016982	0.0061221	0.664913	176	4	1.939
SNRPE	4	0.37976	0.53461	0.98776	10342	1	2.4883	0.0017154	0.0061838	0.665385	177	2	2.4883
L3HYPDH	4	0.062133	0.14986	0.931064	3050	1	2.4099	0.0017292	0.0062242	0.665385	178	3	2.4099
SLC25A3	4	0.89846	0.89838	0.99881	16909	0	3.7078	0.0017308	0.0062309	0.665385	179	3	3.7078
MYH14	4	0.15416	0.30755	0.961542	6113	2	-2.602	0.0017808	0.0063972	0.674701	180	1	-2.602
GDNF	4	0.98404	0.98426	1	18754	0	3.2339	0.0017907	0.0064288	0.674701	181	4	3.2339
C18orf8	4	0.99821	0.99826	1	19053	0	2.5471	0.0017912	0.0064298	0.674701	182	4	2.5471
RBM42	4	0.86978	0.86974	0.99881	16487	1	2.7292	0.0018009	0.0064593	0.674701	183	3	2.7292
CRACR2B	4	0.68888	0.74343	0.99881	14057	1	2.2394	0.0018324	0.0065743	0.68298	184	2	2.2394
RARS2	4	0.57047	0.68932	0.99881	13129	1	2.5762	0.001875	0.0067256	0.685112	185	2	2.5762
EXOC5	4	0.86116	0.86136	0.99881	16309	1	2.8053	0.0018777	0.0067323	0.685112	186	3	2.8053
TJP2	4	0.82578	0.83067	0.99881	15703	1	-0.24354	0.001884	0.0067561	0.685112	187	1	-0.24354
KRTAP4-12	4	0.3206	0.47934	0.986492	9284	2	-0.58015	0.0018938	0.0067903	0.685112	188	2	-0.58015
SERPINB12	4	0.9981	0.99816	1	19052	0	1.7116	0.0019016	0.0068173	0.685112	189	4	1.7116
C2orf81	4	0.16186	0.31997	0.967333	6313	2	-0.81874	0.0019046	0.0068276	0.685112	190	2	-0.81874
BUB1B	4	0.73752	0.77036	0.99881	14574	1	2.3303	0.0019099	0.0068457	0.685112	191	2	2.3303
SCG5	4	0.17882	0.34697	0.972469	6816	2	-2.8127	0.0019356	0.0069214	0.689073	192	2	-2.8127
NDUFB7	4	0.72929	0.76564	0.99881	14483	1	2.9277	0.0019741	0.0070441	0.697216	193	3	2.9277
TIGD4	4	0.92319	0.92313	1	17399	0	1.394	0.0019871	0.0071027	0.697216	194	3	1.394
PPP1R37	4	0.998	0.99807	1	19051	0	1.7189	0.001996	0.0071368	0.697216	195	4	1.7189
C1RL	4	0.998	0.99807	1	19050	0	1.7391	0.0020013	0.0071539	0.697216	196	4	1.7391
ANXA7	4	0.99799	0.99806	1	19049	0	1.9643	0.0020082	0.0071855	0.697216	197	4	1.9643
RAB36	4	0.99798	0.99805	1	19048	0	2.1822	0.0020229	0.0072384	0.698795	198	4	2.1822
PBK	4	0.99793	0.99801	1	19047	0	2.1394	0.0020661	0.0073855	0.703385	199	4	2.1394
NXF2	4	0.76116	0.78476	0.99881	14832	1	3.5001	0.0020668	0.0073865	0.703385	200	3	3.5001
PDLIM4	4	0.99793	0.99801	1	19046	0	1.761	0.0020741	0.007415	0.703385	201	4	1.761
MRPL17	4	0.97207	0.97224	1	18466	0	3.7042	0.0020864	0.0074554	0.703385	202	4	3.7042
C2orf44	4	0.83367	0.83701	0.99881	15826	1	0.91356	0.0020903	0.0074699	0.703385	203	3	0.91356
C19orf48	4	0.99788	0.99797	1	19045	0	1.7173	0.0021182	0.0075699	0.709304	204	4	1.7173
ZNF507	4	0.79948	0.8106	0.99881	15309	1	1.7507	0.0021418	0.0076559	0.712559	205	3	1.7507
SRCAP	4	0.086198	0.19323	0.931064	3953	2	-1.7796	0.0021489	0.0076792	0.712559	206	2	-1.7796
MLXIPL	4	0.986	0.98617	1	18795	0	2.6718	0.0021712	0.0077563	0.714215	207	4	2.6718
UBA7	4	0.99676	0.99684	1	19023	0	2.9886	0.002186	0.0078143	0.714215	208	4	2.9886
MRPS6	4	0.26705	0.42933	0.980841	8349	2	-0.41767	0.002189	0.0078289	0.714215	209	2	-0.41767
ADAMTS19	4	0.99781	0.99789	1	19044	0	1.6189	0.0021931	0.0078465	0.714215	210	4	1.6189
CDH24	4	0.99777	0.99786	1	19043	0	2.3111	0.0022294	0.0079775	0.721262	211	4	2.3111
HIST3H2BB	4	0.93393	0.934	1	17648	0	3.1565	0.0022412	0.0080241	0.721262	212	3	3.1565
NDUFA13	4	0.54764	0.68003	0.99881	12960	1	1.9579	0.002245	0.0080371	0.721262	213	3	1.9579
LIPN	4	0.99774	0.99782	1	19042	0	1.758	0.0022587	0.0080795	0.721685	214	4	1.758
HUS1	4	0.95492	0.95494	1	18091	0	2.5833	0.0022911	0.0081904	0.72266	215	3	2.5833
AP5S1	4	0.48791	0.63627	0.99881	12126	2	0.030444	0.0022965	0.0082065	0.72266	216	2	0.030444
MED7	4	0.59368	0.69898	0.99881	13298	1	2.8731	0.0023184	0.0082759	0.72266	217	3	2.8731
NDUFB6	4	0.4188	0.5713	0.998056	10939	1	3.2724	0.0023207	0.008281	0.72266	218	3	3.2724
ZFP36L2	4	0.99768	0.99775	1	19041	0	1.7628	0.0023236	0.008294	0.72266	219	4	1.7628
VPS35	4	0.51978	0.66663	0.99881	12696	1	3.0714	0.0023296	0.0083173	0.72266	220	3	3.0714
ANKRD35	4	0.58036	0.69336	0.99881	13204	1	1.1389	0.0023481	0.0084002	0.726255	221	3	1.1389
FAM103A1	4	0.99764	0.99772	1	19040	0	2.3149	0.0023605	0.0084426	0.726255	222	4	2.3149
CABP5	4	0.99763	0.9977	1	19039	0	1.9292	0.0023727	0.0084867	0.726255	223	4	1.9292
HMP19	4	0.87947	0.87938	0.99881	16680	0	2.7075	0.0023828	0.0085245	0.726255	224	3	2.7075
FBXW11	4	0.34726	0.50434	0.98776	9734	1	2.6095	0.0023894	0.0085535	0.726255	225	3	2.6095
COX15	4	0.89846	0.89838	0.99881	17109	0	2.4263	0.0023997	0.0085866	0.726255	226	2	2.4263
NKX6-2	4	0.99657	0.99663	1	19019	0	2.5822	0.0024186	0.0086457	0.726964	227	4	2.5822
LY75	4	0.97657	0.97674	1	18562	0	3.1368	0.0024505	0.0087586	0.726964	228	4	3.1368
CDC123	4	0.83277	0.83628	0.99881	15814	1	0.026986	0.0024512	0.0087617	0.726964	229	2	0.026986
MYF6	4	0.024386	0.07628	0.931064	1560	1	2.3225	0.002456	0.0087731	0.726964	230	2	2.3225
NDUFA1	4	0.94311	0.94307	1	17844	0	3.1768	0.0024805	0.0088601	0.726964	231	3	3.1768
LIN54	4	0.6754	0.73662	0.99881	13938	1	2.8822	0.0024827	0.0088653	0.726964	232	3	2.8822
SNAPIN	4	0.9515	0.95154	1	18023	0	3.0873	0.0024866	0.0088757	0.726964	233	3	3.0873
SEPW1	4	0.59601	0.69998	0.99881	13317	1	2.2214	0.0024958	0.0089093	0.726964	234	2	2.2214
NDUFC1	4	0.064475	0.15423	0.931064	3131	3	-5.0315	0.0025028	0.0089373	0.726964	235	1	-5.0315
CCT8L2	4	0.22114	0.38651	0.975814	7563	2	-0.5167	0.0025543	0.009116	0.732414	236	1	-0.5167
CATSPER4	4	0.77869	0.79617	0.99881	15035	1	2.5048	0.0025919	0.0092512	0.732414	237	3	2.5048
POU5F1	4	0.77975	0.7969	0.99881	15051	1	3.5045	0.002592	0.0092512	0.732414	238	3	3.5045
OSBPL5	4	0.93857	0.93859	1	17744	0	0.55329	0.0026059	0.009303	0.732414	239	3	0.55329
EGLN3	4	0.99739	0.99747	1	19036	0	2.2386	0.0026081	0.0093071	0.732414	240	4	2.2386
DEGS2	4	0.92104	0.92095	1	17352	0	2.7836	0.0026185	0.0093372	0.732414	241	3	2.7836
PNPLA5	4	0.99738	0.99746	1	19035	0	2.05	0.00262	0.0093418	0.732414	242	4	2.05
MOK	4	0.82514	0.8302	0.99881	15688	1	3.0136	0.0026234	0.0093491	0.732414	243	3	3.0136
MSI2	4	0.99737	0.99745	1	19034	0	2.3573	0.002629	0.009375	0.732414	244	4	2.3573
C19orf67	4	0.92568	0.92566	1	17465	0	2.9494	0.0026486	0.0094315	0.732414	245	3	2.9494
DENR	4	0.89846	0.89838	0.99881	16999	0	3.304	0.0026499	0.0094356	0.732414	246	3	3.304
ZMIZ2	4	0.50707	0.65449	0.99881	12448	2	-0.40735	0.0026574	0.0094651	0.732414	247	2	-0.40735
NCR1	4	0.99607	0.99613	1	19011	0	2.8271	0.0026679	0.0095024	0.732414	248	4	2.8271
CIAO1	4	0.89846	0.89838	0.99881	16738	0	1.9582	0.0027123	0.0096594	0.738649	249	2	1.9582
DCDC2B	4	0.65125	0.72486	0.99881	13736	1	2.9762	0.0027201	0.0096847	0.738649	250	3	2.9762
ACIN1	4	0.17614	0.34275	0.97224	6732	2	0.95202	0.0027251	0.0096992	0.738649	251	2	0.95202
GINS3	4	0.6554	0.72682	0.99881	13773	1	1.9696	0.0027476	0.0097655	0.740747	252	2	1.9696
KIAA1468	4	0.99722	0.9973	1	19032	0	1.5074	0.0027759	0.0098598	0.740853	253	4	1.5074
RNASET2	4	0.94136	0.94135	1	17813	0	3.266	0.0027799	0.0098754	0.740853	254	3	3.266
NEK6	4	0.97755	0.97774	1	18594	0	3.2012	0.0027928	0.0099158	0.740853	255	4	3.2012
TCL1B	4	0.99721	0.99728	1	19031	0	2.3129	0.0027941	0.009922	0.740853	256	4	2.3129
TMLHE	4	0.047434	0.12246	0.931064	2502	3	-7.2165	0.0028121	0.0099774	0.742093	257	1	-7.2165
IFNL2	4	0.99712	0.9972	1	19030	0	2.0945	0.0028753	0.010195	0.755334	258	4	2.0945
VMA21	4	0.69687	0.74765	0.99881	14147	1	1.9127	0.0028976	0.010272	0.75794	259	2	1.9127
CIPC	4	0.91808	0.91796	1	17279	0	3.1066	0.0029076	0.010309	0.75794	260	3	3.1066
PCP4L1	4	0.99707	0.99715	1	19029	0	2.4522	0.0029321	0.0104	0.759082	261	4	2.4522
SPINK2	4	0.99179	0.99185	1	18921	0	2.9067	0.0029341	0.010406	0.759082	262	4	2.9067
METTL20	4	0.99705	0.99714	1	19028	0	1.9285	0.0029465	0.010444	0.759082	263	4	1.9285
NFIB	4	0.99704	0.99712	1	19027	0	1.9742	0.0029628	0.010504	0.76052	264	4	1.9742
RAPGEFL1	4	0.1202	0.25176	0.943701	5096	3	-1.9695	0.0030182	0.010692	0.767309	265	1	-1.9695
MSGN1	4	0.93106	0.93112	1	17586	0	2.7532	0.0030474	0.010787	0.767309	266	3	2.7532
FGF18	4	0.73752	0.77036	0.99881	14571	1	2.7905	0.0030549	0.010816	0.767309	267	3	2.7905
KCNH6	4	0.99694	0.99703	1	19026	0	1.9495	0.0030557	0.010817	0.767309	268	4	1.9495
WDR31	4	0.98757	0.98774	1	18831	0	2.5873	0.0030634	0.010852	0.767309	269	4	2.5873
HSPA1L	4	0.84801	0.8493	0.99881	16062	1	2.6308	0.0030696	0.010867	0.767309	270	3	2.6308
ELL2	4	0.9246	0.92456	1	17432	0	2.6623	0.003077	0.010889	0.767309	271	3	2.6623
DDIT4	4	0.99691	0.99699	1	19025	0	1.4472	0.0030888	0.010932	0.767309	272	4	1.4472
ANKRD55	4	0.94977	0.94981	1	17981	0	2.7409	0.0030992	0.010963	0.767309	273	3	2.7409
CEP250	4	0.98383	0.98405	1	18748	0	2.5947	0.0031093	0.010999	0.767309	274	4	2.5947
CLDN10	4	0.29513	0.45561	0.985484	8834	2	-0.2953	0.0031213	0.01104	0.767363	275	2	-0.2953
ALB	4	0.99684	0.99693	1	19024	0	1.8785	0.003157	0.01116	0.768569	276	4	1.8785
FBXL22	4	0.67099	0.73444	0.99881	13900	1	2.5616	0.0031695	0.011202	0.768569	277	3	2.5616
HDDC2	4	0.40784	0.56102	0.994515	10783	1	1.4602	0.0031728	0.011214	0.768569	278	2	1.4602
ANXA3	4	0.3381	0.49564	0.98776	9577	1	2.2025	0.0031747	0.011218	0.768569	279	2	2.2025
DYNC1LI2	4	0.55585	0.68323	0.99881	13010	1	2.9399	0.003191	0.011273	0.769053	280	3	2.9399
MEIS2	4	0.98497	0.98515	1	18769	0	2.6243	0.0031989	0.011305	0.769053	281	4	2.6243
RRAS	4	0.26821	0.43041	0.980841	8370	1	2.4653	0.003224	0.011395	0.769706	282	3	2.4653
ZNF2	4	0.5148	0.66187	0.99881	12593	2	0.46341	0.0032244	0.011396	0.769706	283	2	0.46341
TMED6	4	0.63604	0.71781	0.99881	13611	1	-0.12833	0.0032759	0.011569	0.770513	284	2	-0.12833
LYAR	4	0.68203	0.73995	0.99881	14001	1	3.1446	0.0032826	0.011592	0.770513	285	3	3.1446
VN1R4	4	0.99671	0.99678	1	19022	0	1.4234	0.0032876	0.011607	0.770513	286	4	1.4234
RMDN1	4	0.84425	0.84598	0.99881	16001	1	2.2588	0.0032932	0.01163	0.770513	287	2	2.2588
TFDP3	4	0.97183	0.97199	1	18456	0	3.1512	0.0032973	0.011643	0.770513	288	4	3.1512
TAOK2	4	0.57651	0.6918	0.99881	13171	1	2.4199	0.0032999	0.011649	0.770513	289	3	2.4199
BFSP2	4	0.9768	0.97696	1	18571	0	2.3485	0.0033178	0.011717	0.772056	290	4	2.3485
SIRT7	4	0.51216	0.65937	0.99881	12539	2	-0.50219	0.0033274	0.011754	0.772056	291	1	-0.50219
OR6S1	4	0.99596	0.99602	1	19009	0	2.4012	0.0033389	0.011794	0.772057	292	4	2.4012
CCZ1	4	0.99665	0.99672	1	19021	0	2.2444	0.0033541	0.011839	0.772395	293	4	2.2444
MT1X	4	0.68456	0.74121	0.99881	14019	1	1.1567	0.0033789	0.011929	0.775594	294	2	1.1567
TRAP1	4	0.97032	0.97047	1	18423	0	2.3853	0.0034137	0.012047	0.780456	295	4	2.3853
HTR6	4	0.99657	0.99663	1	19020	0	1.7194	0.0034267	0.012086	0.780456	296	4	1.7194
ABHD5	4	0.065088	0.15536	0.931064	3153	2	-4.7054	0.003482	0.012273	0.783109	297	1	-4.7054
PPIL3	4	0.43434	0.5859	0.998458	11207	1	2.8779	0.0034831	0.012276	0.783109	298	3	2.8779
TEX22	4	0.99651	0.99656	1	19017	0	2.1403	0.0034893	0.012297	0.783109	299	4	2.1403
CPXM2	4	0.9965	0.99655	1	19016	0	1.7601	0.0034997	0.012334	0.783109	300	4	1.7601
BAZ2B	4	0.99649	0.99655	1	19015	0	2.3334	0.0035101	0.012371	0.783109	301	4	2.3334
C20orf202	4	0.35892	0.51515	0.98776	9939	1	2.6097	0.0035113	0.012376	0.783109	302	3	2.6097
EXOSC3	4	0.2069	0.37327	0.975388	7314	2	-1.6351	0.0035219	0.012413	0.783109	303	2	-1.6351
IL27RA	4	0.64664	0.7227	0.99881	13689	1	2.8091	0.0035492	0.012515	0.786806	304	3	2.8091
ATAD5	4	0.99643	0.99649	1	19014	0	1.7655	0.0035655	0.012563	0.786806	305	4	1.7655
MRPS36	4	0.98661	0.98679	1	18816	0	2.995	0.0035838	0.012632	0.786806	306	4	2.995
PHGDH	4	0.15921	0.31566	0.965285	6250	2	-2.7884	0.003585	0.012637	0.786806	307	2	-2.7884
BLOC1S3	4	0.55897	0.68452	0.99881	13039	1	2.7749	0.0036059	0.012711	0.78793	308	3	2.7749
MRPL52	4	0.19163	0.35921	0.973069	7047	1	1.8448	0.0036132	0.012737	0.78793	309	2	1.8448
CD1C	4	0.36851	0.52419	0.98776	10124	2	0.010125	0.0036365	0.012819	0.789905	310	2	0.010125
CCDC6	4	0.99635	0.9964	1	19013	0	1.7942	0.003653	0.01288	0.789905	311	4	1.7942
LPPR2	4	0.99634	0.9964	1	19012	0	1.8643	0.0036576	0.012893	0.789905	312	4	1.8643
SH3GLB2	4	0.40824	0.56141	0.994748	10788	1	1.9823	0.003688	0.012998	0.793772	313	3	1.9823
FAM98C	4	0.57603	0.69162	0.99881	13167	1	0.077263	0.0037395	0.013167	0.801555	314	1	0.077263
PKDCC	4	0.98357	0.98379	1	18745	0	2.6822	0.0037579	0.013219	0.802153	315	4	2.6822
CLCN3	4	0.11123	0.23666	0.941285	4806	1	2.8145	0.0037792	0.013291	0.803964	316	3	2.8145
WBSCR17	4	0.98313	0.98333	1	18734	0	2.177	0.003791	0.013333	0.803964	317	4	2.177
ASNSD1	4	0.78232	0.79868	0.99881	15085	1	2.4433	0.0038047	0.013381	0.804331	318	3	2.4433
PTPRU	4	0.96019	0.96025	1	18213	0	1.6317	0.0038683	0.01359	0.811804	319	3	1.6317
MED17	4	0.57092	0.68949	0.99881	13131	1	0.89442	0.0038683	0.01359	0.811804	320	2	0.89442
SRRM1	4	0.76081	0.78452	0.99881	14827	1	3.1739	0.0038826	0.013647	0.812637	321	3	3.1739
GOLIM4	4	0.34831	0.50531	0.98776	9755	2	1.4416	0.0039131	0.013745	0.81441	322	2	1.4416
IBA57	4	0.50147	0.64914	0.99881	12351	1	2.593	0.0039169	0.013762	0.81441	323	3	2.593
ZNF689	4	0.20726	0.3736	0.975467	7321	2	-1.7676	0.0039322	0.013818	0.815197	324	2	-1.7676
TBC1D7	4	0.85098	0.85199	0.99881	16114	1	1.3532	0.0039455	0.013864	0.81543	325	3	1.3532
MFSD6L	4	0.27259	0.43444	0.980841	8453	2	1.2014	0.0039976	0.014018	0.821919	326	2	1.2014
PRKD3	4	0.92375	0.92368	1	17412	0	1.0593	0.0040485	0.014202	0.829485	327	2	1.0593
LINGO4	4	0.97571	0.9759	1	18546	0	2.6464	0.0040793	0.014309	0.829485	328	4	2.6464
ZNF395	4	0.82795	0.83239	0.99881	15736	1	2.7788	0.0040829	0.014317	0.829485	329	3	2.7788
MPO	4	0.9959	0.99595	1	19008	0	1.3314	0.0040996	0.014363	0.829485	330	4	1.3314
TMEM263	4	0.48407	0.63271	0.99881	12053	1	2.6225	0.0041001	0.014364	0.829485	331	3	2.6225
TMEM11	4	0.99587	0.99592	1	19007	0	2.4385	0.0041281	0.014455	0.830273	332	4	2.4385
DRD5	4	0.99585	0.9959	1	19006	0	1.9775	0.0041517	0.014537	0.830273	333	4	1.9775
ZNF575	4	0.089542	0.19912	0.931082	4088	1	3.0361	0.0041691	0.014597	0.830273	334	3	3.0361
FBF1	4	0.97031	0.97046	1	18422	0	2.7742	0.0041773	0.014626	0.830273	336	4	2.7742
MUC12	4	0.48174	0.63048	0.99881	12014	1	1.022	0.0041773	0.014626	0.830273	335	2	1.022
TRIM58	4	0.99582	0.99586	1	19005	0	1.5499	0.0041814	0.014638	0.830273	337	4	1.5499
ZFYVE9	4	0.58774	0.69643	0.99881	13257	1	2.4489	0.0042478	0.014844	0.835775	338	3	2.4489
CCDC167	4	0.8757	0.87561	0.99881	16601	0	2.3866	0.0042483	0.014846	0.835775	339	3	2.3866
MTPN	4	0.65093	0.72471	0.99881	13731	1	1.8898	0.0042545	0.014866	0.835775	340	3	1.8898
NEURL2	4	0.31896	0.47784	0.986482	9252	1	2.4184	0.0042953	0.015003	0.839606	341	3	2.4184
BPIFA2	4	0.99569	0.99573	1	19003	0	1.6002	0.0043129	0.015053	0.839606	342	4	1.6002
MAGEB4	4	0.20328	0.3699	0.973916	7257	1	2.4393	0.0043241	0.015092	0.839606	343	3	2.4393
NRXN1	4	0.99566	0.9957	1	19002	0	2.4335	0.0043407	0.01515	0.839606	344	4	2.4335
THRAP3	4	0.61349	0.70762	0.99881	13454	1	3.0908	0.0043442	0.015162	0.839606	345	3	3.0908
BFAR	4	0.49986	0.64763	0.99881	12320	1	2.4464	0.0043912	0.015318	0.839606	346	3	2.4464
HSD17B3	4	0.41088	0.56389	0.996196	10818	1	2.9058	0.0044005	0.015348	0.839606	347	3	2.9058
ITM2A	4	0.99559	0.99561	1	19001	0	1.7096	0.0044146	0.015406	0.839606	348	4	1.7096
CST11	4	0.51191	0.65914	0.99881	12531	1	1.999	0.0044289	0.015452	0.839606	349	2	1.999
SLC31A1	4	0.75831	0.78297	0.99881	14801	1	1.4871	0.0044347	0.015471	0.839606	350	3	1.4871
YIPF5	4	0.99556	0.99559	1	19000	0	1.4141	0.0044358	0.015476	0.839606	351	4	1.4141
PHLDA1	4	0.99554	0.99556	1	18999	0	2.2696	0.0044634	0.015572	0.839606	352	4	2.2696
CDC40	4	0.5332	0.67446	0.99881	12843	1	2.8339	0.0045145	0.015742	0.839606	353	3	2.8339
CACNA1I	4	0.96162	0.96166	1	18234	0	2.5827	0.0045281	0.015796	0.839606	354	3	2.5827
C6orf47	4	0.89846	0.89838	0.99881	16934	0	2.9758	0.0045296	0.0158	0.839606	355	3	2.9758
ZCCHC11	4	0.98408	0.9843	1	18756	0	3.1697	0.0045344	0.015817	0.839606	356	4	3.1697
TOMM5	4	0.40585	0.55917	0.993997	10753	1	2.5803	0.0045424	0.015842	0.839606	357	3	2.5803
MST1	4	0.74163	0.7728	0.99881	14624	1	0.1754	0.0045634	0.015914	0.839606	358	2	0.1754
USP9Y	4	0.79766	0.80933	0.99881	15278	1	2.2587	0.0045711	0.015935	0.839606	359	3	2.2587
MMS19	4	0.33398	0.49189	0.98776	9508	2	-0.47465	0.0045925	0.016003	0.839606	360	2	-0.47465
MRPL9	4	0.9954	0.99544	1	18998	0	1.9596	0.0045996	0.016026	0.839606	361	4	1.9596
SCAI	4	0.89846	0.89838	0.99881	16741	0	1.279	0.0046149	0.016073	0.839606	362	2	1.279
NAGLU	4	0.85519	0.8558	0.99881	16197	1	2.3015	0.004616	0.016078	0.839606	363	3	2.3015
POLDIP2	4	0.89846	0.89838	0.99881	16807	0	1.9942	0.0046422	0.016159	0.839606	364	2	1.9942
CWC25	4	0.95671	0.95672	1	18131	0	2.3988	0.0046499	0.016187	0.839606	365	3	2.3988
STAB1	4	0.9913	0.99138	1	18909	0	3.1067	0.0046531	0.016196	0.839606	366	4	3.1067
TSPY2	4	0.034666	0.097801	0.931064	1985	3	-5.7246	0.0046663	0.01624	0.839606	367	1	-5.7246
SEC22B	4	0.92618	0.92616	1	17475	0	2.658	0.0046671	0.016244	0.839606	368	3	2.658
TPK1	4	0.61808	0.70964	0.99881	13482	1	2.9186	0.004692	0.01633	0.839606	369	3	2.9186
PRMT6	4	0.8527	0.8535	0.99881	16151	1	2.6638	0.0047034	0.016373	0.839606	370	3	2.6638
TMEM139	4	0.99529	0.99534	1	18997	0	1.7843	0.0047073	0.016386	0.839606	371	4	1.7843
CLUH	4	0.31896	0.47784	0.986482	9250	1	1.6369	0.0047088	0.016391	0.839606	372	2	1.6369
PPP2R4	4	0.99528	0.99532	1	18996	0	2.5364	0.0047231	0.016442	0.839606	373	4	2.5364
NT5DC2	4	0.60425	0.70355	0.99881	13384	1	2.4143	0.0047311	0.016469	0.839606	374	3	2.4143
GTF3C1	4	0.37932	0.53421	0.98776	10336	2	-0.34125	0.0047693	0.0166	0.839606	375	2	-0.34125
PYY	4	0.61163	0.70681	0.99881	13440	1	2.9415	0.0047836	0.016635	0.839606	376	3	2.9415
SETD1A	4	0.67099	0.73444	0.99881	13905	1	1.6967	0.0047884	0.016646	0.839606	377	2	1.6967
TAPT1	4	0.98759	0.98776	1	18832	0	1.6864	0.0048207	0.016754	0.839606	378	4	1.6864
LOXHD1	4	0.50419	0.65177	0.99881	12399	1	2.3026	0.0048697	0.016907	0.839606	379	3	2.3026
AIFM1	4	0.99513	0.99519	1	18995	0	1.8192	0.0048709	0.016909	0.839606	380	4	1.8192
MRFAP1	4	0.71714	0.75874	0.99881	14348	1	0.64119	0.0048722	0.016913	0.839606	381	2	0.64119
ATP6V1A	4	0.89846	0.89838	0.99881	16979	0	1.728	0.004873	0.016917	0.839606	382	2	1.728
KIF4A	4	0.5055	0.65303	0.99881	12412	1	2.483	0.004907	0.017026	0.839606	383	3	2.483
TAB1	4	0.17248	0.33694	0.97219	6617	2	-2.0045	0.0049198	0.017066	0.839606	384	2	-2.0045
TOR1A	4	0.055424	0.13741	0.931064	2802	2	-2.9329	0.0049237	0.017077	0.839606	385	2	-2.9329
YME1L1	4	0.9882	0.98835	1	18844	0	2.9778	0.0049241	0.017078	0.839606	386	4	2.9778
DAG1	4	0.99505	0.99512	1	18994	0	1.4186	0.0049456	0.017155	0.839606	387	4	1.4186
MTIF3	4	0.89846	0.89838	0.99881	16753	0	1.949	0.004954	0.017191	0.839606	388	2	1.949
IQUB	4	0.99504	0.9951	1	18993	0	2.2413	0.0049562	0.017199	0.839606	389	4	2.2413
NLK	4	0.99504	0.9951	1	18992	0	1.6938	0.0049572	0.017206	0.839606	390	4	1.6938
CARD8	4	0.96663	0.96672	1	18335	0	2.1188	0.0049668	0.017236	0.839606	391	4	2.1188
STUB1	4	0.28414	0.44528	0.983672	8649	1	2.5993	0.0049703	0.017246	0.839606	392	3	2.5993
IFNAR1	4	0.44918	0.59982	0.99881	11470	2	-0.054691	0.0049751	0.017262	0.839606	393	2	-0.054691
TTC37	4	0.074816	0.17293	0.931064	3526	3	-6.4935	0.0050266	0.017449	0.846158	394	1	-6.4935
DLX4	4	0.37099	0.52654	0.98776	10172	1	2.6684	0.0050552	0.017544	0.846158	395	3	2.6684
FAM20B	4	0.20017	0.36702	0.973069	7202	2	-2.5837	0.005078	0.017625	0.846158	396	2	-2.5837
FAM179A	4	0.9949	0.99497	1	18991	0	1.3299	0.0050976	0.017691	0.846158	397	4	1.3299
COPS7A	4	0.44459	0.59546	0.998553	11389	1	0.73779	0.0051295	0.017797	0.846158	398	2	0.73779
PCDH15	4	0.94005	0.94005	1	17779	0	2.0038	0.0051352	0.017814	0.846158	399	2	2.0038
SLC14A2	4	0.55639	0.68346	0.99881	13017	1	2.717	0.0051409	0.017833	0.846158	400	3	2.717
FN3K	4	0.99483	0.9949	1	18990	0	1.4803	0.0051689	0.017923	0.846158	401	4	1.4803
TATDN2	4	0.97898	0.97922	1	18629	0	1.0575	0.005181	0.01796	0.846158	402	4	1.0575
B4GALNT2	4	0.13535	0.27703	0.954273	5549	1	2.5523	0.0051876	0.017987	0.846158	403	3	2.5523
TRPM3	4	0.97695	0.97712	1	18578	0	2.241	0.005205	0.01804	0.846158	404	4	2.241
UBE3D	4	0.87173	0.87166	0.99881	16518	0	2.1153	0.0052324	0.018122	0.846158	405	3	2.1153
TMC1	4	0.66721	0.73257	0.99881	13868	1	2.746	0.0052486	0.018171	0.846158	406	3	2.746
JOSD2	4	0.99474	0.99481	1	18989	0	1.5738	0.0052571	0.018195	0.846158	407	4	1.5738
TTBK1	4	0.47078	0.62015	0.99881	11820	1	2.6017	0.0052755	0.018261	0.846158	408	3	2.6017
THRB	4	0.99472	0.99479	1	18988	0	1.376	0.0052824	0.018285	0.846158	409	4	1.376
C11orf85	4	0.17963	0.34802	0.972469	6838	2	0.7626	0.0052839	0.018289	0.846158	410	2	0.7626
TM2D2	4	0.99471	0.99478	1	18987	0	1.8411	0.0052905	0.018312	0.846158	411	4	1.8411
FLYWCH2	4	0.15211	0.30426	0.960671	6043	1	1.738	0.0053374	0.018458	0.846158	412	2	1.738
RDH11	4	0.49192	0.64005	0.99881	12195	1	2.6995	0.0053418	0.018473	0.846158	413	3	2.6995
GTPBP10	4	0.48702	0.63544	0.99881	12110	1	1.6284	0.0053729	0.018562	0.846158	414	2	1.6284
GKN2	4	0.73149	0.76685	0.99881	14508	1	1.0943	0.0053867	0.018608	0.846158	415	3	1.0943
COLEC12	4	0.9946	0.99466	1	18986	0	1.6586	0.0053987	0.018641	0.846158	416	4	1.6586
POM121L12	4	0.99459	0.99465	1	18985	0	1.7859	0.005409	0.018674	0.846158	417	4	1.7859
LDAH	4	0.99459	0.99465	1	18984	0	1.5881	0.0054121	0.018685	0.846158	418	4	1.5881
NDUFS7	4	0.98776	0.98792	1	18837	0	2.8173	0.005413	0.018689	0.846158	419	4	2.8173
KLRK1	4	0.98975	0.98988	1	18882	0	2.7893	0.0054199	0.018709	0.846158	420	4	2.7893
NDUFA4	4	0.96838	0.96846	1	18372	0	2.8578	0.005427	0.018732	0.846158	421	4	2.8578
CPNE2	4	0.93201	0.93209	1	17608	0	1.0414	0.0054382	0.018763	0.846158	422	3	1.0414
PRR21	4	0.14448	0.29197	0.960671	5805	1	0.72758	0.0054896	0.018932	0.846158	423	3	0.72758
IFRD1	4	0.9945	0.99455	1	18983	0	1.5227	0.0055013	0.018973	0.846158	424	4	1.5227
CETN1	4	0.97021	0.97035	1	18418	0	2.2501	0.0055114	0.019003	0.846158	425	4	2.2501
MAP2K1	4	0.89846	0.89838	0.99881	17130	0	2.3791	0.0055186	0.019032	0.846158	426	3	2.3791
KCNJ8	4	0.99446	0.99452	1	18982	0	1.9831	0.0055358	0.01909	0.846158	427	4	1.9831
SNX17	4	0.99445	0.9945	1	18981	0	1.8765	0.0055547	0.019146	0.846158	428	4	1.8765
GPC1	4	0.99444	0.99449	1	18980	0	2.3614	0.0055631	0.019173	0.846158	429	4	2.3614
TRPV4	4	0.99441	0.99447	1	18979	0	1.8791	0.0055863	0.019246	0.846158	430	4	1.8791
CACNA1S	4	0.19057	0.35821	0.973069	7024	2	-4.1062	0.0055925	0.019264	0.846158	431	1	-4.1062
KIAA0196	4	0.76709	0.78851	0.99881	14896	1	2.8096	0.0055975	0.01928	0.846158	432	3	2.8096
SGCD	4	0.99281	0.99287	1	18942	0	2.2474	0.0056093	0.019323	0.846158	433	4	2.2474
NDUFB4	4	0.99437	0.99443	1	18978	0	2.0246	0.005635	0.01942	0.846158	434	4	2.0246
HIP1	4	0.99435	0.99441	1	18977	0	2.3751	0.0056456	0.019452	0.846158	435	4	2.3751
GMFG	4	0.95719	0.9572	1	18138	0	2.5991	0.0056514	0.01947	0.846158	436	3	2.5991
RUSC1	4	0.99434	0.99439	1	18975	0	1.2659	0.0056616	0.019504	0.846158	437	4	1.2659
SGCB	4	0.99432	0.99437	1	18974	0	1.4942	0.0056808	0.019571	0.846158	438	4	1.4942
C22orf42	4	0.99432	0.99437	1	18973	0	1.5828	0.0056829	0.019578	0.846158	439	4	1.5828
PPP2R5D	4	0.21687	0.38256	0.975808	7493	2	-1.7638	0.0056932	0.019605	0.846158	440	2	-1.7638
ELAVL1	4	0.9943	0.99435	1	18972	0	1.9628	0.0057044	0.019649	0.846158	441	4	1.9628
SELO	4	0.94318	0.94313	1	17845	0	2.717	0.0057115	0.019672	0.846158	442	3	2.717
ABI3	4	0.99428	0.99434	1	18971	0	1.376	0.0057162	0.019687	0.846158	443	4	1.376
ANKH	4	0.98917	0.98931	1	18871	0	2.5922	0.0057324	0.019733	0.846158	444	4	2.5922
POM121L2	4	0.090913	0.2015	0.931943	4131	2	-0.045025	0.0057436	0.019768	0.846158	445	2	-0.045025
KCNN1	4	0.16689	0.32804	0.970365	6461	2	-2.2408	0.0057468	0.019782	0.846158	446	2	-2.2408
DIP2A	4	0.87267	0.87261	0.99881	16533	0	2.2781	0.0057482	0.019787	0.846158	447	3	2.2781
SARM1	4	0.99423	0.99428	1	18970	0	2.2909	0.0057722	0.019864	0.846601	448	4	2.2909
FAM193A	4	0.99421	0.99427	1	18969	0	1.5579	0.0057895	0.019913	0.846601	449	4	1.5579
UPF3A	4	0.64511	0.72199	0.99881	13680	1	1.8755	0.0057982	0.019947	0.846601	450	3	1.8755
RAB2A	4	0.99419	0.99425	1	18968	0	1.9807	0.0058069	0.019975	0.846601	451	4	1.9807
MRPL20	4	0.73879	0.77111	0.99881	14595	1	0.057009	0.0058497	0.020114	0.850598	452	2	0.057009
FAM216B	4	0.99412	0.99417	1	18967	0	1.7474	0.0058844	0.020231	0.85355	453	4	1.7474
GPR15	4	0.060927	0.14762	0.931064	3009	2	-0.84577	0.0059011	0.020283	0.85355	454	2	-0.84577
NEK11	4	0.85559	0.85616	0.99881	16204	1	2.2031	0.0059212	0.020358	0.85355	455	3	2.2031
TBR1	4	0.99377	0.99383	1	18959	0	2.3457	0.0059288	0.02038	0.85355	456	4	2.3457
FAM72B	4	0.57709	0.69203	0.99881	13177	1	2.7248	0.0059477	0.020439	0.85355	457	3	2.7248
FAM81A	4	0.14869	0.29877	0.960671	5933	2	-3.9493	0.0059525	0.020451	0.85355	458	1	-3.9493
SPECC1	4	0.95183	0.95188	1	18030	0	2.8977	0.0059988	0.020605	0.854993	459	3	2.8977
ICMT	4	0.73994	0.77179	0.99881	14607	1	0.66291	0.0060039	0.020623	0.854993	460	2	0.66291
FAM60A	4	0.72789	0.76482	0.99881	14467	1	2.8238	0.0060552	0.02078	0.854993	461	3	2.8238
RANBP9	4	0.62467	0.71259	0.99881	13528	1	0.67245	0.0060553	0.02078	0.854993	463	3	0.67245
STX2	4	0.99394	0.99401	1	18966	0	1.1205	0.0060553	0.02078	0.854993	462	4	1.1205
GPATCH1	4	0.87766	0.87756	0.99881	16643	0	2.7012	0.0060647	0.020807	0.854993	464	3	2.7012
GRIK3	4	0.97393	0.97412	1	18506	0	2.3195	0.0060717	0.020822	0.854993	465	4	2.3195
DAAM1	4	0.9939	0.99396	1	18964	0	1.3029	0.0061047	0.020938	0.854993	466	4	1.3029
ZNF582	4	0.99389	0.99396	1	18963	0	1.439	0.0061081	0.020953	0.854993	467	4	1.439
CABS1	4	0.99388	0.99395	1	18962	0	1.1808	0.0061183	0.020988	0.854993	468	4	1.1808
ADCYAP1	4	0.52371	0.67026	0.99881	12758	2	1.5737	0.0061213	0.020995	0.854993	469	2	1.5737
MBD3L2	4	0.97128	0.97144	1	18446	0	2.3988	0.0061294	0.021023	0.854993	470	4	2.3988
SPNS2	4	0.70886	0.75416	0.99881	14268	1	0.80539	0.0061582	0.021115	0.855808	471	3	0.80539
DQX1	4	0.99383	0.9939	1	18961	0	1.6811	0.0061716	0.021169	0.855808	472	4	1.6811
CXorf56	4	0.73437	0.76853	0.99881	14544	1	3.2328	0.0061739	0.021177	0.855808	473	3	3.2328
AKAP13	4	0.021322	0.067511	0.927736	1391	3	-4.5959	0.0062096	0.021293	0.857186	474	1	-4.5959
SIVA1	4	0.99379	0.99385	1	18960	0	1.4169	0.0062115	0.021301	0.857186	475	4	1.4169
SNUPN	4	0.73994	0.77179	0.99881	14605	1	1.9834	0.0062642	0.021472	0.86227	476	3	1.9834
MLH1	4	0.9937	0.99377	1	18958	0	2.0184	0.0062953	0.021581	0.864821	477	4	2.0184
ZNF383	4	0.15277	0.30533	0.960671	6063	1	1.4466	0.0063124	0.021632	0.865042	478	3	1.4466
ADSL	4	0.76909	0.78982	0.99881	14916	1	1.6451	0.006341	0.021725	0.865852	479	2	1.6451
ITGA8	4	0.99365	0.99371	1	18957	0	1.2981	0.0063463	0.021743	0.865852	480	4	1.2981
CSE1L	4	0.33312	0.49109	0.98776	9489	2	-2.4706	0.0063638	0.021794	0.86611	481	1	-2.4706
MGC50722	4	0.53944	0.67684	0.99881	12893	1	-0.10451	0.0064152	0.021969	0.866829	482	1	-0.10451
CABP2	4	0.99358	0.99363	1	18956	0	1.8664	0.0064162	0.021971	0.866829	483	4	1.8664
MRPL22	4	0.32696	0.48524	0.98776	9386	2	-1.2765	0.0064231	0.021995	0.866829	484	2	-1.2765
VPS18	4	0.80696	0.81618	0.99881	15415	1	2.2296	0.0064554	0.022107	0.866829	485	3	2.2296
TBCE	4	0.89846	0.89838	0.99881	16756	0	-0.39418	0.0064666	0.022137	0.866829	486	1	-0.39418
LOC100130451	4	0.99352	0.99358	1	18955	0	1.4264	0.0064773	0.022172	0.866829	487	4	1.4264
C6orf222	4	0.82713	0.83174	0.99881	15719	1	2.2759	0.0064854	0.022196	0.866829	488	3	2.2759
BSND	4	0.96168	0.96173	1	18236	0	2.5963	0.0065135	0.022284	0.866829	489	3	2.5963
TEP1	4	0.67869	0.73827	0.99881	13965	1	2.1176	0.0065235	0.022323	0.866829	490	3	2.1176
CRIPT	4	0.082105	0.18601	0.931064	3801	1	2.5373	0.006582	0.022509	0.866829	491	3	2.5373
CCDC64	4	0.8013	0.81193	0.99881	15332	1	2.46	0.0065888	0.022527	0.866829	492	3	2.46
CCDC175	4	0.97862	0.97884	1	18622	0	2.1216	0.0065982	0.022556	0.866829	493	4	2.1216
RALGAPA1	4	0.99339	0.99343	1	18954	0	1.4503	0.0066104	0.022609	0.866829	494	4	1.4503
TRDN	4	0.94297	0.94295	1	17841	0	2.1883	0.0066184	0.022629	0.866829	495	3	2.1883
RFC4	4	0.31573	0.47476	0.986482	9187	2	-2.9381	0.0066208	0.022636	0.866829	496	2	-2.9381
KRTAP4-2	4	0.99337	0.99341	1	18953	0	1.4363	0.0066284	0.022658	0.866829	497	4	1.4363
RCOR1	4	0.81586	0.82299	0.99881	15553	1	2.3794	0.0066286	0.022659	0.866829	498	3	2.3794
C8orf4	4	0.99336	0.9934	1	18952	0	1.6268	0.0066404	0.022705	0.866829	499	4	1.6268
RSBN1L	4	0.25891	0.42175	0.980841	8214	1	2.1303	0.0066428	0.022709	0.866829	500	3	2.1303
CCDC14	4	0.18951	0.35722	0.973069	7010	1	2.9106	0.0066527	0.022741	0.866829	501	3	2.9106
CMTM4	4	0.983	0.9832	1	18732	0	2.3833	0.0066675	0.022786	0.866829	502	4	2.3833
HIP1R	4	0.86783	0.86781	0.99881	16450	1	2.6651	0.0066754	0.02281	0.866829	503	3	2.6651
UPF3B	4	0.99331	0.99335	1	18951	0	1.9887	0.0066898	0.022856	0.866838	504	4	1.9887
ANKLE1	4	0.96821	0.96828	1	18369	0	2.4378	0.006782	0.023135	0.866842	505	4	2.4378
PRKG1	4	0.98282	0.98302	1	18727	0	2.3167	0.0067913	0.023162	0.866842	506	4	2.3167
IFNB1	4	0.99321	0.99326	1	18950	0	2.6197	0.0067931	0.023165	0.866842	507	4	2.6197
SIGLEC12	4	0.98939	0.98953	1	18875	0	2.2099	0.0068006	0.023193	0.866842	508	4	2.2099
ZNF420	4	0.96689	0.96697	1	18342	0	2.3249	0.0068047	0.023206	0.866842	509	4	2.3249
NICN1	4	0.82113	0.82706	0.99881	15618	1	2.8201	0.0068358	0.023332	0.866842	510	3	2.8201
RASSF5	4	0.43434	0.5859	0.998458	11206	1	2.3288	0.0068544	0.023392	0.866842	511	3	2.3288
COPE	4	0.52649	0.672	0.99881	12799	1	2.9056	0.0068627	0.023422	0.866842	512	3	2.9056
RPRML	4	0.08363	0.18866	0.931064	3858	1	2.6342	0.0068861	0.023491	0.866842	513	3	2.6342
BCHE	4	0.55476	0.68281	0.99881	13003	1	2.3664	0.0068877	0.023494	0.866842	514	3	2.3664
CPNE6	4	0.73752	0.77036	0.99881	14576	1	2.3495	0.0069212	0.023604	0.866842	515	3	2.3495
PRKACB	4	0.66109	0.7296	0.99881	13812	1	0.56718	0.0069291	0.023626	0.866842	516	3	0.56718
PEAR1	4	0.91609	0.91598	1	17241	0	2.5948	0.0069413	0.023669	0.866842	517	3	2.5948
C20orf196	4	0.99304	0.99311	1	18949	0	1.6016	0.0069609	0.023724	0.866842	518	4	1.6016
DIRAS2	4	0.80401	0.81396	0.99881	15371	1	1.7219	0.0069664	0.023744	0.866842	519	2	1.7219
TBX15	4	0.99303	0.99309	1	18948	0	1.6686	0.0069721	0.023763	0.866842	520	4	1.6686
MRPS33	4	0.99137	0.99145	1	18912	0	2.7178	0.0069796	0.023789	0.866842	521	4	2.7178
NOA1	4	0.89846	0.89838	0.99881	16933	0	2.0583	0.0069805	0.02379	0.866842	522	3	2.0583
DHRS4	4	0.99302	0.99308	1	18947	0	1.6662	0.0069833	0.023799	0.866842	523	4	1.6662
MVB12A	4	0.86653	0.86652	0.99881	16429	1	2.6812	0.0069838	0.023803	0.866842	524	3	2.6812
TNFRSF1B	4	0.79078	0.80448	0.99881	15177	1	2.4232	0.0069986	0.023847	0.866842	525	3	2.4232
PSG3	4	0.99299	0.99305	1	18946	0	2.2554	0.0070108	0.023888	0.866842	526	4	2.2554
TMEM234	4	0.13933	0.28355	0.957766	5659	2	-2.6365	0.0070319	0.023958	0.866842	527	2	-2.6365
TRIM8	4	0.78052	0.79744	0.99881	15063	1	1.5942	0.0070371	0.023978	0.866842	528	2	1.5942
TULP4	4	0.99296	0.99303	1	18945	0	1.9959	0.0070409	0.02399	0.866842	529	4	1.9959
COX4I1	4	0.27387	0.43564	0.980841	8485	2	-1.5624	0.0070929	0.024156	0.871203	530	2	-1.5624
HOXB2	4	0.5992	0.70134	0.99881	13339	1	1.5286	0.007109	0.024203	0.871259	531	3	1.5286
ANAPC7	4	0.99283	0.99288	1	18944	0	1.2084	0.0071736	0.024414	0.874199	532	4	1.2084
BBS5	4	0.99282	0.99288	1	18943	0	1.9782	0.0071813	0.024439	0.874199	533	4	1.9782
TMEM47	4	0.32431	0.4828	0.98776	9334	1	0.57893	0.007186	0.024453	0.874199	534	2	0.57893
FAM25A	4	0.86756	0.86754	0.99881	16444	1	2.7487	0.0072237	0.024571	0.874199	535	3	2.7487
ATL1	4	0.99277	0.99282	1	18941	0	1.4487	0.0072298	0.024591	0.874199	536	4	1.4487
TMEM255B	4	0.99277	0.99281	1	18940	0	2.2994	0.0072337	0.024598	0.874199	537	4	2.2994
PPP1R3G	4	0.18747	0.35532	0.973069	6972	2	-1.0072	0.0072374	0.024607	0.874199	538	1	-1.0072
SYNGR2	4	0.62508	0.71278	0.99881	13531	1	1.6712	0.0072511	0.02465	0.874199	539	2	1.6712
C19orf84	4	0.96299	0.96307	1	18262	0	2.5201	0.0072871	0.024765	0.876508	540	4	2.5201
SPANXN3	4	0.99267	0.99273	1	18939	0	2.0728	0.0073289	0.024911	0.876508	541	4	2.0728
HLA-DQB1	4	0.73879	0.77111	0.99881	14587	1	1.8814	0.0073402	0.024951	0.876508	542	3	1.8814
RTN4IP1	4	0.76265	0.78567	0.99881	14850	1	1.972	0.0073644	0.025038	0.876508	543	2	1.972
TAF15	4	0.79682	0.80871	0.99881	15266	1	2.6672	0.0073903	0.025116	0.876508	544	3	2.6672
CD24	4	0.74281	0.77351	0.99881	14628	1	1.4795	0.0073915	0.025119	0.876508	545	3	1.4795
C1QTNF1	4	0.9926	0.99266	1	18938	0	1.7465	0.0073977	0.025136	0.876508	546	4	1.7465
ELF5	4	0.9926	0.99265	1	18937	0	1.9772	0.0074017	0.025155	0.876508	547	4	1.9772
RAB8B	4	0.94453	0.9445	1	17867	0	2.0221	0.0074214	0.025219	0.876508	548	3	2.0221
RXFP2	4	0.96331	0.96336	1	18267	0	2.4387	0.0074266	0.02524	0.876508	549	4	2.4387
CSNK2A2	4	0.36595	0.52176	0.98776	10068	2	-0.68597	0.0074429	0.025297	0.876508	550	1	-0.68597
RAP1GAP2	4	0.67568	0.73676	0.99881	13944	1	2.278	0.0074776	0.025423	0.876508	551	3	2.278
OLFM1	4	0.52416	0.67068	0.99881	12771	2	0.56879	0.0074942	0.025484	0.876508	552	2	0.56879
COX5A	4	0.99247	0.99252	1	18936	0	2.0246	0.0075263	0.025588	0.876508	553	4	2.0246
TTLL7	4	0.97596	0.97616	1	18550	0	2.3177	0.007537	0.025618	0.876508	554	4	2.3177
AAK1	4	0.34981	0.50667	0.98776	9788	1	2.989	0.0075412	0.025629	0.876508	555	3	2.989
EDEM3	4	0.99245	0.9925	1	18935	0	1.3413	0.0075474	0.025654	0.876508	556	4	1.3413
PRKAR1B	4	0.72179	0.76133	0.99881	14402	1	2.3374	0.0075591	0.02569	0.876508	557	3	2.3374
RRP8	4	0.42317	0.57548	0.998334	11013	2	1.1075	0.007597	0.025824	0.876508	558	2	1.1075
PRICKLE4	4	0.9924	0.99244	1	18934	0	1.6059	0.0076004	0.02584	0.876508	559	4	1.6059
ALPK1	4	0.99235	0.9924	1	18933	0	1.1301	0.0076471	0.026	0.876508	560	4	1.1301
FMN1	4	0.70903	0.75425	0.99881	14271	1	1.6459	0.0076483	0.026004	0.876508	561	3	1.6459
FAM160A1	4	0.93865	0.93869	1	17747	0	2.3581	0.0076672	0.026061	0.876508	562	3	2.3581
DENND1A	4	0.99233	0.99237	1	18932	0	1.59	0.0076698	0.026069	0.876508	563	4	1.59
SPPL3	4	0.99233	0.99237	1	18931	0	1.6557	0.0076738	0.026088	0.876508	564	4	1.6557
ARRDC2	4	0.97208	0.97225	1	18468	0	2.0953	0.0076902	0.026139	0.876508	565	4	2.0953
CXCL14	4	0.28154	0.44283	0.983013	8610	2	0.4251	0.0076997	0.026165	0.876508	566	2	0.4251
FBXW7	4	0.12895	0.26637	0.950795	5353	3	-4.1932	0.007751	0.026319	0.876508	567	1	-4.1932
NDUFB9	4	0.36609	0.52189	0.98776	10070	1	2.8588	0.007757	0.026337	0.876508	568	3	2.8588
CBY3	4	0.99224	0.99229	1	18930	0	1.8985	0.0077613	0.026347	0.876508	569	4	1.8985
NOVA2	4	0.99224	0.99228	1	18929	0	1.6191	0.007764	0.026358	0.876508	570	4	1.6191
KDM5C	4	0.058093	0.14235	0.931064	2893	3	-6.3878	0.0078024	0.026469	0.876508	571	1	-6.3878
HCST	4	0.97756	0.97775	1	18595	0	2.1821	0.0078272	0.026556	0.876508	572	4	2.1821
L1CAM	4	0.757	0.78215	0.99881	14784	1	1.6588	0.0078313	0.026573	0.876508	573	2	1.6588
HCRT	4	0.042762	0.11343	0.931064	2310	1	2.2573	0.0078475	0.026624	0.876508	574	3	2.2573
MYH7B	4	0.41287	0.56576	0.996937	10846	2	1.0915	0.0078526	0.026638	0.876508	575	2	1.0915
ZDHHC1	4	0.44547	0.59628	0.998553	11413	1	1.2189	0.0078537	0.026639	0.876508	576	3	1.2189
C1orf123	4	0.99214	0.99219	1	18928	0	2.0245	0.0078644	0.02668	0.876508	577	4	2.0245
TTYH1	4	0.49004	0.63828	0.99881	12160	2	1.3043	0.0078686	0.026695	0.876508	578	2	1.3043
PRSS16	4	0.99212	0.99218	1	18927	0	1.3971	0.0078753	0.026715	0.876508	579	4	1.3971
TMEM167A	4	0.53595	0.67552	0.99881	12863	1	2.8444	0.007877	0.026722	0.876508	580	3	2.8444
NUDCD2	4	0.99211	0.99217	1	18926	0	1.5198	0.007889	0.026763	0.876508	581	4	1.5198
GRIN2A	4	0.15823	0.31408	0.963971	6227	1	1.9636	0.0078953	0.026779	0.876508	582	3	1.9636
FNDC3B	4	0.9921	0.99216	1	18925	0	1.204	0.0079013	0.026796	0.876508	583	4	1.204
IFT20	4	0.93984	0.93985	1	17775	0	1.3389	0.0079051	0.026808	0.876508	584	2	1.3389
SH2D1A	4	0.1631	0.32197	0.967333	6360	1	2.0318	0.0079111	0.026825	0.876508	585	3	2.0318
UMAD1	4	0.5413	0.67755	0.99881	12906	1	2.5427	0.0079635	0.026996	0.87691	586	3	2.5427
PAPOLA	4	0.2643	0.42679	0.980841	8309	2	-1.7212	0.0079649	0.027004	0.87691	587	2	-1.7212
SLC25A46	4	0.99203	0.99209	1	18924	0	1.2323	0.0079686	0.027017	0.87691	588	4	1.2323
CRIP3	4	0.57488	0.69115	0.99881	13155	1	1.5059	0.0079703	0.027021	0.87691	589	2	1.5059
AGMAT	4	0.89846	0.89838	0.99881	16973	0	2.2454	0.0080025	0.027115	0.877306	590	3	2.2454
ADM2	4	0.51494	0.662	0.99881	12597	1	1.2101	0.0080078	0.027132	0.877306	591	3	1.2101
GIPC1	4	0.22895	0.39376	0.976062	7709	2	-1.8808	0.008024	0.027186	0.877306	592	2	-1.8808
YTHDC1	4	0.6388	0.71905	0.99881	13630	1	1.4876	0.0080348	0.027216	0.877306	593	2	1.4876
METTL21C	4	0.14576	0.29407	0.960671	5841	2	-2.3002	0.0080726	0.02734	0.879765	594	2	-2.3002
GJA3	4	0.99191	0.99197	1	18923	0	1.2878	0.0080863	0.027385	0.879765	595	4	1.2878
PTK6	4	0.032014	0.092652	0.931064	1871	3	-8.1955	0.0081361	0.02754	0.880684	596	1	-8.1955
CBX7	4	0.76465	0.78691	0.99881	14873	1	1.7242	0.0081361	0.02754	0.880684	597	3	1.7242
C1QTNF5	4	0.49066	0.63885	0.99881	12170	1	2.3041	0.0081476	0.027579	0.880684	598	3	2.3041
MPP5	4	0.79035	0.8042	0.99881	15169	1	1.8697	0.0081538	0.027598	0.880684	599	2	1.8697
TMEM119	4	0.99182	0.99187	1	18922	0	1.051	0.0081829	0.027688	0.882087	600	4	1.051
TOMM70A	4	0.78364	0.79955	0.99881	15098	1	0.76158	0.0082131	0.027779	0.883519	601	2	0.76158
FAM134B	4	0.9719	0.97207	1	18462	0	2.0875	0.0082571	0.027922	0.884644	602	4	2.0875
IL12RB1	4	0.8524	0.85325	0.99881	16144	1	2.2271	0.0082644	0.027949	0.884644	603	3	2.2271
SETD2	4	0.89846	0.89838	0.99881	16749	0	2.1789	0.0082827	0.028017	0.884644	604	3	2.1789
LRRC37B	4	0.29061	0.45138	0.984518	8760	2	-1.5161	0.0082954	0.028055	0.884644	605	2	-1.5161
PTCHD3	4	0.30218	0.46218	0.986482	8951	2	0.011513	0.0083158	0.028129	0.884644	606	2	0.011513
ATG7	4	0.18711	0.35499	0.973069	6966	1	2.4292	0.008332	0.02819	0.884644	607	3	2.4292
MLH3	4	0.99165	0.99172	1	18920	0	1.7883	0.0083485	0.028237	0.884644	608	4	1.7883
KCNF1	4	0.93472	0.93485	1	17667	0	2.3269	0.0083579	0.028272	0.884644	609	3	2.3269
PBX2	4	0.92352	0.92345	1	17403	0	1.0784	0.0083671	0.028307	0.884644	610	3	1.0784
CD2AP	4	0.99161	0.99168	1	18919	0	2.1731	0.0083943	0.028387	0.884644	611	4	2.1731
TEX37	4	0.98616	0.98634	1	18799	0	2.2742	0.0084004	0.028409	0.884644	612	4	2.2742
SMOX	4	0.99158	0.99165	1	18918	0	1.9603	0.0084172	0.028461	0.884644	613	4	1.9603
KLHL33	4	0.29452	0.45503	0.985484	8822	2	-3.4672	0.0084184	0.028463	0.884644	614	1	-3.4672
LAT	4	0.17235	0.33672	0.97219	6613	2	0.45816	0.0084492	0.028558	0.884644	615	2	0.45816
AWAT1	4	0.99155	0.99162	1	18917	0	1.6101	0.0084503	0.028562	0.884644	616	4	1.6101
TP53AIP1	4	0.60112	0.70219	0.99881	13357	1	2.309	0.0084644	0.028611	0.884644	617	3	2.309
SPACA4	4	0.99147	0.99154	1	18916	0	1.1469	0.0085341	0.028849	0.884644	618	4	1.1469
CBFA2T2	4	0.99146	0.99154	1	18915	0	2.1806	0.0085399	0.028868	0.884644	619	4	2.1806
RBBP4	4	0.20107	0.36783	0.973069	7223	2	-2.8851	0.0085467	0.028885	0.884644	621	2	-2.8851
PRPF4B	4	0.11467	0.24245	0.942705	4910	3	-3.5567	0.0085467	0.028885	0.884644	620	1	-3.5567
PPP1R10	4	0.89846	0.89838	0.99881	17062	0	2.8114	0.0085467	0.028885	0.884644	622	3	2.8114
NCCRP1	4	0.9449	0.94487	1	17875	0	2.4372	0.0085645	0.028945	0.884644	623	3	2.4372
LRRC30	4	0.99143	0.99151	1	18914	0	1.6928	0.008569	0.028953	0.884644	624	4	1.6928
WWP2	4	0.87723	0.87714	0.99881	16631	0	2.453	0.0085693	0.028955	0.884644	625	3	2.453
CYB5A	4	0.99143	0.99151	1	18913	0	1.531	0.0085733	0.028971	0.884644	626	4	1.531
FAM58A	4	0.8678	0.86778	0.99881	16449	1	2.4271	0.008586	0.029018	0.884654	627	3	2.4271
NPPC	4	0.15635	0.31114	0.962904	6175	2	1.2958	0.0086099	0.029096	0.884808	628	2	1.2958
BMP3	4	0.99136	0.99144	1	18911	0	1.4303	0.0086361	0.02918	0.884808	629	4	1.4303
PDGFA	4	0.23912	0.40328	0.978079	7877	1	2.2978	0.0086557	0.029239	0.884808	630	3	2.2978
ALG12	4	0.23314	0.3977	0.977621	7773	2	0.77935	0.0086712	0.029294	0.884808	631	2	0.77935
COPS4	4	0.38101	0.53581	0.98776	10366	2	-2.9713	0.008675	0.029302	0.884808	632	1	-2.9713
SLC7A8	4	0.99131	0.99139	1	18910	0	1.5458	0.0086933	0.029364	0.884808	633	4	1.5458
TTC13	4	0.81389	0.82148	0.99881	15522	1	2.1493	0.0087113	0.029419	0.884808	634	3	2.1493
DOCK6	4	0.029169	0.086959	0.931064	1767	3	-3.5724	0.0087264	0.029467	0.884808	635	1	-3.5724
TAZ	4	0.72032	0.76053	0.99881	14381	1	1.8105	0.0087384	0.029504	0.884808	636	2	1.8105
HLA-DMB	4	0.97331	0.9735	1	18494	0	2.8308	0.0087777	0.029626	0.884808	637	4	2.8308
ZNF430	4	0.15923	0.31569	0.965285	6251	2	-0.9868	0.0087777	0.029626	0.884808	638	1	-0.9868
TWSG1	4	0.9298	0.92981	1	17554	0	2.593	0.0087986	0.029688	0.884808	639	3	2.593
ADAM17	4	0.57365	0.69064	0.99881	13147	1	2.4846	0.008823	0.029762	0.884808	640	3	2.4846
DEXI	4	0.89846	0.89838	0.99881	16880	0	1.3289	0.008829	0.029781	0.884808	641	3	1.3289
C17orf104	4	0.16994	0.33291	0.97219	6543	2	-2.1914	0.0088621	0.029878	0.884808	642	2	-2.1914
ATP5L	4	0.64848	0.72358	0.99881	13708	1	2.7718	0.0088678	0.029897	0.884808	643	3	2.7718
PABPC1L	4	0.92919	0.92921	1	17539	0	2.4739	0.0088847	0.029954	0.884808	644	3	2.4739
GIP	4	0.99108	0.99115	1	18908	0	1.5026	0.008925	0.030084	0.884808	645	4	1.5026
GPR62	4	0.4999	0.64767	0.99881	12321	2	0.47084	0.0089316	0.030109	0.884808	646	2	0.47084
TAX1BP3	4	0.99102	0.9911	1	18907	0	2.0247	0.0089821	0.030265	0.884808	647	4	2.0247
AAAS	4	0.8171	0.82393	0.99881	15568	1	0.14782	0.0089829	0.030268	0.884808	648	2	0.14782
NELFB	4	0.39701	0.55088	0.98935	10640	2	-0.66963	0.0089923	0.030298	0.884808	649	2	-0.66963
GLRA4	4	0.99097	0.99105	1	18906	0	2.2632	0.0090274	0.030397	0.884808	650	4	2.2632
EIF5	4	0.89846	0.89838	0.99881	16926	0	-0.52496	0.0090342	0.030423	0.884808	651	1	-0.52496
PTPN11	4	0.31573	0.47476	0.986482	9186	2	-1.0665	0.0090435	0.030456	0.884808	652	2	-1.0665
CCL14	4	0.80398	0.81394	0.99881	15370	1	2.446	0.0090492	0.030477	0.884808	653	3	2.446
NEU2	4	0.92225	0.92218	1	17375	0	2.014	0.0090591	0.030503	0.884808	654	3	2.014
UTP11L	4	0.65371	0.72602	0.99881	13754	1	1.9215	0.0090778	0.030562	0.884808	655	2	1.9215
MEX3C	4	0.99092	0.991	1	18905	0	1.7501	0.0090805	0.030569	0.884808	656	4	1.7501
B4GALNT1	4	0.07213	0.16807	0.931064	3420	2	-3.0866	0.0090855	0.030583	0.884808	657	2	-3.0866
RNASE1	4	0.99091	0.99099	1	18904	0	1.2433	0.0090896	0.030597	0.884808	658	4	1.2433
TNRC6A	4	0.99091	0.99098	1	18903	0	1.4322	0.0090926	0.030606	0.884808	659	4	1.4322
GEMIN8	4	0.9909	0.99098	1	18902	0	1.3101	0.0090972	0.030618	0.884808	660	4	1.3101
ANXA11	4	0.9237	0.92363	1	17410	0	2.1001	0.0091038	0.030642	0.884808	661	3	2.1001
MRPS34	4	0.41183	0.56479	0.996564	10833	2	-2.489	0.0091368	0.030734	0.884808	662	1	-2.489
AKAP3	4	0.34414	0.50132	0.98776	9687	1	2.1901	0.0091464	0.030771	0.884808	663	3	2.1901
KIAA1191	4	0.99085	0.99092	1	18901	0	1.3336	0.0091521	0.030796	0.884808	664	4	1.3336
TP53TG3B	4	0.13245	0.27219	0.952609	5457	1	2.7323	0.0091587	0.030823	0.884808	665	3	2.7323
RUFY2	4	0.99084	0.99092	1	18900	0	1.3464	0.0091597	0.030828	0.884808	666	4	1.3464
VPS25	4	0.89846	0.89838	0.99881	16996	0	-0.6133	0.0091881	0.030917	0.886035	667	1	-0.6133
GAPDHS	4	0.96775	0.96782	1	18361	0	1.7511	0.0092394	0.031068	0.886217	668	4	1.7511
STK24	4	0.33081	0.48893	0.98776	9456	1	2.4339	0.009264	0.031155	0.886217	669	3	2.4339
KARS	4	0.19455	0.36193	0.973069	7098	2	-2.3954	0.0092907	0.031239	0.886217	670	1	-2.3954
MTF2	4	0.018746	0.060008	0.914481	1248	1	2.2098	0.0093321	0.031366	0.886217	671	3	2.2098
TSR2	4	0.89846	0.89838	0.99881	16765	0	0.21929	0.0093676	0.03149	0.886217	673	2	0.21929
SPANXD	4	0.049393	0.12612	0.931064	2572	3	-4.7893	0.0093676	0.03149	0.886217	672	1	-4.7893
BOD1L2	4	0.99061	0.9907	1	18899	0	1.2674	0.0093851	0.031554	0.886217	674	4	1.2674
TANC2	4	0.63481	0.71725	0.99881	13599	1	2.1157	0.0093878	0.031561	0.886217	675	3	2.1157
MAL	4	0.60074	0.70202	0.99881	13350	1	1.8657	0.0094174	0.031652	0.886217	676	3	1.8657
SP2	4	0.9788	0.97904	1	18627	0	2.0117	0.009429	0.031687	0.886217	677	4	2.0117
PUF60	4	0.64459	0.72173	0.99881	13674	1	0.050676	0.0094445	0.031735	0.886217	678	2	0.050676
COMMD5	4	0.62467	0.71259	0.99881	13526	1	1.5622	0.0094581	0.03178	0.886217	679	2	1.5622
ISCU	4	0.46174	0.61157	0.99881	11675	1	1.9445	0.0094697	0.031811	0.886217	680	3	1.9445
GPR84	4	0.87731	0.8772	0.99881	16634	0	2.0386	0.0094756	0.031832	0.886217	681	3	2.0386
CNR2	4	0.99052	0.9906	1	18898	0	1.3546	0.0094773	0.031837	0.886217	682	4	1.3546
KIAA0195	4	0.99052	0.9906	1	18897	0	2.2419	0.0094788	0.031843	0.886217	683	4	2.2419
RAB7A	4	0.87078	0.87071	0.99881	16503	0	1.7663	0.0094814	0.031849	0.886217	684	2	1.7663
SIGLEC5	4	0.62559	0.71301	0.99881	13533	1	1.6826	0.0094958	0.0319	0.886217	685	2	1.6826
KANSL1	4	0.99049	0.99058	1	18896	0	1.627	0.0095056	0.031931	0.886217	686	4	1.627
TCF7	4	0.99048	0.99057	1	18895	0	1.3737	0.0095181	0.031975	0.886217	687	4	1.3737
TNRC6C	4	0.99046	0.99056	1	18894	0	1.3304	0.0095355	0.03204	0.886217	688	4	1.3304
RAB30	4	0.29396	0.4545	0.985484	8811	2	1.1088	0.0095397	0.032055	0.886217	689	2	1.1088
GAN	4	0.78792	0.80246	0.99881	15144	1	1.6813	0.0095456	0.032072	0.886217	690	2	1.6813
C3orf56	4	0.9297	0.9297	1	17550	0	2.047	0.0095613	0.032122	0.886217	691	3	2.047
SZRD1	4	0.98966	0.98978	1	18879	0	2.4668	0.0095728	0.032155	0.886217	693	4	2.4668
MYL7	4	0.21165	0.37767	0.975808	7385	1	-0.29701	0.0095728	0.032155	0.886217	692	1	-0.29701
MARCO	4	0.9904	0.9905	1	18893	0	0.91915	0.0095971	0.032222	0.886217	694	4	0.91915
B4GALT7	4	0.49389	0.64183	0.99881	12233	1	1.4245	0.0096041	0.032249	0.886217	695	2	1.4245
HERC2	4	0.99039	0.99049	1	18892	0	1.7068	0.0096113	0.032268	0.886217	696	4	1.7068
TCERG1L	4	0.9736	0.97378	1	18501	0	2.0703	0.009636	0.032353	0.887249	697	4	2.0703
DUSP13	4	0.18604	0.354	0.973069	6944	2	-1.3158	0.0096753	0.03247	0.887249	699	2	-1.3158
CLEC11A	4	0.95503	0.95504	1	18095	0	0.81877	0.0096753	0.03247	0.887249	698	3	0.81877
NOTCH3	4	0.080069	0.1824	0.931064	3723	1	2.3347	0.0096825	0.032491	0.887249	700	3	2.3347
CDCA7L	4	0.93463	0.93475	1	17663	0	2.1827	0.0097292	0.03264	0.88759	701	3	2.1827
GALNT4	4	0.99027	0.99038	1	18891	0	1.2777	0.0097292	0.03264	0.88759	702	4	1.2777
BCAM	4	0.99026	0.99037	1	18890	0	1.5268	0.0097436	0.03269	0.88759	703	4	1.5268
MRPS22	4	0.6687	0.73328	0.99881	13880	1	0.60004	0.0097522	0.032717	0.88759	704	2	0.60004
ZNF691	4	0.91744	0.91737	1	17266	0	2.1097	0.0097629	0.032746	0.88759	705	3	2.1097
GOLGA8B	4	0.99023	0.99034	1	18889	0	1.3599	0.0097741	0.032783	0.88759	706	4	1.3599
PTGES3	4	0.99021	0.99032	1	18888	0	0.97215	0.0097934	0.032843	0.887628	707	4	0.97215
PRRG1	4	0.394	0.54801	0.988823	10587	1	0.70915	0.0098035	0.032877	0.887628	708	2	0.70915
PER1	4	0.98662	0.98679	1	18817	0	2.0684	0.0098412	0.032998	0.889632	709	4	2.0684
BBS2	4	0.24432	0.40816	0.978079	7972	2	-2.5445	0.0098548	0.033044	0.889632	710	2	-2.5445
UBE2D2	4	0.26829	0.43047	0.980841	8371	2	1.0314	0.0098695	0.033096	0.889773	711	2	1.0314
CDX1	4	0.99011	0.99023	1	18887	0	2.0663	0.0098918	0.033176	0.890679	712	4	2.0663
BCAT2	4	0.81221	0.82016	0.99881	15501	1	2.2055	0.009912	0.033236	0.891027	713	3	2.2055
MC4R	4	0.99006	0.99019	1	18886	0	1.7277	0.0099356	0.033313	0.891859	714	4	1.7277
KAT7	4	0.73075	0.76642	0.99881	14499	1	1.3384	0.0099573	0.033381	0.892412	715	2	1.3384
RBM19	4	0.34868	0.50565	0.98776	9764	1	2.4648	0.010044	0.033645	0.897308	716	3	2.4648
WARS	4	0.89846	0.89838	0.99881	16883	0	1.8231	0.010072	0.033748	0.897308	717	3	1.8231
TGM1	4	0.98992	0.99005	1	18885	0	1.5867	0.010083	0.033784	0.897308	718	4	1.5867
HEMGN	4	0.8262	0.83101	0.99881	15707	1	2.3754	0.010094	0.033824	0.897308	719	3	2.3754
TMED10	4	0.98989	0.99002	1	18884	0	2.1206	0.010107	0.033871	0.897308	720	4	2.1206
PNPT1	4	0.89846	0.89838	0.99881	17137	0	1.0153	0.010111	0.033878	0.897308	721	2	1.0153
COMMD6	4	0.28972	0.45054	0.984505	8747	2	0.83975	0.010114	0.033893	0.897308	722	2	0.83975
MMGT1	4	0.13926	0.28342	0.957766	5653	1	0.34777	0.010162	0.034043	0.899889	723	2	0.34777
HLA-DRB1	4	0.95205	0.95209	1	18035	0	1.35	0.010214	0.034203	0.899889	724	2	1.35
RNF34	4	0.52586	0.67177	0.99881	12794	1	2.2635	0.010229	0.03425	0.899889	725	3	2.2635
AGR3	4	0.98976	0.98989	1	18883	0	1.3738	0.01024	0.034279	0.899889	726	4	1.3738
DCAF8L1	4	0.97953	0.97977	1	18641	0	2.0526	0.010241	0.034283	0.899889	727	4	2.0526
CCDC180	4	0.98974	0.98987	1	18881	0	1.7	0.010263	0.034355	0.899889	728	4	1.7
GRINA	4	0.67152	0.7347	0.99881	13907	1	1.4868	0.010265	0.034365	0.899889	729	3	1.4868
PCP4	4	0.98971	0.98984	1	18880	0	1.3339	0.010286	0.034428	0.899889	730	4	1.3339
DDX49	4	0.89846	0.89838	0.99881	16722	0	-0.15478	0.010316	0.034522	0.899889	731	2	-0.15478
LRRFIP2	4	0.97524	0.97541	1	18540	0	1.7798	0.010367	0.034682	0.899889	732	4	1.7798
HERC3	4	0.98963	0.98976	1	18878	0	1.0675	0.010368	0.034687	0.899889	733	4	1.0675
OR4K13	4	0.98962	0.98975	1	18877	0	1.0941	0.010378	0.034712	0.899889	734	4	1.0941
FAM47E	4	0.091394	0.20237	0.931943	4143	1	2.2518	0.010398	0.034783	0.899889	735	3	2.2518
APOE	4	0.95115	0.95118	1	18014	0	2.2871	0.010414	0.034838	0.899889	736	3	2.2871
NTRK2	4	0.49843	0.64622	0.99881	12298	1	2.0872	0.010416	0.034846	0.899889	737	3	2.0872
CHD1	4	0.98958	0.98972	1	18876	0	1.4637	0.010417	0.034846	0.899889	738	4	1.4637
HHLA2	4	0.23262	0.39719	0.977251	7769	1	1.3804	0.010423	0.034866	0.899889	739	2	1.3804
ADCY5	4	0.024746	0.077348	0.931064	1581	2	-2.9048	0.010441	0.034923	0.899889	740	2	-2.9048
NUF2	4	0.16662	0.32761	0.969695	6457	2	-4.2599	0.010444	0.034932	0.899889	742	1	-4.2599
ANGPTL6	4	0.30306	0.46301	0.986482	8962	2	-2.4424	0.010444	0.034932	0.899889	741	2	-2.4424
TBATA	4	0.94552	0.94549	1	17887	0	2.149	0.01049	0.035073	0.90175	743	3	2.149
ZNF22	4	0.82172	0.82753	0.99881	15629	1	2.4068	0.010501	0.035106	0.90175	744	3	2.4068
TRIAP1	4	0.44179	0.59287	0.998553	11344	2	-0.89129	0.010521	0.03517	0.90175	745	1	-0.89129
P2RY2	4	0.087306	0.1952	0.931064	4002	2	-3.8457	0.010624	0.035518	0.90175	746	2	-3.8457
DLD	4	0.28921	0.45007	0.984505	8736	1	2.2298	0.010632	0.035546	0.90175	747	3	2.2298
XKR8	4	0.51357	0.66069	0.99881	12564	2	1.3162	0.010649	0.0356	0.90175	748	2	1.3162
SCNM1	4	0.22669	0.39167	0.976062	7667	1	1.3116	0.010675	0.035676	0.90175	749	3	1.3116
CCDC169	4	0.9893	0.98943	1	18874	0	1.491	0.0107	0.035771	0.90175	750	4	1.491
BPIFC	4	0.15016	0.30113	0.960671	5970	2	-3.6156	0.010726	0.035864	0.90175	751	1	-3.6156
PNMA6A	4	0.086459	0.19369	0.931064	3967	2	-2.0706	0.010766	0.035984	0.90175	752	2	-2.0706
NOL6	4	0.080449	0.1831	0.931064	3735	3	-6.6991	0.010777	0.036018	0.90175	753	1	-6.6991
ATP5F1	4	0.8699	0.86985	0.99881	16489	1	1.537	0.010791	0.036053	0.90175	754	2	1.537
GABRP	4	0.15051	0.30169	0.960671	5984	2	-1.6944	0.010797	0.036074	0.90175	755	2	-1.6944
RUNDC3B	4	0.9892	0.98933	1	18873	0	1.2149	0.0108	0.036079	0.90175	756	4	1.2149
APELA	4	0.92756	0.9276	1	17504	0	1.6438	0.010816	0.036122	0.90175	757	2	1.6438
SOX12	4	0.98918	0.98931	1	18872	0	1.8727	0.010819	0.036134	0.90175	758	4	1.8727
FNIP1	4	0.98916	0.98929	1	18870	0	1.5368	0.010841	0.036207	0.90175	759	4	1.5368
LHPP	4	0.65572	0.72698	0.99881	13776	1	2.0655	0.010859	0.036264	0.90175	760	3	2.0655
STAG1	4	0.37472	0.53001	0.98776	10241	1	2.4364	0.010866	0.036281	0.90175	761	3	2.4364
CACNB1	4	0.77658	0.79477	0.99881	15009	1	0.98053	0.01088	0.036328	0.90175	762	2	0.98053
SPTLC3	4	0.98911	0.98924	1	18869	0	1.7016	0.010888	0.036356	0.90175	763	4	1.7016
GRAMD1A	4	0.97647	0.97665	1	18559	0	2.2066	0.010892	0.036373	0.90175	764	4	2.2066
ANAPC16	4	0.98911	0.98924	1	18868	0	1.4876	0.010893	0.036375	0.90175	765	4	1.4876
SAMD12	4	0.73752	0.77036	0.99881	14572	1	1.9833	0.010903	0.036405	0.90175	766	3	1.9833
PTPN14	4	0.98908	0.98921	1	18867	0	1.315	0.010919	0.036458	0.90175	767	4	1.315
DNM2	4	0.72981	0.76593	0.99881	14491	1	1.1766	0.010931	0.036491	0.90175	768	3	1.1766
NDUFA9	4	0.57755	0.69221	0.99881	13180	1	2.5626	0.010971	0.036619	0.90175	769	3	2.5626
NRSN2	4	0.22572	0.39077	0.976062	7651	2	-0.32837	0.010982	0.036651	0.90175	770	2	-0.32837
NSMCE1	4	0.9815	0.98172	1	18698	0	2.5921	0.010993	0.036681	0.90175	771	4	2.5921
OTOR	4	0.98899	0.98913	1	18866	0	1.4928	0.011011	0.036741	0.90175	772	4	1.4928
ISOC2	4	0.38698	0.54136	0.98776	10467	2	1.1011	0.011028	0.036792	0.90175	773	2	1.1011
NLRP11	4	0.73994	0.77179	0.99881	14602	1	2.1169	0.011034	0.036813	0.90175	774	3	2.1169
WFDC11	4	0.98896	0.9891	1	18865	0	0.9454	0.011042	0.03684	0.90175	775	4	0.9454
LRP8	4	0.9279	0.92794	1	17511	0	2.1429	0.011043	0.036849	0.90175	776	3	2.1429
LIPJ	4	0.8754	0.87532	0.99881	16591	0	1.9532	0.011052	0.036881	0.90175	777	3	1.9532
EPHA2	4	0.54385	0.67856	0.99881	12928	1	2.2073	0.011072	0.036944	0.90175	778	3	2.2073
GFM1	4	0.69187	0.74497	0.99881	14099	1	2.3925	0.011078	0.036963	0.90175	779	3	2.3925
SORBS3	4	0.98891	0.98906	1	18864	0	1.1392	0.011086	0.03699	0.90175	780	4	1.1392
ZNF471	4	0.98891	0.98905	1	18863	0	1.0857	0.011088	0.037	0.90175	781	4	1.0857
PTPN22	4	0.64901	0.72384	0.99881	13714	1	2.2309	0.011142	0.037173	0.90175	782	3	2.2309
RAP1GDS1	4	0.98884	0.98898	1	18862	0	1.6226	0.011157	0.037206	0.90175	783	4	1.6226
OR2F1	4	0.98884	0.98898	1	18861	0	1.8715	0.01116	0.037221	0.90175	784	4	1.8715
C10orf2	4	0.89846	0.89838	0.99881	16959	0	0.55645	0.011162	0.037221	0.90175	785	2	0.55645
HEXDC	4	0.9888	0.98895	1	18860	0	1.5079	0.011198	0.037332	0.90175	786	4	1.5079
DYNAP	4	0.97944	0.97968	1	18638	0	2.1581	0.011207	0.037357	0.90175	787	4	2.1581
ABCG1	4	0.98878	0.98892	1	18859	0	1.5821	0.011219	0.03739	0.90175	788	4	1.5821
DBF4B	4	0.49759	0.64541	0.99881	12286	2	1.2962	0.011235	0.037432	0.90175	789	2	1.2962
CHMP2A	4	0.73752	0.77036	0.99881	14575	1	-0.6133	0.011238	0.037446	0.90175	790	1	-0.6133
TNFRSF10A	4	0.98876	0.9889	1	18858	0	1.1497	0.011241	0.037455	0.90175	791	4	1.1497
PGAP2	4	0.98875	0.98889	1	18857	0	1.4077	0.011248	0.037475	0.90175	792	4	1.4077
TUBA3D	4	0.69669	0.74753	0.99881	14143	1	1.6465	0.011279	0.037574	0.90175	793	2	1.6465
MAGEA9B	4	0.49597	0.64383	0.99881	12264	2	1.3279	0.011285	0.037592	0.90175	794	2	1.3279
TAS2R8	4	0.46193	0.61174	0.99881	11680	2	-0.71556	0.01129	0.037608	0.90175	795	1	-0.71556
UBE2K	4	0.79454	0.80708	0.99881	15229	1	2.5233	0.011316	0.037692	0.90175	796	3	2.5233
SLC6A19	4	0.98868	0.98882	1	18856	0	1.1378	0.011319	0.037706	0.90175	797	4	1.1378
E2F3	4	0.73227	0.7673	0.99881	14518	1	1.3669	0.011323	0.037717	0.90175	798	2	1.3669
INTS2	4	0.89846	0.89838	0.99881	16922	0	2.0111	0.011361	0.03785	0.90175	799	3	2.0111
TXNDC12	4	0.20517	0.37167	0.974415	7290	2	-3.0682	0.011392	0.037945	0.90175	800	1	-3.0682
ATP5G3	4	0.17784	0.34544	0.97224	6787	2	-2.2578	0.011393	0.037948	0.90175	801	2	-2.2578
CDKN2C	4	0.85951	0.85981	0.99881	16274	1	2.4365	0.011405	0.037978	0.90175	802	3	2.4365
DMXL1	4	0.43599	0.58743	0.998458	11243	2	1.1618	0.011418	0.038016	0.90175	803	2	1.1618
TMEM14E	4	0.98856	0.9887	1	18855	0	1.6474	0.011438	0.038078	0.90175	804	4	1.6474
ZNF143	4	0.27011	0.43214	0.980841	8408	2	-3.4189	0.011443	0.038092	0.90175	805	1	-3.4189
COQ6	4	0.8495	0.85067	0.99881	16087	1	1.3927	0.011469	0.038181	0.90175	806	2	1.3927
MTCP1	4	0.23691	0.40122	0.978079	7837	1	2.1082	0.011485	0.038219	0.90175	807	3	2.1082
SUZ12	4	0.052111	0.13121	0.931064	2685	2	-1.3399	0.011494	0.038249	0.90175	808	2	-1.3399
MUSK	4	0.9885	0.98863	1	18854	0	1.327	0.011505	0.038276	0.90175	809	4	1.327
N4BP2L1	4	0.056484	0.1394	0.931064	2838	1	2.1967	0.011511	0.038294	0.90175	810	3	2.1967
STK38L	4	0.95882	0.95885	1	18184	0	2.2358	0.01152	0.038326	0.90175	811	3	2.2358
STH	4	0.98846	0.98859	1	18853	0	1.3379	0.011539	0.038384	0.90175	812	4	1.3379
MFGE8	4	0.28681	0.44779	0.983751	8696	1	1.9097	0.011546	0.038405	0.90175	813	3	1.9097
SAFB2	4	0.98844	0.98857	1	18852	0	1.1851	0.011561	0.03845	0.90175	814	4	1.1851
GCA	4	0.29874	0.45897	0.986009	8892	1	2.2914	0.011595	0.038565	0.90175	815	3	2.2914
MKRN1	4	0.98838	0.98852	1	18851	0	0.84434	0.011616	0.038634	0.90175	816	4	0.84434
CSNK1D	4	0.9661	0.96617	1	18324	0	1.3106	0.011648	0.038727	0.90175	817	4	1.3106
LY6G6D	4	0.97808	0.97829	1	18612	0	2.1052	0.011655	0.038744	0.90175	818	4	2.1052
TRIM39	4	0.15358	0.30664	0.960671	6095	3	-4.2071	0.011699	0.038869	0.90175	819	1	-4.2071
ZNF526	4	0.74924	0.77748	0.99881	14698	1	2.5742	0.0117	0.03887	0.90175	820	3	2.5742
VWC2	4	0.9883	0.98844	1	18850	0	1.7158	0.011702	0.03888	0.90175	821	4	1.7158
GABPB1	4	0.8683	0.8683	0.99881	16461	1	2.2585	0.011706	0.038888	0.90175	822	3	2.2585
ZNF135	4	0.98829	0.98843	1	18849	0	1.4894	0.011706	0.038888	0.90175	823	4	1.4894
PPP2CB	4	0.98828	0.98842	1	18848	0	1.4206	0.011724	0.038942	0.90175	824	4	1.4206
ZNF506	4	0.51826	0.6652	0.99881	12657	1	1.6889	0.011732	0.038964	0.90175	825	2	1.6889
PSORS1C1	4	0.98827	0.98841	1	18847	0	1.6576	0.011733	0.03897	0.90175	826	4	1.6576
HOXC12	4	0.98825	0.98839	1	18846	0	0.85646	0.011748	0.039014	0.90175	827	4	0.85646
TJAP1	4	0.98821	0.98836	1	18845	0	1.1024	0.011787	0.039143	0.902893	828	4	1.1024
CD86	4	0.56804	0.6883	0.99881	13107	1	1.6701	0.011802	0.039189	0.902893	829	3	1.6701
ACTA2	4	0.98819	0.98834	1	18843	0	1.7959	0.011807	0.039205	0.902893	830	4	1.7959
WEE1	4	0.084559	0.19028	0.931064	3900	3	-7.1849	0.011878	0.03944	0.903653	832	1	-7.1849
PROM2	4	0.98812	0.98827	1	18842	0	1.3059	0.011878	0.039437	0.903653	831	4	1.3059
INSL5	4	0.94203	0.942	1	17827	0	0.52451	0.011878	0.03944	0.903653	833	2	0.52451
MRPL18	4	0.89846	0.89838	0.99881	17004	0	2.2555	0.011906	0.03952	0.903653	834	3	2.2555
ARHGEF7	4	0.47973	0.62862	0.99881	11973	1	1.2897	0.011955	0.039669	0.903653	835	3	1.2897
EAF2	4	0.98802	0.98817	1	18841	0	1.2664	0.011977	0.039735	0.903653	836	4	1.2664
OVCH1	4	0.98801	0.98817	1	18840	0	1.1908	0.011986	0.039766	0.903653	837	4	1.1908
TBC1D26	4	0.57854	0.69263	0.99881	13187	1	1.1988	0.012006	0.039831	0.903653	838	2	1.1988
SPAG16	4	0.98796	0.98812	1	18839	0	2.1551	0.012036	0.039916	0.903653	839	4	2.1551
LEFTY2	4	0.98795	0.98811	1	18838	0	1.2721	0.012046	0.039949	0.903653	840	4	1.2721
BCAS1	4	0.40951	0.56261	0.995583	10802	1	1.9315	0.012049	0.03996	0.903653	841	3	1.9315
ATP5E	4	0.7952	0.80754	0.99881	15238	1	2.5057	0.012067	0.040004	0.903653	842	3	2.5057
KTN1	4	0.85926	0.85958	0.99881	16271	1	1.6084	0.012108	0.040126	0.903653	843	2	1.6084
TMCO3	4	0.49669	0.64452	0.99881	12274	1	1.2853	0.012109	0.040127	0.903653	844	3	1.2853
EXOC3	4	0.17445	0.34005	0.97219	6674	2	-2.1727	0.012137	0.040207	0.903653	845	2	-2.1727
RPL36A	4	0.69753	0.748	0.99881	14156	1	2.4201	0.012158	0.040271	0.903653	846	3	2.4201
TRMT10C	4	0.33929	0.49678	0.98776	9594	1	0.82197	0.012237	0.040514	0.903653	848	2	0.82197
BCL2L2-PABPN1	4	0.89846	0.89838	0.99881	17026	0	0.55221	0.012237	0.040514	0.903653	850	2	0.55221
C1orf52	4	0.43642	0.58783	0.998458	11253	1	-0.59101	0.012237	0.040514	0.903653	847	1	-0.59101
MRPL12	4	0.50324	0.65084	0.99881	12388	1	2.2239	0.012237	0.040514	0.903653	849	3	2.2239
BBX	4	0.63527	0.71746	0.99881	13603	1	1.9678	0.012251	0.040551	0.903653	851	3	1.9678
TIMM17A	4	0.45361	0.60396	0.99881	11539	1	2.4521	0.012252	0.040555	0.903653	852	3	2.4521
ASGR2	4	0.51123	0.65851	0.99881	12515	1	2.4191	0.012263	0.040593	0.903653	853	3	2.4191
MECR	4	0.9877	0.98787	1	18836	0	1.4707	0.012296	0.040686	0.903653	854	4	1.4707
MARCH1	4	0.98769	0.98786	1	18835	0	1.709	0.012307	0.040724	0.903653	855	4	1.709
ZAP70	4	0.7971	0.80891	0.99881	15269	1	2.0585	0.012328	0.040788	0.903653	856	3	2.0585
KRTAP20-2	4	0.98765	0.98782	1	18834	0	1.5177	0.012349	0.040862	0.903653	857	4	1.5177
C5orf67	4	0.93672	0.93681	1	17709	0	1.8962	0.012359	0.040892	0.903653	858	3	1.8962
ALYREF	4	0.043326	0.11451	0.931064	2325	3	-7.4635	0.012365	0.040909	0.903653	859	1	-7.4635
GRK5	4	0.9876	0.98776	1	18833	0	1.5985	0.012405	0.041025	0.903653	860	4	1.5985
PRSS55	4	0.48678	0.63521	0.99881	12104	1	2.2193	0.012423	0.041081	0.903653	861	3	2.2193
MRPL21	4	0.82475	0.8299	0.99881	15683	1	1.3033	0.01243	0.041101	0.903653	862	2	1.3033
RFTN2	4	0.43238	0.58407	0.998458	11168	1	1.2986	0.012437	0.041123	0.903653	863	2	1.2986
MRPS2	4	0.77941	0.79664	0.99881	15048	1	0.8073	0.012441	0.041142	0.903653	865	2	0.8073
BTF3L4	4	0.36552	0.52134	0.98776	10061	2	-2.5479	0.012441	0.041142	0.903653	864	1	-2.5479
FAM166A	4	0.98754	0.98772	1	18830	0	1.6976	0.012459	0.041192	0.903653	866	4	1.6976
CHD3	4	0.98752	0.9877	1	18829	0	1.0941	0.01248	0.041268	0.903653	867	4	1.0941
HSD3B1	4	0.98397	0.98419	1	18751	0	1.8987	0.012508	0.041363	0.903653	868	4	1.8987
EFCAB11	4	0.98749	0.98766	1	18828	0	1.3694	0.012515	0.041383	0.903653	869	4	1.3694
NDUFB2	4	0.76761	0.78887	0.99881	14902	1	1.2807	0.012518	0.041393	0.903653	870	3	1.2807
MRPS5	4	0.89846	0.89838	0.99881	16876	0	2.4424	0.012557	0.04151	0.903653	871	3	2.4424
KIF23	4	0.29037	0.45116	0.984518	8756	2	-1.4075	0.012569	0.041551	0.903653	872	1	-1.4075
TRIM41	4	0.12705	0.26312	0.949647	5296	1	1.9978	0.012589	0.041618	0.903653	873	3	1.9978
ETNK2	4	0.65869	0.7284	0.99881	13796	1	2.53	0.012618	0.041706	0.903653	874	3	2.53
PPAP2A	4	0.8367	0.83955	0.99881	15874	1	1.5368	0.012629	0.041733	0.903653	875	2	1.5368
HECTD3	4	0.98642	0.9866	1	18810	0	1.5857	0.012646	0.041785	0.903653	876	4	1.5857
ASH2L	4	0.17542	0.34157	0.97224	6712	2	-3.9656	0.012646	0.041785	0.903653	877	1	-3.9656
RHOXF2B	4	0.83544	0.8385	0.99881	15857	1	2.019	0.012664	0.041831	0.903653	878	3	2.019
C7orf60	4	0.98729	0.98748	1	18826	0	2.015	0.012713	0.041976	0.903653	879	4	2.015
SCO2	4	0.36007	0.51623	0.98776	9959	1	1.472	0.012723	0.042007	0.903653	880	3	1.472
PCSK9	4	0.49878	0.64657	0.99881	12303	1	1.5587	0.012736	0.042044	0.903653	881	2	1.5587
EML6	4	0.98618	0.98636	1	18802	0	2.7618	0.012749	0.042083	0.903653	882	4	2.7618
TFB2M	4	0.43991	0.5911	0.998553	11309	1	2.7182	0.012769	0.042152	0.903653	883	3	2.7182
EMC1	4	0.82556	0.83052	0.99881	15699	1	1.0975	0.012774	0.042162	0.903653	884	2	1.0975
HCAR2	4	0.9872	0.98738	1	18824	0	1.9377	0.012797	0.04224	0.903653	885	4	1.9377
PAK3	4	0.98395	0.98417	1	18750	0	2.3256	0.012803	0.042258	0.903653	886	4	2.3256
MPG	4	0.13532	0.27697	0.95426	5545	2	-2.4562	0.012816	0.04231	0.903653	887	2	-2.4562
NDUFS2	4	0.98717	0.98735	1	18823	0	2.3427	0.012833	0.04236	0.903653	888	4	2.3427
NTN1	4	0.84057	0.84286	0.99881	15941	1	1.9967	0.012834	0.042363	0.903653	889	3	1.9967
WDR13	4	0.80825	0.81715	0.99881	15434	1	2.4338	0.012843	0.042399	0.903653	890	3	2.4338
GLMN	4	0.98714	0.98733	1	18822	0	1.7817	0.012856	0.04244	0.903653	891	4	1.7817
ZSCAN26	4	0.85367	0.85438	0.99881	16165	1	1.7444	0.012876	0.0425	0.903653	892	3	1.7444
CFAP74	4	0.96133	0.96139	1	18228	0	2.1042	0.012914	0.042627	0.903653	893	3	2.1042
TNN	4	0.84067	0.84294	0.99881	15943	1	1.7656	0.012927	0.042667	0.903653	894	3	1.7656
ATP6V1D	4	0.29821	0.4585	0.986009	8883	2	0.62275	0.01293	0.042677	0.903653	895	2	0.62275
NHLRC2	4	0.72704	0.76432	0.99881	14462	1	2.0636	0.012937	0.042702	0.903653	896	3	2.0636
OR2H1	4	0.29944	0.45961	0.986009	8908	2	-0.099104	0.013004	0.042903	0.903653	897	2	-0.099104
CNBP	4	0.084404	0.19001	0.931064	3886	1	1.9393	0.013039	0.043007	0.903653	898	3	1.9393
FAM25G	4	0.89846	0.89838	0.99881	16954	0	2.0928	0.01307	0.043097	0.903653	899	3	2.0928
MND1	4	0.92601	0.92599	1	17472	0	2.1058	0.013089	0.043148	0.903653	900	3	2.1058
HOXA10	4	0.74789	0.77666	0.99881	14685	1	1.5732	0.013099	0.043182	0.903653	901	2	1.5732
GNRH2	4	0.29399	0.45454	0.985484	8813	2	-0.97684	0.013132	0.043281	0.903653	902	1	-0.97684
VPS16	4	0.98685	0.98705	1	18821	0	1.898	0.013149	0.043328	0.903653	903	4	1.898
RSRC2	4	0.98685	0.98705	1	18819	0	1.7879	0.013149	0.043328	0.903653	904	4	1.7879
USP20	4	0.8256	0.83055	0.99881	15701	1	2.5076	0.013186	0.043449	0.903653	905	3	2.5076
CD46	4	0.57884	0.69273	0.99881	13190	1	2.1331	0.013208	0.043512	0.903653	906	3	2.1331
ZNF816	4	0.85663	0.85716	0.99881	16232	1	1.9221	0.013227	0.043563	0.903653	907	3	1.9221
TUSC2	4	0.066445	0.15786	0.931064	3210	3	-7.2397	0.013234	0.043583	0.903653	908	1	-7.2397
EIF3J	4	0.25295	0.41619	0.979927	8113	2	-1.9716	0.013262	0.043684	0.903653	910	2	-1.9716
XRCC6	4	0.89846	0.89838	0.99881	16942	0	2.3387	0.013262	0.043681	0.903653	909	3	2.3387
GPR161	4	0.46331	0.61307	0.99881	11699	1	2.2313	0.013275	0.043725	0.903653	911	3	2.2313
UQCRB	4	0.32211	0.48073	0.987229	9300	2	-3.4427	0.013285	0.043754	0.903653	912	1	-3.4427
PACRG	4	0.97645	0.97663	1	18558	0	2.3743	0.013297	0.0438	0.903653	913	4	2.3743
FHAD1	4	0.75285	0.77966	0.99881	14737	1	1.8361	0.01331	0.043845	0.903653	914	2	1.8361
TMEM232	4	0.98668	0.98686	1	18818	0	0.97026	0.013318	0.043878	0.903653	915	4	0.97026
COL11A2	4	0.21968	0.38517	0.975814	7539	1	0.45599	0.013337	0.043941	0.903653	916	2	0.45599
SLC16A11	4	0.73075	0.76642	0.99881	14503	1	1.7389	0.013341	0.043956	0.903653	917	2	1.7389
FH	4	0.046786	0.12125	0.931064	2467	3	-7.6349	0.013413	0.044166	0.903653	918	1	-7.6349
C1orf185	4	0.10004	0.21742	0.93935	4420	1	0.90507	0.013413	0.044166	0.903653	919	2	0.90507
TMED8	4	0.98658	0.98676	1	18815	0	1.0711	0.013423	0.044205	0.903653	920	4	1.0711
HAL	4	0.98654	0.98672	1	18814	0	1.0526	0.013464	0.04433	0.903653	921	4	1.0526
ZNF628	4	0.98652	0.98669	1	18813	0	1.268	0.013483	0.044384	0.903653	922	4	1.268
PACSIN1	4	0.98651	0.98669	1	18812	0	1.4921	0.013489	0.044399	0.903653	923	4	1.4921
MIF4GD	4	0.8654	0.86541	0.99881	16401	1	-0.067555	0.01349	0.044401	0.903653	924	2	-0.067555
PLK1	4	0.89846	0.89838	0.99881	16759	0	1.4066	0.013509	0.044456	0.903653	925	2	1.4066
KDM8	4	0.98648	0.98666	1	18811	0	1.5841	0.013519	0.044491	0.903653	926	4	1.5841
ZNF799	4	0.43808	0.58936	0.998553	11277	1	1.8008	0.013529	0.044511	0.903653	927	3	1.8008
CAPNS1	4	0.088313	0.197	0.931064	4040	1	1.9887	0.01355	0.044569	0.903653	928	3	1.9887
ARIH2OS	4	0.14538	0.29345	0.960671	5830	3	-4.3328	0.013567	0.044616	0.903653	929	1	-4.3328
TBC1D10A	4	0.97339	0.97356	1	18497	0	2.271	0.013584	0.044673	0.903653	930	4	2.271
MRPS24	4	0.85108	0.85207	0.99881	16119	1	0.1887	0.013643	0.044842	0.903653	931	2	0.1887
USP38	4	0.38039	0.53525	0.98776	10355	1	1.361	0.013654	0.044873	0.903653	932	2	1.361
ZYG11A	4	0.98634	0.98652	1	18809	0	1.3685	0.013657	0.044885	0.903653	933	4	1.3685
SDHAF1	4	0.51254	0.65973	0.99881	12544	2	1.2995	0.01366	0.044897	0.903653	934	2	1.2995
PPP1R14D	4	0.98633	0.98651	1	18808	0	1.4914	0.01367	0.044927	0.903653	935	4	1.4914
OLAH	4	0.98631	0.98649	1	18807	0	1.2807	0.013692	0.044994	0.903653	936	4	1.2807
ARAF	4	0.38858	0.54287	0.98776	10496	2	-0.92423	0.013694	0.045	0.903653	937	1	-0.92423
PLEKHF2	4	0.89846	0.89838	0.99881	16943	0	2.0323	0.013695	0.045001	0.903653	938	3	2.0323
PUS1	4	0.9863	0.98648	1	18806	0	1.1083	0.013703	0.04503	0.903653	939	4	1.1083
TFAP2D	4	0.98629	0.98647	1	18805	0	1.5969	0.013711	0.045054	0.903653	940	4	1.5969
TRPV3	4	0.50181	0.64946	0.99881	12360	1	2.4579	0.013738	0.04513	0.903653	941	3	2.4579
ATP5D	4	0.98626	0.98644	1	18804	0	2.406	0.013742	0.045137	0.903653	942	4	2.406
PAGR1	4	0.86745	0.86743	0.99881	16442	1	1.9188	0.01375	0.045163	0.903653	943	3	1.9188
CDC5L	4	0.066531	0.15801	0.931064	3215	1	-0.6133	0.013771	0.045228	0.903653	945	1	-0.6133
EIF5A2	4	0.60008	0.70174	0.99881	13343	1	0.43337	0.013771	0.045228	0.903653	944	2	0.43337
PDGFD	4	0.98621	0.98639	1	18803	0	0.95148	0.013792	0.045294	0.903653	946	4	0.95148
PALM2	4	0.28538	0.44645	0.983751	8673	1	2.1195	0.0138	0.045317	0.903653	947	3	2.1195
NRBF2	4	0.98617	0.98635	1	18801	0	1.3281	0.013827	0.045388	0.903653	948	4	1.3281
OR2T12	4	0.98617	0.98635	1	18800	0	1.1913	0.013831	0.045397	0.903653	949	4	1.1913
MRPL54	4	0.23412	0.39863	0.977908	7792	1	0.37302	0.013848	0.045446	0.903653	950	2	0.37302
SNRNP40	4	0.29013	0.45094	0.984518	8753	1	2.3464	0.013861	0.04549	0.903653	951	3	2.3464
MAPK4	4	0.16492	0.32484	0.968402	6412	2	-1.2702	0.013875	0.045527	0.903653	952	2	-1.2702
ZNF646	4	0.16709	0.32836	0.970491	6464	1	2.3829	0.013888	0.045558	0.903653	953	3	2.3829
PENK	4	0.98151	0.98173	1	18699	0	1.7953	0.013891	0.045567	0.903653	954	4	1.7953
SRPK3	4	0.98609	0.98626	1	18798	0	1.497	0.013915	0.045651	0.903653	955	4	1.497
GLT1D1	4	0.47331	0.62249	0.99881	11864	2	1.1668	0.013952	0.045758	0.903653	956	2	1.1668
MEIS3	4	0.98603	0.98621	1	18797	0	1.0737	0.013965	0.045803	0.903653	957	4	1.0737
FCF1	4	0.39045	0.54462	0.987988	10537	2	-2.8471	0.013976	0.04583	0.903653	958	1	-2.8471
TSPAN19	4	0.72032	0.76053	0.99881	14383	1	2.3297	0.013976	0.04583	0.903653	959	3	2.3297
ZNF16	4	0.98601	0.98618	1	18796	0	1.471	0.013992	0.045882	0.903653	960	4	1.471
TAS2R4	4	0.98599	0.98616	1	18794	0	2.2129	0.014013	0.045945	0.903653	961	4	2.2129
PRH2	4	0.12204	0.25481	0.944466	5156	2	-1.9908	0.014052	0.046059	0.903653	962	2	-1.9908
ELMO2	4	0.46617	0.61578	0.99881	11750	1	1.961	0.014092	0.046172	0.903653	963	3	1.961
ZNF76	4	0.89846	0.89838	0.99881	16721	0	2.3582	0.014099	0.046196	0.903653	964	3	2.3582
SPG7	4	0.46083	0.61075	0.99881	11658	1	1.2014	0.014103	0.046207	0.903653	965	3	1.2014
RRH	4	0.98586	0.98603	1	18792	0	1.4312	0.014144	0.046324	0.903653	966	4	1.4312
ALG11	4	0.37222	0.52771	0.98776	10194	2	-3.0772	0.014154	0.046354	0.903653	967	1	-3.0772
LIPT2	4	0.93558	0.93569	1	17686	0	2.278	0.014186	0.046442	0.903653	968	3	2.278
DRG1	4	0.9858	0.98596	1	18791	0	1.9301	0.0142	0.046478	0.903653	969	4	1.9301
NBPF3	4	0.33286	0.49084	0.98776	9486	2	-2.1683	0.014206	0.046495	0.903653	970	2	-2.1683
PRSS35	4	0.98578	0.98594	1	18790	0	1.6633	0.014221	0.046547	0.903653	971	4	1.6633
SPATS1	4	0.98577	0.98594	1	18789	0	0.93055	0.014227	0.046564	0.903653	972	4	0.93055
SV2A	4	0.0022965	0.0082225	0.780998	194	1	1.8005	0.014245	0.046624	0.903653	973	3	1.8005
LIPT1	4	0.98574	0.98591	1	18788	0	1.9429	0.014259	0.046666	0.903653	974	4	1.9429
USP17L17	4	0.024498	0.076604	0.931064	1566	3	-4.9565	0.014282	0.046735	0.903653	976	1	-4.9565
BTBD1	4	0.40327	0.55676	0.992535	10722	2	0.47793	0.014282	0.046735	0.903653	975	2	0.47793
RHBDL2	4	0.18868	0.35644	0.973069	6999	2	-2.126	0.014296	0.046772	0.903653	977	2	-2.126
NKAIN1	4	0.98088	0.98113	1	18678	0	2.0168	0.014301	0.046792	0.903653	978	4	2.0168
MIA2	4	0.97885	0.97909	1	18628	0	1.9028	0.014311	0.046819	0.903653	979	4	1.9028
KCNAB3	4	0.98569	0.98586	1	18787	0	1.1304	0.014312	0.046821	0.903653	980	4	1.1304
OR10R2	4	0.55262	0.682	0.99881	12990	1	2.0819	0.014324	0.046864	0.903653	981	3	2.0819
RINT1	4	0.98565	0.98583	1	18786	0	1.6778	0.014349	0.046928	0.903653	982	4	1.6778
ZNF765	4	0.98559	0.98577	1	18785	0	1.3029	0.014407	0.047109	0.903653	983	4	1.3029
PTRH1	4	0.26797	0.43017	0.980841	8365	2	-1.3603	0.01441	0.047119	0.903653	985	1	-1.3603
RPL28	4	0.087219	0.19505	0.931064	3997	3	-5.3609	0.01441	0.047119	0.903653	984	1	-5.3609
INTS8	4	0.32211	0.48073	0.987229	9298	2	-2.6716	0.01441	0.047119	0.903653	986	2	-2.6716
HTR1E	4	0.98558	0.98576	1	18784	0	1.6094	0.014418	0.047145	0.903653	987	4	1.6094
SIGLEC11	4	0.98554	0.98571	1	18783	0	1.4924	0.014456	0.047244	0.903653	988	4	1.4924
LILRB2	4	0.98551	0.98568	1	18782	0	0.86577	0.014486	0.047334	0.903653	989	4	0.86577
NDUFA10	4	0.7022	0.75054	0.99881	14202	1	1.7693	0.014515	0.047427	0.903653	990	3	1.7693
C2orf80	4	0.91969	0.91955	1	17317	0	0.73166	0.014538	0.047499	0.903653	991	2	0.73166
PLVAP	4	0.75344	0.77999	0.99881	14739	1	1.8571	0.014538	0.047499	0.903653	992	3	1.8571
CRY1	4	0.36929	0.52493	0.98776	10140	1	2.1465	0.014551	0.047542	0.903653	993	3	2.1465
SEMA4B	4	0.98542	0.98558	1	18781	0	0.92449	0.014584	0.047647	0.903653	994	4	0.92449
DENND4A	4	0.87513	0.87505	0.99881	16587	0	2.1057	0.014608	0.047715	0.903653	995	3	2.1057
ZNF341	4	0.98538	0.98555	1	18780	0	1.5595	0.014617	0.047754	0.903653	996	4	1.5595
SLC2A10	4	0.9824	0.98259	1	18718	0	1.864	0.014619	0.047756	0.903653	997	4	1.864
GADL1	4	0.8651	0.86513	0.99881	16395	1	2.4611	0.014658	0.047882	0.903653	998	3	2.4611
PCDHGA4	4	0.69954	0.74909	0.99881	14177	1	1.7058	0.014665	0.047905	0.903653	999	3	1.7058
TCEAL5	4	0.98529	0.98545	1	18779	0	1.1877	0.014712	0.048041	0.903653	1000	4	1.1877
TAX1BP1	4	0.98528	0.98545	1	18778	0	1.6931	0.014716	0.048053	0.903653	1001	4	1.6931
POLG	4	0.031486	0.091605	0.931064	1855	2	-1.9713	0.014722	0.048075	0.903653	1002	2	-1.9713
TBC1D10B	4	0.96931	0.96943	1	18391	0	1.7523	0.01475	0.048162	0.903653	1003	4	1.7523
ISM2	4	0.98053	0.98077	1	18671	0	2.2516	0.014765	0.048193	0.903653	1004	4	2.2516
EIF4EBP1	4	0.33631	0.49402	0.98776	9552	1	1.9249	0.014791	0.048262	0.903653	1005	3	1.9249
TMEM17	4	0.9852	0.98537	1	18777	0	1.3744	0.014795	0.048279	0.903653	1006	4	1.3744
UBL3	4	0.98519	0.98536	1	18776	0	1.7894	0.014813	0.048328	0.903653	1007	4	1.7894
HIST1H2BI	4	0.89846	0.89838	0.99881	17180	0	2.3229	0.014815	0.048332	0.903653	1008	3	2.3229
NT5C	4	0.056911	0.14017	0.931064	2850	2	-3.7604	0.014819	0.048341	0.903653	1010	2	-3.7604
LGI4	4	0.98518	0.98535	1	18775	0	1.3266	0.014819	0.048343	0.903653	1012	4	1.3266
MRPS35	4	0.48024	0.62909	0.99881	11983	1	1.2318	0.014819	0.048341	0.903653	1009	2	1.2318
MYH8	4	0.3034	0.46332	0.986482	8974	2	-1.9034	0.014819	0.048341	0.903653	1011	2	-1.9034
RAB1A	4	0.98515	0.98532	1	18774	0	1.6163	0.014846	0.048423	0.903653	1013	4	1.6163
SPRED2	4	0.98514	0.98531	1	18773	0	2.2011	0.014859	0.048464	0.903653	1014	4	2.2011
PARP9	4	0.19011	0.35775	0.973069	7019	2	-2.3403	0.014865	0.048486	0.903653	1015	2	-2.3403
STX10	4	0.74534	0.77507	0.99881	14652	1	2.4575	0.014882	0.048542	0.903653	1016	3	2.4575
TFPI2	4	0.85452	0.85516	0.99881	16179	1	1.5842	0.014894	0.048591	0.903653	1017	2	1.5842
CTU1	4	0.074241	0.17187	0.931064	3506	3	-6.7009	0.014921	0.048668	0.903653	1018	1	-6.7009
C2orf27A	4	0.84748	0.84882	0.99881	16048	1	1.3283	0.014923	0.048674	0.903653	1019	2	1.3283
FAM72A	4	0.17903	0.3473	0.972469	6821	2	-1.5445	0.014966	0.048807	0.903653	1020	2	-1.5445
THOC7	4	0.083467	0.18837	0.931064	3849	2	0.13228	0.014973	0.048824	0.903653	1021	2	0.13228
PEX19	4	0.98502	0.98519	1	18772	0	2.0057	0.01498	0.048842	0.903653	1022	4	2.0057
LOC283710	4	0.98501	0.98519	1	18771	0	1.0755	0.014989	0.048867	0.903653	1023	4	1.0755
LIN9	4	0.76568	0.78758	0.99881	14882	1	0.50958	0.014997	0.048899	0.903653	1024	2	0.50958
PMVK	4	0.61469	0.70815	0.99881	13467	1	-0.6133	0.014997	0.048899	0.903653	1025	1	-0.6133
COQ7	4	0.985	0.98517	1	18770	0	1.4473	0.015002	0.048909	0.903653	1026	4	1.4473
CLN5	4	0.91932	0.91916	1	17309	0	2.2272	0.015008	0.04893	0.903653	1027	3	2.2272
C5orf38	4	0.057413	0.1411	0.931064	2871	3	-2.3584	0.015074	0.049132	0.903653	1028	1	-2.3584
RAB40AL	4	0.98492	0.98509	1	18768	0	1.1407	0.015082	0.049149	0.903653	1029	4	1.1407
TNFAIP8	4	0.98492	0.98509	1	18767	0	1.2465	0.015084	0.049154	0.903653	1030	4	1.2465
BTBD3	4	0.064616	0.15449	0.931064	3138	2	0.70594	0.015103	0.049213	0.903653	1031	2	0.70594
CLASP1	4	0.86754	0.86753	0.99881	16443	1	2.0768	0.015176	0.049448	0.903653	1032	3	2.0768
MRPL51	4	0.96411	0.96418	1	18278	0	2.164	0.015221	0.049583	0.903653	1033	4	2.164
NUBPL	4	0.92596	0.92594	1	17470	0	1.3355	0.015227	0.049608	0.903653	1034	3	1.3355
RBBP8NL	4	0.63966	0.71946	0.99881	13635	1	2.0512	0.015245	0.049668	0.903653	1035	3	2.0512
ADRB3	4	0.52489	0.67137	0.99881	12783	1	1.8198	0.015249	0.049675	0.903653	1036	3	1.8198
NDE1	4	0.56091	0.68529	0.99881	13052	1	2.0471	0.015269	0.049729	0.903653	1037	3	2.0471
HMGCL	4	0.9847	0.98486	1	18766	0	1.2442	0.015303	0.049839	0.903653	1038	4	1.2442
MRPL24	4	0.25872	0.42158	0.980841	8206	1	2.5779	0.015311	0.049863	0.903653	1039	3	2.5779
CCDC51	4	0.043578	0.11501	0.931064	2339	3	-7.375	0.015355	0.049989	0.903653	1040	1	-7.375
CCDC9	4	0.98463	0.9848	1	18765	0	1.5534	0.015369	0.050038	0.903653	1041	4	1.5534
OR8D1	4	0.98462	0.9848	1	18764	0	1.5856	0.015378	0.050072	0.903653	1042	4	1.5856
RNF212B	4	0.4018	0.55538	0.991608	10706	2	0.88639	0.01538	0.050077	0.903653	1043	2	0.88639
TRIM56	4	0.98455	0.98473	1	18763	0	1.7035	0.01545	0.050286	0.903653	1044	4	1.7035
KIAA1841	4	0.10123	0.21953	0.93935	4460	2	-0.11314	0.015457	0.050305	0.903653	1046	2	-0.11314
ATAD1	4	0.30085	0.46092	0.986405	8932	1	0.036041	0.015457	0.050305	0.903653	1045	2	0.036041
EHD3	4	0.84375	0.84558	0.99881	15994	1	2.197	0.015474	0.050354	0.903653	1047	3	2.197
FBXL19	4	0.955	0.95501	1	18094	0	1.9777	0.015511	0.050458	0.903653	1048	3	1.9777
KIF2B	4	0.98448	0.98467	1	18762	0	0.82007	0.015522	0.050491	0.903653	1049	4	0.82007
SIAH2	4	0.98445	0.98465	1	18761	0	1.5879	0.01555	0.050579	0.903653	1050	4	1.5879
PIPOX	4	0.77084	0.79092	0.99881	14942	1	2.3358	0.015555	0.050596	0.903653	1051	3	2.3358
TRIM48	4	0.20136	0.36811	0.973069	7228	2	-4.1274	0.015559	0.050611	0.903653	1053	1	-4.1274
OR10G4	4	0.62055	0.71074	0.99881	13503	1	-0.16	0.015559	0.050611	0.903653	1052	1	-0.16
TRAPPC6A	4	0.98443	0.98463	1	18760	0	1.8101	0.015575	0.050656	0.903653	1054	4	1.8101
EXOSC4	4	0.69669	0.74753	0.99881	14142	1	1.9381	0.015582	0.050676	0.903653	1055	3	1.9381
FHL3	4	0.3962	0.55012	0.989049	10631	1	1.9517	0.01566	0.050896	0.903653	1056	3	1.9517
FXYD5	4	0.12041	0.25213	0.943701	5102	1	1.8222	0.01567	0.050924	0.903653	1057	3	1.8222
RASL11A	4	0.98432	0.98452	1	18759	0	1.786	0.015684	0.050967	0.903653	1058	4	1.786
MCOLN2	4	0.64848	0.72358	0.99881	13707	1	1.2051	0.015687	0.050974	0.903653	1059	3	1.2051
FBXL3	4	0.98431	0.98452	1	18758	0	1.3825	0.015689	0.050982	0.903653	1060	4	1.3825
DYM	4	0.16491	0.32483	0.968402	6411	2	1.2385	0.015739	0.051127	0.903653	1061	2	1.2385
CD96	4	0.05999	0.14588	0.931064	2974	2	-2.0284	0.015761	0.051194	0.903653	1062	2	-2.0284
SFPQ	4	0.34192	0.49924	0.98776	9649	2	-3.3589	0.015814	0.051354	0.903653	1063	1	-3.3589
TMEM200A	4	0.98415	0.98437	1	18757	0	1.0746	0.015854	0.051468	0.903653	1064	4	1.0746
USP46	4	0.67227	0.73506	0.99881	13911	1	1.7145	0.015894	0.051604	0.903653	1065	2	1.7145
AQP1	4	0.14657	0.29537	0.960671	5869	1	2.2239	0.015896	0.051607	0.903653	1066	3	2.2239
RHBDD3	4	0.18263	0.35083	0.972469	6895	1	0.020603	0.015916	0.051669	0.903653	1068	1	0.020603
GPBP1L1	4	0.30958	0.46899	0.986482	9078	1	1.7037	0.015916	0.051669	0.903653	1067	3	1.7037
PCGF1	4	0.98407	0.98429	1	18755	0	1.8256	0.015928	0.0517	0.903653	1069	4	1.8256
ARRDC5	4	0.84783	0.84913	0.99881	16058	1	2.0252	0.015942	0.05174	0.903653	1070	3	2.0252
PDP1	4	0.01262	0.041822	0.876569	912	1	2.0917	0.015949	0.05176	0.903653	1071	3	2.0917
GZMH	4	0.984	0.98422	1	18753	0	1.224	0.016	0.051916	0.903653	1072	4	1.224
STX8	4	0.98398	0.9842	1	18752	0	1.3302	0.016019	0.051975	0.903653	1073	4	1.3302
BEST3	4	0.71673	0.7585	0.99881	14344	1	1.9823	0.016024	0.051986	0.903653	1074	3	1.9823
DRAP1	4	0.33934	0.49682	0.98776	9598	2	-3.057	0.016044	0.052041	0.903653	1075	1	-3.057
SLC28A3	4	0.9839	0.98412	1	18749	0	1.4051	0.016101	0.052196	0.903653	1076	4	1.4051
ZNF70	4	0.76172	0.7851	0.99881	14837	1	-0.38844	0.016146	0.052327	0.903653	1077	1	-0.38844
FIS1	4	0.042637	0.11318	0.931064	2304	1	1.9321	0.016163	0.052379	0.903653	1078	3	1.9321
ICAM1	4	0.98381	0.98402	1	18747	0	1.4002	0.016192	0.052465	0.903653	1079	4	1.4002
AVL9	4	0.89846	0.89838	0.99881	16918	0	1.4516	0.016197	0.052476	0.903653	1080	3	1.4516
MTCH1	4	0.32957	0.48773	0.98776	9424	1	2.4016	0.016199	0.052481	0.903653	1081	3	2.4016
WDR19	4	0.97426	0.97447	1	18521	0	1.7717	0.016207	0.05251	0.903653	1082	4	1.7717
KCNQ4	4	0.4926	0.64069	0.99881	12210	1	2.3503	0.016252	0.052631	0.903653	1083	3	2.3503
KLK1	4	0.92795	0.92799	1	17513	0	1.8591	0.01626	0.052653	0.903653	1084	3	1.8591
ING2	4	0.98374	0.98394	1	18746	0	1.1842	0.016265	0.05267	0.903653	1085	4	1.1842
CLTC	4	0.16891	0.33125	0.971154	6519	1	-0.6133	0.016325	0.052847	0.903653	1087	1	-0.6133
IDH1	4	0.86825	0.86824	0.99881	16457	1	0.28108	0.016325	0.052847	0.903653	1086	2	0.28108
CYP4X1	4	0.76819	0.78924	0.99881	14908	1	1.9708	0.016401	0.053072	0.903653	1088	3	1.9708
TPI1	4	0.67686	0.73734	0.99881	13953	1	-0.6133	0.016427	0.053137	0.903653	1089	1	-0.6133
MRPL44	4	0.77098	0.79102	0.99881	14945	1	1.3562	0.016427	0.053137	0.903653	1090	3	1.3562
ENKUR	4	0.98357	0.98379	1	18744	0	1.3388	0.01643	0.053146	0.903653	1091	4	1.3388
WNT3	4	0.91818	0.91807	1	17283	0	1.3829	0.01644	0.053182	0.903653	1092	2	1.3829
KRTAP10-4	4	0.89846	0.89838	0.99881	17115	0	2.2425	0.016473	0.053282	0.903653	1093	3	2.2425
TLE6	4	0.33293	0.4909	0.98776	9487	1	1.9458	0.01648	0.053296	0.903653	1094	3	1.9458
THEG5	4	0.9835	0.98372	1	18743	0	0.90472	0.016496	0.053356	0.903653	1095	4	0.90472
PROS1	4	0.18753	0.35537	0.973069	6973	1	1.2877	0.016529	0.053446	0.903653	1096	3	1.2877
CCL19	4	0.12028	0.25189	0.943701	5098	2	-3.2141	0.016529	0.053446	0.903653	1097	2	-3.2141
FBXO34	4	0.98346	0.98368	1	18742	0	1.0764	0.016542	0.053483	0.903653	1098	4	1.0764
SDF2	4	0.98343	0.98365	1	18741	0	1.8853	0.016565	0.053545	0.903653	1099	4	1.8853
RBFA	4	0.60815	0.70527	0.99881	13413	1	1.2711	0.01659	0.053619	0.903653	1100	2	1.2711
PRR12	4	0.9834	0.9836	1	18740	0	1.621	0.016604	0.053659	0.903653	1101	4	1.621
OR1M1	4	0.98338	0.98359	1	18739	0	1.1773	0.016616	0.053695	0.903653	1102	4	1.1773
NPNT	4	0.98338	0.98358	1	18738	0	1.8976	0.01662	0.053706	0.903653	1103	4	1.8976
MNS1	4	0.98335	0.98355	1	18737	0	1.6172	0.016647	0.053787	0.903653	1104	4	1.6172
CNKSR3	4	0.26048	0.42322	0.980841	8240	1	1.0734	0.016656	0.053819	0.903653	1105	2	1.0734
RUFY4	4	0.98333	0.98353	1	18736	0	1.0409	0.016673	0.053861	0.903653	1106	4	1.0409
ROR2	4	0.50382	0.65142	0.99881	12395	1	0.83834	0.016707	0.053955	0.903653	1107	3	0.83834
ARHGAP30	4	0.34154	0.49889	0.98776	9639	1	2.0209	0.016732	0.054029	0.903653	1108	3	2.0209
ZDHHC9	4	0.35233	0.509	0.98776	9831	1	2.2302	0.01675	0.054087	0.903653	1109	3	2.2302
C9orf116	4	0.082275	0.18633	0.931064	3810	2	-3.7821	0.016758	0.054114	0.903653	1110	1	-3.7821
GOLGA6C	4	0.67099	0.73444	0.99881	13898	1	1.503	0.016809	0.054279	0.903653	1111	3	1.503
CDX2	4	0.97244	0.97263	1	18478	0	1.8307	0.016871	0.054477	0.903653	1112	4	1.8307
HIST1H2BB	4	0.21603	0.38177	0.975808	7476	2	-1.5021	0.016871	0.054477	0.903653	1113	2	-1.5021
SUSD1	4	0.49066	0.63885	0.99881	12171	1	1.7294	0.016886	0.05451	0.903653	1114	3	1.7294
ARHGAP10	4	0.3893	0.54353	0.98776	10515	2	0.96779	0.016886	0.054511	0.903653	1116	2	0.96779
MSANTD4	4	0.42765	0.57964	0.998458	11084	1	-0.0057362	0.016886	0.05451	0.903653	1115	1	-0.0057362
CHMP1B	4	0.98307	0.98327	1	18733	0	1.0054	0.016931	0.054651	0.903653	1117	4	1.0054
GMPPA	4	0.75831	0.78297	0.99881	14804	1	-0.45416	0.016962	0.054747	0.903653	1118	1	-0.45416
AQP3	4	0.96505	0.96514	1	18299	0	1.7588	0.017004	0.054867	0.903653	1119	4	1.7588
DDAH1	4	0.63732	0.7184	0.99881	13617	1	1.2607	0.017009	0.054883	0.903653	1120	2	1.2607
FOXD4L1	4	0.2585	0.42137	0.980841	8202	2	0.46617	0.017016	0.054911	0.903653	1121	2	0.46617
STRAP	4	0.89846	0.89838	0.99881	16938	0	-0.6133	0.017039	0.054981	0.903653	1122	1	-0.6133
GLO1	4	0.98294	0.98315	1	18731	0	1.1571	0.017057	0.055037	0.903653	1123	4	1.1571
HSD17B7	4	0.98293	0.98313	1	18730	0	1.2051	0.017074	0.055089	0.903653	1124	4	1.2051
HNRNPCL1	4	0.98292	0.98312	1	18729	0	1.4511	0.017079	0.055107	0.903653	1125	4	1.4511
KLK8	4	0.98291	0.98311	1	18728	0	0.84822	0.017094	0.055147	0.903653	1126	4	0.84822
TRAF1	4	0.48579	0.6343	0.99881	12090	2	1.1242	0.017115	0.055203	0.903653	1127	2	1.1242
TPH1	4	0.51826	0.6652	0.99881	12655	1	1.2862	0.017116	0.055204	0.903653	1128	2	1.2862
CDK18	4	0.40938	0.56249	0.995583	10798	2	0.98043	0.017169	0.055368	0.903653	1129	2	0.98043
UQCRC2	4	0.89846	0.89838	0.99881	16861	0	0.38276	0.017192	0.055439	0.903653	1131	2	0.38276
UBIAD1	4	0.61602	0.70871	0.99881	13473	1	0.77064	0.017192	0.055439	0.903653	1130	3	0.77064
OR10A3	4	0.37838	0.53337	0.98776	10313	1	2.4662	0.017204	0.055484	0.903653	1132	3	2.4662
DNAJC24	4	0.98279	0.98299	1	18726	0	1.1541	0.017207	0.055492	0.903653	1133	4	1.1541
ZCCHC13	4	0.98278	0.98298	1	18725	0	1.1209	0.017221	0.055532	0.903653	1134	4	1.1209
USP17L29	4	0.38349	0.53812	0.98776	10404	2	-2.1711	0.017268	0.055685	0.903653	1135	2	-2.1711
ITGA2B	4	0.93094	0.93099	1	17582	0	1.4139	0.017269	0.05569	0.903653	1136	2	1.4139
DLK2	4	0.27764	0.43921	0.98215	8548	1	2.0302	0.017312	0.055794	0.903653	1137	3	2.0302
C8orf88	4	0.98269	0.98288	1	18724	0	1.5418	0.017315	0.055803	0.903653	1138	4	1.5418
SLC39A5	4	0.80847	0.81733	0.99881	15438	1	1.3774	0.017316	0.055805	0.903653	1139	2	1.3774
IP6K1	4	0.52223	0.66889	0.99881	12739	1	1.9672	0.017324	0.055828	0.903653	1140	3	1.9672
LRRN1	4	0.98264	0.98283	1	18723	0	1.3276	0.017364	0.055941	0.903653	1141	4	1.3276
COL5A2	4	0.25406	0.4172	0.979973	8135	2	-0.082285	0.01737	0.055961	0.903653	1142	2	-0.082285
FARS2	4	0.27231	0.43421	0.980841	8448	2	-1.9145	0.01737	0.055961	0.903653	1143	2	-1.9145
VDAC3	4	0.98263	0.98282	1	18722	0	1.2714	0.017372	0.055964	0.903653	1144	4	1.2714
PPEF2	4	0.60534	0.70405	0.99881	13396	1	1.3318	0.017377	0.055986	0.903653	1145	2	1.3318
GPSM1	4	0.21652	0.38224	0.975808	7487	1	2.3497	0.01738	0.055993	0.903653	1146	3	2.3497
LPGAT1	4	0.98261	0.9828	1	18721	0	1.2934	0.017391	0.056024	0.903653	1147	4	1.2934
TMEM121	4	0.25071	0.41415	0.97952	8081	1	2.3874	0.017455	0.056189	0.903653	1148	3	2.3874
FAM21C	4	0.98254	0.98272	1	18720	0	1.0581	0.017463	0.056209	0.903653	1149	4	1.0581
ZFYVE26	4	0.97995	0.98018	1	18657	0	1.8872	0.017466	0.05622	0.903653	1150	4	1.8872
EMC7	4	0.65065	0.72458	0.99881	13726	1	1.1303	0.017472	0.056239	0.903653	1151	2	1.1303
FBXO28	4	0.89846	0.89838	0.99881	17045	0	1.8781	0.017523	0.056387	0.903653	1152	3	1.8781
IL17RA	4	0.39131	0.54545	0.98836	10549	2	0.062886	0.017523	0.056387	0.903653	1153	2	0.062886
SLCO1C1	4	0.15705	0.31221	0.962904	6196	1	1.4505	0.017524	0.05639	0.903653	1154	2	1.4505
CGB7	4	0.92223	0.92215	1	17374	0	2.0626	0.017549	0.056454	0.903653	1155	3	2.0626
OCA2	4	0.97817	0.97838	1	18613	0	1.6583	0.017572	0.056514	0.903653	1156	4	1.6583
CTAGE9	4	0.89846	0.89838	0.99881	16785	0	2.3088	0.017574	0.056525	0.903653	1157	3	2.3088
ZNF404	4	0.98241	0.98261	1	18719	0	1.2695	0.017585	0.056561	0.903653	1158	4	1.2695
HIST1H3F	4	0.8077	0.81672	0.99881	15426	1	1.2227	0.017625	0.056681	0.903653	1159	2	1.2227
KLLN	4	0.98238	0.98257	1	18717	0	1.1502	0.017625	0.056681	0.903653	1160	4	1.1502
ATP7A	4	0.98236	0.98255	1	18716	0	1.3148	0.017642	0.056722	0.903653	1161	4	1.3148
TNFRSF10B	4	0.98232	0.98252	1	18715	0	0.83611	0.017675	0.056822	0.903653	1162	4	0.83611
TMPRSS2	4	0.98227	0.98247	1	18714	0	1.1996	0.017725	0.056971	0.903653	1163	4	1.1996
MARCH11	4	0.15019	0.30118	0.960671	5973	1	0.90975	0.017727	0.056978	0.903653	1165	3	0.90975
ATF7	4	0.9703	0.97045	1	18421	0	1.2957	0.017727	0.056978	0.903653	1166	4	1.2957
RBM15	4	0.16806	0.32988	0.970491	6494	2	-2.8945	0.017727	0.056978	0.903653	1164	2	-2.8945
EPPK1	4	0.98225	0.98245	1	18713	0	1.6614	0.017748	0.057033	0.903653	1167	4	1.6614
APBB3	4	0.98223	0.98242	1	18712	0	1.5134	0.017773	0.057104	0.903653	1168	4	1.5134
OR4N2	4	0.98222	0.98241	1	18711	0	1.0862	0.017783	0.057133	0.903653	1169	4	1.0862
BDKRB1	4	0.34491	0.50208	0.98776	9699	2	-0.89265	0.017829	0.057258	0.903653	1170	1	-0.89265
VPS26B	4	0.86626	0.86625	0.99881	16419	1	1.5136	0.017851	0.057318	0.903653	1171	2	1.5136
KCNIP4	4	0.98213	0.98234	1	18710	0	1.7451	0.017871	0.057361	0.903653	1172	4	1.7451
HECTD2	4	0.46868	0.61815	0.99881	11795	1	1.0377	0.017905	0.057462	0.903653	1174	3	1.0377
BIN2	4	0.0092263	0.03115	0.840753	707	3	-7.7945	0.017905	0.057462	0.903653	1173	1	-7.7945
ERVMER34-1	4	0.98094	0.98119	1	18681	0	1.9201	0.017925	0.057519	0.903653	1175	4	1.9201
KRTAP4-9	4	0.80357	0.81363	0.99881	15362	1	1.544	0.017937	0.057555	0.903653	1176	2	1.544
DCAF6	4	0.96011	0.96019	1	18211	0	2.0351	0.017945	0.057576	0.903653	1177	3	2.0351
HMGXB3	4	0.98204	0.98224	1	18709	0	1.1347	0.017965	0.057635	0.903653	1178	4	1.1347
BLK	4	0.98202	0.98223	1	18708	0	1.0752	0.017977	0.057675	0.903653	1179	4	1.0752
KANK4	4	0.022706	0.071439	0.931064	1452	3	-5.1035	0.017982	0.057686	0.903653	1180	1	-5.1035
YY1AP1	4	0.87778	0.87768	0.99881	16645	0	1.2684	0.018	0.057739	0.903653	1181	2	1.2684
GTF2A2	4	0.89846	0.89838	0.99881	16982	0	0.15776	0.018033	0.057831	0.903653	1182	2	0.15776
TRIM74	4	0.33016	0.48828	0.98776	9447	1	2.2137	0.018044	0.057855	0.903653	1183	3	2.2137
TRMT2B	4	0.60074	0.70202	0.99881	13351	1	2.2298	0.018047	0.057866	0.903653	1184	3	2.2298
XG	4	0.98195	0.98216	1	18707	0	1.2281	0.018049	0.05787	0.903653	1185	4	1.2281
PLAC8	4	0.98194	0.98215	1	18706	0	0.68488	0.018059	0.057902	0.903653	1186	4	0.68488
PHTF1	4	0.19725	0.36438	0.973069	7147	2	-3.4399	0.018083	0.057976	0.903653	1187	2	-3.4399
UMODL1	4	0.81952	0.82579	0.99881	15600	1	1.7862	0.01809	0.057992	0.903653	1188	3	1.7862
SAA2-SAA4	4	0.9819	0.9821	1	18705	0	0.96576	0.018102	0.058026	0.903653	1189	4	0.96576
BATF3	4	0.55541	0.68307	0.99881	13005	1	1.9375	0.018105	0.058038	0.903653	1190	3	1.9375
UBASH3B	4	0.1636	0.32276	0.967333	6378	1	2.1148	0.01811	0.058053	0.903653	1191	3	2.1148
SEMA4D	4	0.60917	0.70571	0.99881	13428	1	2.2093	0.018124	0.058099	0.903653	1192	3	2.2093
ZNF770	4	0.55058	0.6812	0.99881	12977	1	1.9194	0.018126	0.058102	0.903653	1193	3	1.9194
MTERF3	4	0.98184	0.98205	1	18704	0	0.90151	0.018158	0.058199	0.903653	1194	4	0.90151
SNX11	4	0.98182	0.98203	1	18703	0	1.227	0.018184	0.058269	0.903653	1195	4	1.227
C9orf16	4	0.24282	0.40674	0.978079	7947	2	-2.0485	0.018189	0.058283	0.903653	1196	2	-2.0485
GBP6	4	0.27752	0.43909	0.982012	8546	1	2.2406	0.018205	0.058327	0.903653	1197	3	2.2406
MARS2	4	0.45977	0.60974	0.99881	11643	2	-1.4781	0.018211	0.058342	0.903653	1198	1	-1.4781
NGFRAP1	4	0.005181	0.018042	0.807029	419	1	2.1975	0.01822	0.058373	0.903653	1199	3	2.1975
ZNF80	4	0.81075	0.81905	0.99881	15475	1	2.353	0.018244	0.05845	0.903653	1200	3	2.353
PAXIP1	4	0.96642	0.96651	1	18329	0	2.1256	0.018287	0.058583	0.903653	1201	4	2.1256
UBL4B	4	0.13254	0.27237	0.952609	5460	1	1.9372	0.018302	0.058624	0.903653	1202	3	1.9372
C14orf119	4	0.98165	0.98187	1	18702	0	0.96985	0.018348	0.058755	0.903653	1203	4	0.96985
F11	4	0.98165	0.98187	1	18701	0	1.7593	0.018351	0.058761	0.903653	1204	4	1.7593
BRWD3	4	0.48622	0.6347	0.99881	12094	2	-0.31207	0.018389	0.058869	0.903653	1205	1	-0.31207
MYO1B	4	0.91864	0.91851	1	17294	0	1.985	0.018418	0.05896	0.903653	1206	3	1.985
ANKRD54	4	0.74924	0.77748	0.99881	14703	1	2.0207	0.018422	0.058972	0.903653	1207	3	2.0207
KIFC2	4	0.074816	0.17293	0.931064	3529	3	-7.058	0.01844	0.059021	0.903653	1208	1	-7.058
SERPINB4	4	0.98156	0.98178	1	18700	0	0.97829	0.018443	0.059028	0.903653	1209	4	0.97829
GNAI3	4	0.9815	0.98172	1	18697	0	1.5061	0.018503	0.059225	0.903653	1210	4	1.5061
WTAP	4	0.60917	0.70571	0.99881	13425	1	2.1388	0.018516	0.059273	0.903653	1211	3	2.1388
RNF219	4	0.98148	0.98171	1	18696	0	2.0162	0.018518	0.059277	0.903653	1212	4	2.0162
DCXR	4	0.98147	0.9817	1	18695	0	0.93645	0.018526	0.059302	0.903653	1213	4	0.93645
SIGLEC8	4	0.98147	0.98169	1	18694	0	1.1566	0.018534	0.059323	0.903653	1214	4	1.1566
ANP32B	4	0.25945	0.42224	0.980841	8223	1	1.8328	0.018537	0.059331	0.903653	1215	3	1.8328
ACTA1	4	0.3681	0.52381	0.98776	10114	1	0.58474	0.018542	0.059346	0.903653	1216	2	0.58474
POLK	4	0.81218	0.82013	0.99881	15500	1	2.111	0.018555	0.059385	0.903653	1217	3	2.111
MEPE	4	0.21116	0.37722	0.975808	7382	2	-1.7873	0.018577	0.059446	0.903653	1218	2	-1.7873
MRPS30	4	0.019029	0.060874	0.914481	1268	2	-4.304	0.018593	0.059494	0.903653	1219	2	-4.304
CRH	4	0.85577	0.85635	0.99881	16208	1	1.7417	0.018609	0.059532	0.903653	1220	3	1.7417
PRSS58	4	0.28651	0.4475	0.983751	8694	2	-1.7491	0.018633	0.059609	0.903653	1221	2	-1.7491
IFFO2	4	0.92045	0.92034	1	17341	0	1.6631	0.01864	0.059637	0.903653	1222	3	1.6631
ABHD12	4	0.70044	0.7496	0.99881	14184	1	1.2042	0.018664	0.059702	0.903653	1223	2	1.2042
CCDC42	4	0.98132	0.98155	1	18693	0	1.0616	0.01868	0.059757	0.903653	1224	4	1.0616
ZZEF1	4	0.98132	0.98155	1	18692	0	1.5542	0.018682	0.059763	0.903653	1225	4	1.5542
IKBKB	4	0.60425	0.70355	0.99881	13383	1	1.7469	0.018684	0.059767	0.903653	1226	3	1.7469
POU4F2	4	0.083585	0.18858	0.931064	3854	3	-4.3026	0.018695	0.059791	0.903653	1227	1	-4.3026
CAPRIN2	4	0.27377	0.43555	0.980841	8480	1	1.7036	0.018696	0.059798	0.903653	1228	3	1.7036
ACBD6	4	0.9813	0.98153	1	18691	0	1.1286	0.018703	0.059819	0.903653	1229	4	1.1286
FAM117A	4	0.98128	0.9815	1	18690	0	0.97891	0.018724	0.059884	0.903653	1230	4	0.97891
SOS1	4	0.2203	0.38573	0.975814	7551	2	-2.1084	0.018728	0.059898	0.903653	1231	2	-2.1084
NSRP1	4	0.93444	0.93455	1	17659	0	1.3647	0.018746	0.059951	0.903653	1232	2	1.3647
PMM2	4	0.98125	0.98148	1	18689	0	0.90234	0.01875	0.059968	0.903653	1233	4	0.90234
THEM4	4	0.23912	0.40328	0.978079	7876	1	1.7404	0.018774	0.060044	0.903653	1234	3	1.7404
TST	4	0.20923	0.37543	0.975808	7350	2	0.88347	0.018784	0.060071	0.903653	1235	2	0.88347
PDE4B	4	0.92286	0.92279	1	17388	0	1.7103	0.018806	0.060132	0.903653	1236	3	1.7103
MFAP3L	4	0.54869	0.68042	0.99881	12966	1	2.0844	0.018818	0.060163	0.903653	1237	3	2.0844
KDM3A	4	0.41854	0.57106	0.998056	10935	1	0.81202	0.018822	0.060173	0.903653	1239	2	0.81202
ZCRB1	4	0.38013	0.53498	0.98776	10350	2	-2.9807	0.018822	0.060173	0.903653	1238	1	-2.9807
CTTNBP2	4	0.98118	0.98141	1	18688	0	1.4774	0.018824	0.060178	0.903653	1240	4	1.4774
RABEPK	4	0.98117	0.9814	1	18687	0	1.6235	0.018826	0.060187	0.903653	1241	4	1.6235
KIAA1024L	4	0.3034	0.46332	0.986482	8975	1	2.2267	0.018857	0.060292	0.903653	1242	3	2.2267
WNT5A	4	0.98114	0.98136	1	18686	0	1.0014	0.01886	0.060301	0.903653	1243	4	1.0014
VN1R5	4	0.98112	0.98134	1	18685	0	1.1543	0.018884	0.060379	0.903653	1244	4	1.1543
AUH	4	0.94372	0.94369	1	17853	0	1.7173	0.018936	0.060547	0.903653	1245	3	1.7173
USP53	4	0.33673	0.49438	0.98776	9558	2	-0.80446	0.018949	0.060589	0.903653	1246	1	-0.80446
SFXN4	4	0.98102	0.98126	1	18684	0	0.89203	0.018976	0.060676	0.903653	1247	4	0.89203
ATL3	4	0.98102	0.98126	1	18683	0	1.3742	0.018984	0.060699	0.903653	1248	4	1.3742
CWF19L1	4	0.081839	0.18552	0.931064	3785	2	-0.70785	0.019	0.060735	0.903653	1249	2	-0.70785
PRDM4	4	0.93969	0.9397	1	17771	0	2.2596	0.019007	0.060752	0.903653	1250	3	2.2596
CYP1A1	4	0.18021	0.34855	0.972469	6846	1	1.59	0.019025	0.060799	0.903653	1251	2	1.59
CST4	4	0.98096	0.9812	1	18682	0	1.9089	0.019043	0.060851	0.903653	1252	4	1.9089
C7orf26	4	0.68733	0.74262	0.99881	14046	1	1.9017	0.019047	0.060867	0.903653	1253	3	1.9017
NDUFS5	4	0.89846	0.89838	0.99881	16782	0	1.9989	0.019063	0.060922	0.903653	1254	3	1.9989
OR4K5	4	0.98092	0.98117	1	18680	0	0.97293	0.019077	0.060963	0.903653	1255	4	0.97293
ZFAND1	4	0.9809	0.98115	1	18679	0	1.7017	0.019101	0.061024	0.903653	1256	4	1.7017
MTCH2	4	0.11705	0.24647	0.943128	4993	2	-3.7311	0.019102	0.061028	0.903653	1257	2	-3.7311
FAM25C	4	0.62696	0.71361	0.99881	13545	1	1.4771	0.019138	0.061143	0.903653	1258	2	1.4771
TNKS2	4	0.96121	0.96127	1	18224	0	2.1624	0.019162	0.061222	0.903653	1259	3	2.1624
CHCHD7	4	0.98084	0.98108	1	18677	0	1.2538	0.019165	0.061228	0.903653	1260	4	1.2538
AMOTL2	4	0.93233	0.93241	1	17613	0	1.9873	0.01917	0.061242	0.903653	1261	3	1.9873
NCKAP1	4	0.36892	0.52459	0.98776	10134	2	-1.4158	0.019178	0.061269	0.903653	1262	2	-1.4158
SS18L2	4	0.14413	0.29139	0.960671	5794	2	-4.3649	0.019178	0.061269	0.903653	1263	1	-4.3649
ZBTB34	4	0.81699	0.82384	0.99881	15566	1	1.8026	0.019182	0.061281	0.903653	1264	3	1.8026
KIAA1586	4	0.28112	0.44244	0.98271	8605	1	1.8142	0.019235	0.061427	0.903653	1265	3	1.8142
GNAT2	4	0.56245	0.68594	0.99881	13065	1	1.5479	0.019255	0.061492	0.903653	1266	3	1.5479
ZNF717	4	0.80251	0.81284	0.99881	15350	1	1.7388	0.019266	0.061529	0.903653	1267	3	1.7388
CLIP3	4	0.92659	0.92659	1	17484	0	1.786	0.019278	0.061567	0.903653	1268	3	1.786
NFYC	4	0.96181	0.96186	1	18238	0	1.7969	0.019294	0.061616	0.903653	1269	3	1.7969
C2CD5	4	0.92535	0.92533	1	17452	0	1.7815	0.019298	0.061624	0.903653	1270	3	1.7815
CHAC1	4	0.7629	0.78582	0.99881	14853	1	1.5079	0.019306	0.061651	0.903653	1271	3	1.5079
HCLS1	4	0.98069	0.98093	1	18676	0	1.6541	0.019314	0.061674	0.903653	1272	4	1.6541
SLC22A11	4	0.4926	0.64069	0.99881	12209	1	1.4505	0.019316	0.061679	0.903653	1273	2	1.4505
CARD11	4	0.98065	0.98089	1	18675	0	1.4234	0.019354	0.061788	0.903653	1274	4	1.4234
RWDD1	4	0.15115	0.30274	0.960671	6010	2	-1.0474	0.019357	0.061795	0.903653	1275	2	-1.0474
CEACAM18	4	0.98064	0.98088	1	18674	0	1.2778	0.019362	0.061815	0.903653	1276	4	1.2778
BSCL2	4	0.31809	0.47702	0.986482	9229	2	0.080395	0.019372	0.061855	0.903653	1277	2	0.080395
OBP2A	4	0.14293	0.28946	0.960423	5761	3	-3.6644	0.019408	0.061963	0.903653	1278	1	-3.6644
UQCR10	4	0.52097	0.66772	0.99881	12716	1	2.0451	0.019431	0.062016	0.903653	1279	3	2.0451
THSD4	4	0.98057	0.98081	1	18673	0	1.5715	0.019435	0.062026	0.903653	1280	4	1.5715
FAM3C	4	0.98054	0.98079	1	18672	0	1.3965	0.019456	0.062082	0.903653	1281	4	1.3965
MRPS10	4	0.89846	0.89838	0.99881	16834	0	2.3286	0.019462	0.062097	0.903653	1282	3	2.3286
LOC100505549	4	0.98052	0.98076	1	18670	0	1.7008	0.019478	0.062141	0.903653	1283	4	1.7008
CHRNE	4	0.23162	0.39629	0.976721	7755	1	2.0374	0.019523	0.062281	0.903653	1284	3	2.0374
GPR173	4	0.98045	0.98069	1	18669	0	1.2005	0.019548	0.062356	0.903653	1285	4	1.2005
PLAT	4	0.98045	0.98069	1	18668	0	1.7277	0.019551	0.062363	0.903653	1286	4	1.7277
ARHGEF10L	4	0.98044	0.98067	1	18667	0	1.4919	0.019564	0.062407	0.903653	1287	4	1.4919
STARD13	4	0.96212	0.96219	1	18242	0	2.1741	0.019584	0.062467	0.903653	1288	3	2.1741
TIMM10B	4	0.98041	0.98064	1	18666	0	1.6553	0.019591	0.062488	0.903653	1289	4	1.6553
NUDT8	4	0.85395	0.85463	0.99881	16171	1	1.8546	0.0196	0.062514	0.903653	1290	3	1.8546
XPA	4	0.9804	0.98063	1	18665	0	1.1313	0.019602	0.062516	0.903653	1291	4	1.1313
ZNF736	4	0.65832	0.72823	0.99881	13791	1	1.8812	0.019608	0.062536	0.903653	1292	3	1.8812
COA5	4	0.25071	0.41415	0.97952	8080	1	-0.088991	0.019637	0.062622	0.903653	1293	2	-0.088991
NEDD8	4	0.7596	0.78378	0.99881	14814	1	-0.6133	0.019637	0.062622	0.903653	1294	1	-0.6133
MARK3	4	0.98034	0.98057	1	18664	0	1.5545	0.019656	0.062671	0.903653	1295	4	1.5545
PODN	4	0.57092	0.68949	0.99881	13130	1	1.9644	0.019689	0.062752	0.903653	1296	3	1.9644
BAALC	4	0.63357	0.71668	0.99881	13593	1	2.0887	0.019697	0.062772	0.903653	1297	3	2.0887
CUTC	4	0.98027	0.9805	1	18663	0	1.2421	0.019732	0.062871	0.903653	1298	4	1.2421
KIAA1407	4	0.69363	0.74588	0.99881	14119	1	2.0028	0.019734	0.062874	0.903653	1299	3	2.0028
AGL	4	0.94593	0.9459	1	17906	0	2.0036	0.019742	0.062899	0.903653	1300	3	2.0036
ZEB1	4	0.98026	0.98049	1	18662	0	1.3335	0.019743	0.062904	0.903653	1301	4	1.3335
FCHSD1	4	0.50294	0.65055	0.99881	12382	2	1.1525	0.019755	0.062933	0.903653	1302	2	1.1525
SLFNL1	4	0.41936	0.57183	0.998131	10951	2	0.24661	0.019764	0.062956	0.903653	1303	2	0.24661
ZMAT4	4	0.76852	0.78945	0.99881	14912	1	1.8462	0.019788	0.063019	0.903653	1304	3	1.8462
SYTL1	4	0.9802	0.98042	1	18661	0	1.352	0.0198	0.063053	0.903653	1305	4	1.352
AK2	4	0.97463	0.97481	1	18526	0	1.1452	0.019815	0.063092	0.903653	1306	4	1.1452
AJUBA	4	0.98011	0.98035	1	18660	0	1.6746	0.01989	0.063325	0.903653	1307	4	1.6746
XRCC3	4	0.33723	0.49484	0.98776	9563	2	-2.1087	0.019891	0.063329	0.903653	1308	2	-2.1087
CDC42SE2	4	0.9784	0.97861	1	18617	0	2.0001	0.019903	0.063367	0.903653	1309	4	2.0001
GNMT	4	0.44711	0.59787	0.998553	11440	1	2.0765	0.019917	0.063402	0.903653	1310	3	2.0765
GFRA3	4	0.98008	0.98032	1	18659	0	1.9662	0.019923	0.063419	0.903653	1311	4	1.9662
ZNF484	4	0.87039	0.87033	0.99881	16497	1	1.2887	0.019967	0.063557	0.903653	1312	3	1.2887
PIAS2	4	0.92974	0.92975	1	17552	0	1.7636	0.019999	0.063643	0.903653	1313	3	1.7636
PLXNC1	4	0.97998	0.98022	1	18658	0	1.3239	0.020017	0.063699	0.903653	1314	4	1.3239
ENDOD1	4	0.71441	0.75721	0.99881	14322	1	0.36808	0.020044	0.06379	0.903653	1315	2	0.36808
SLC25A29	4	0.87417	0.87409	0.99881	16568	0	0.78534	0.020044	0.06379	0.903653	1316	3	0.78534
MLLT6	4	0.66253	0.73028	0.99881	13831	1	2.182	0.020101	0.063952	0.903653	1317	3	2.182
ZRSR2	4	0.28777	0.44871	0.983777	8718	1	1.4935	0.02012	0.064008	0.903653	1318	3	1.4935
PGC	4	0.97986	0.9801	1	18656	0	1.4699	0.020138	0.064055	0.903653	1319	4	1.4699
ADH5	4	0.7799	0.797	0.99881	15054	1	2.0995	0.020158	0.064108	0.903653	1320	3	2.0995
HES3	4	0.2925	0.45315	0.984915	8794	2	-1.2144	0.020171	0.064143	0.903653	1321	2	-1.2144
PIP	4	0.97983	0.98006	1	18655	0	1.394	0.020174	0.064153	0.903653	1322	4	1.394
NDUFAF1	4	0.66328	0.73065	0.99881	13838	1	0.62587	0.020222	0.064293	0.903653	1323	2	0.62587
ARGFX	4	0.71612	0.75815	0.99881	14338	1	1.9259	0.020225	0.064301	0.903653	1324	3	1.9259
CCDC62	4	0.97977	0.98001	1	18654	0	1.5796	0.020229	0.064317	0.903653	1325	4	1.5796
ARG1	4	0.97977	0.98	1	18653	0	1.1953	0.020232	0.064322	0.903653	1326	4	1.1953
TNPO2	4	0.97976	0.97999	1	18652	0	1.0374	0.020237	0.064339	0.903653	1327	4	1.0374
EEF1A2	4	0.3476	0.50465	0.98776	9745	1	2.0321	0.020241	0.064356	0.903653	1328	3	2.0321
DCP1A	4	0.51123	0.65851	0.99881	12514	1	1.6644	0.020241	0.064356	0.903653	1329	3	1.6644
NPFFR1	4	0.14863	0.29869	0.960671	5931	1	1.6703	0.020245	0.064365	0.903653	1330	3	1.6703
CT45A7	4	0.97975	0.97998	1	18651	0	1.4189	0.020248	0.064375	0.903653	1331	4	1.4189
ZBTB10	4	0.013355	0.044114	0.888092	948	2	-3.1939	0.020258	0.064399	0.903653	1332	2	-3.1939
STAG2	4	0.97939	0.97963	1	18637	0	2.3907	0.020266	0.064424	0.903653	1333	4	2.3907
TLR10	4	0.9797	0.97993	1	18650	0	0.88779	0.020304	0.064526	0.903653	1334	4	0.88779
SNX8	4	0.10376	0.22385	0.93935	4554	2	-2.5847	0.020307	0.064534	0.903653	1335	2	-2.5847
USP17L21	4	0.19806	0.36513	0.973069	7163	1	0.50536	0.020323	0.064576	0.903653	1336	2	0.50536
SAPCD1	4	0.58183	0.69396	0.99881	13214	1	1.5008	0.020323	0.064576	0.903653	1338	3	1.5008
ST13	4	0.89846	0.89838	0.99881	16716	0	0.52388	0.020323	0.064576	0.903653	1337	2	0.52388
OCSTAMP	4	0.97966	0.97989	1	18649	0	1.0098	0.02034	0.064622	0.903653	1339	4	1.0098
THAP3	4	0.97965	0.97988	1	18648	0	1.2082	0.020351	0.064652	0.903653	1340	4	1.2082
PCGF3	4	0.97964	0.97987	1	18647	0	1.2961	0.02036	0.064685	0.903653	1341	4	1.2961
PHKA2	4	0.86531	0.86533	0.99881	16398	1	1.9969	0.020365	0.0647	0.903653	1342	3	1.9969
PIK3R5	4	0.14009	0.28482	0.95833	5677	1	1.5651	0.020374	0.064723	0.903653	1343	2	1.5651
TSPO	4	0.1154	0.24368	0.942705	4939	1	1.8266	0.020402	0.064796	0.903653	1344	3	1.8266
RAI1	4	0.3968	0.55069	0.98935	10639	1	1.7875	0.020415	0.064835	0.903653	1345	3	1.7875
SMIM8	4	0.97958	0.97981	1	18646	0	1.5188	0.020424	0.064859	0.903653	1346	4	1.5188
RELB	4	0.29971	0.45986	0.986009	8913	2	0.97094	0.020425	0.064867	0.903653	1347	2	0.97094
ZBBX	4	0.97957	0.9798	1	18645	0	0.84333	0.020432	0.064881	0.903653	1348	4	0.84333
PECAM1	4	0.97956	0.97979	1	18644	0	1.119	0.020443	0.064916	0.903653	1349	4	1.119
DPP9-AS1	4	0.97955	0.97978	1	18643	0	1.7504	0.020449	0.06493	0.903653	1350	4	1.7504
LRRC10B	4	0.97955	0.97978	1	18642	0	1.29	0.020452	0.064944	0.903653	1351	4	1.29
YY1	4	0.17455	0.3402	0.97219	6681	3	-4.127	0.020501	0.065075	0.903653	1352	1	-4.127
SLC8A3	4	0.97947	0.97971	1	18640	0	1.1663	0.02053	0.065159	0.903653	1353	4	1.1663
ZNF720	4	0.18991	0.35759	0.973069	7016	1	1.2409	0.020532	0.065168	0.903653	1354	2	1.2409
C17orf82	4	0.97945	0.97969	1	18639	0	1.387	0.020547	0.065215	0.903653	1355	4	1.387
PNRC2	4	0.42721	0.57925	0.998458	11080	2	0.94609	0.020573	0.065304	0.903653	1356	2	0.94609
TNPO1	4	0.34064	0.49802	0.98776	9627	2	-3.3644	0.020578	0.065315	0.903653	1357	1	-3.3644
THUMPD3	4	0.30458	0.46436	0.986482	8991	2	1.0271	0.020582	0.065327	0.903653	1358	2	1.0271
SLC25A1	4	0.40845	0.56161	0.994977	10789	1	1.8071	0.020594	0.065359	0.903653	1359	3	1.8071
HIST1H3I	4	0.71166	0.75566	0.99881	14301	1	1.1661	0.020598	0.065372	0.903653	1360	2	1.1661
PCOLCE	4	0.81395	0.82152	0.99881	15523	1	1.6766	0.020623	0.065449	0.903653	1362	3	1.6766
MYD88	4	0.97938	0.97961	1	18636	0	1.2658	0.020623	0.065448	0.903653	1361	4	1.2658
P2RY11	4	0.97934	0.97958	1	18635	0	1.373	0.020659	0.065553	0.903653	1363	4	1.373
WDR92	4	0.063363	0.15212	0.931064	3084	2	-3.2652	0.020679	0.065608	0.903653	1364	2	-3.2652
ZNF101	4	0.97929	0.97953	1	18634	0	1.1525	0.020713	0.0657	0.903653	1365	4	1.1525
PKMYT1	4	0.15599	0.31055	0.962904	6161	3	-1.2082	0.02073	0.065752	0.903653	1366	1	-1.2082
DCAF4L1	4	0.97926	0.9795	1	18633	0	0.84338	0.020741	0.065787	0.903653	1367	4	0.84338
NXPE1	4	0.97926	0.9795	1	18632	0	1.4722	0.020744	0.065796	0.903653	1368	4	1.4722
FAM107B	4	0.97923	0.97948	1	18631	0	1.7035	0.020766	0.065856	0.903653	1369	4	1.7035
SLFN12	4	0.42673	0.57882	0.998458	11071	1	0.83501	0.020781	0.065905	0.903653	1370	3	0.83501
VWA5A	4	0.56985	0.68906	0.99881	13123	1	1.9098	0.020819	0.066021	0.903653	1371	3	1.9098
SUSD4	4	0.36761	0.52334	0.98776	10105	1	1.9698	0.020824	0.066033	0.903653	1372	3	1.9698
C9orf72	4	0.17053	0.33383	0.97219	6554	1	1.9568	0.020836	0.066071	0.903653	1373	3	1.9568
OSBPL6	4	0.12829	0.26523	0.950377	5333	1	1.7189	0.020845	0.066094	0.903653	1374	3	1.7189
CEACAM6	4	0.95151	0.95156	1	18024	0	1.7548	0.020849	0.066105	0.903653	1375	3	1.7548
CARD6	4	0.97915	0.97939	1	18630	0	1.8118	0.020851	0.066108	0.903653	1376	4	1.8118
MARCH7	4	0.71818	0.75932	0.99881	14356	1	2.2108	0.020858	0.066125	0.903653	1377	3	2.2108
CSTA	4	0.15716	0.31239	0.962904	6201	1	1.9793	0.020883	0.066195	0.903653	1378	3	1.9793
SIRPB1	4	0.083846	0.18903	0.931064	3867	2	-2.9318	0.02095	0.066387	0.903653	1379	2	-2.9318
PCBP1	4	0.40247	0.55603	0.992015	10713	1	-0.49142	0.020959	0.066407	0.903653	1381	1	-0.49142
FPR1	4	0.72387	0.76253	0.99881	14430	1	2.278	0.020959	0.066404	0.903653	1380	3	2.278
TBL1Y	4	0.049169	0.12571	0.931064	2564	1	1.9853	0.021043	0.066666	0.903653	1382	3	1.9853
OTOS	4	0.13131	0.27028	0.95177	5423	1	2.3194	0.02106	0.066713	0.903653	1383	3	2.3194
PTPRH	4	0.89846	0.89838	0.99881	16711	0	1.5381	0.021076	0.066748	0.903653	1384	2	1.5381
CCDC24	4	0.86651	0.8665	0.99881	16427	1	0.16101	0.021086	0.066781	0.903653	1385	2	0.16101
C6orf120	4	0.61998	0.7105	0.99881	13499	1	1.7508	0.021127	0.066904	0.903653	1386	3	1.7508
CCDC77	4	0.060631	0.14709	0.931064	2997	2	-2.0872	0.021137	0.066922	0.903653	1387	1	-2.0872
MYCN	4	0.2792	0.44063	0.982235	8574	1	2.0754	0.021182	0.067065	0.903653	1388	3	2.0754
DDB2	4	0.028386	0.085355	0.931064	1736	3	-5.0792	0.021188	0.067084	0.903653	1389	1	-5.0792
SLC4A4	4	0.97878	0.97902	1	18626	0	1.3054	0.021216	0.067162	0.903653	1390	4	1.3054
MSN	4	0.075831	0.17479	0.931064	3566	2	-2.9412	0.021237	0.067225	0.903653	1391	2	-2.9412
S100A3	4	0.97874	0.97898	1	18625	0	0.75064	0.021259	0.067287	0.903653	1392	4	0.75064
CENPO	4	0.52586	0.67177	0.99881	12793	1	2.3225	0.021284	0.067366	0.903653	1393	3	2.3225
TYW1B	4	0.53701	0.67592	0.99881	12872	1	1.038	0.021289	0.067383	0.903653	1394	2	1.038
VNN2	4	0.97871	0.97894	1	18624	0	1.736	0.021291	0.067389	0.903653	1395	4	1.736
CCDC110	4	0.86214	0.8623	0.99881	16333	1	2.1556	0.021302	0.067412	0.903653	1396	3	2.1556
ZBTB6	4	0.36062	0.51673	0.98776	9969	1	1.8982	0.021322	0.06748	0.903653	1397	3	1.8982
SLC44A4	4	0.4579	0.60802	0.99881	11610	1	2.0418	0.021327	0.067496	0.903653	1398	3	2.0418
HNRNPF	4	0.51978	0.66663	0.99881	12695	1	1.857	0.021348	0.06756	0.903653	1399	3	1.857
CD68	4	0.79736	0.8091	0.99881	15274	1	2.0314	0.021364	0.067607	0.903653	1400	3	2.0314
COQ2	4	0.72704	0.76432	0.99881	14461	1	0.94663	0.021366	0.067611	0.903653	1401	2	0.94663
FKBP8	4	0.91802	0.9179	1	17277	0	1.6251	0.021366	0.067611	0.903653	1402	3	1.6251
ALOXE3	4	0.92739	0.92743	1	17497	0	2.1688	0.021372	0.067632	0.903653	1403	3	2.1688
HERC1	4	0.97863	0.97885	1	18623	0	1.476	0.021375	0.067635	0.903653	1404	4	1.476
FOXO3	4	0.9786	0.97882	1	18621	0	1.1812	0.021401	0.067707	0.903653	1405	4	1.1812
BCL7C	4	0.97859	0.97881	1	18620	0	1.0817	0.021409	0.067735	0.903653	1406	4	1.0817
ADCK3	4	0.70962	0.75457	0.99881	14275	1	2.1207	0.021412	0.067742	0.903653	1407	3	2.1207
RPRD1A	4	0.97848	0.97869	1	18618	0	1.9029	0.021425	0.067779	0.903653	1408	4	1.9029
TMEM88	4	0.0062096	0.02136	0.814177	501	1	2.0755	0.021442	0.067822	0.903653	1410	3	2.0755
HP	4	0.21721	0.38288	0.975814	7499	1	1.1762	0.021442	0.067821	0.903653	1409	2	1.1762
NME1	4	0.95998	0.96006	1	18209	0	1.9763	0.021449	0.067838	0.903653	1411	3	1.9763
CNIH4	4	0.97851	0.97871	1	18619	0	0.98438	0.021493	0.06797	0.903653	1412	4	0.98438
HACE1	4	0.87154	0.87147	0.99881	16516	0	0.91694	0.021543	0.068128	0.903653	1413	2	0.91694
ZDHHC4	4	0.97612	0.97631	1	18552	0	1.8252	0.021562	0.068175	0.903653	1414	4	1.8252
PIN4	4	0.31323	0.47246	0.986482	9135	1	1.847	0.021584	0.068236	0.903653	1415	3	1.847
TAF6L	4	0.24937	0.41292	0.979009	8060	2	-2.9644	0.021594	0.068267	0.903653	1417	2	-2.9644
FDPS	4	0.87554	0.87546	0.99881	16597	0	1.7167	0.021594	0.068263	0.903653	1416	3	1.7167
RNF225	4	0.59174	0.69812	0.99881	13285	1	1.7696	0.021614	0.06832	0.903653	1418	3	1.7696
SWI5	4	0.92029	0.92017	1	17337	0	2.1179	0.021628	0.068357	0.903653	1419	3	2.1179
MRPL28	4	0.21555	0.38133	0.975808	7462	2	-4.0528	0.021645	0.068407	0.903653	1420	1	-4.0528
BRAT1	4	0.7715	0.79137	0.99881	14951	1	2.4052	0.021661	0.068453	0.903653	1421	3	2.4052
PARP2	4	0.96964	0.96975	1	18403	0	1.6118	0.02167	0.068477	0.903653	1422	4	1.6118
AGPAT5	4	0.97832	0.97853	1	18616	0	0.67145	0.021677	0.068495	0.903653	1423	4	0.67145
CHST3	4	0.97831	0.97851	1	18615	0	1.4797	0.021694	0.068541	0.903653	1424	4	1.4797
GOLGA6L1	4	0.33598	0.4937	0.98776	9542	2	-3.3862	0.021747	0.068686	0.903653	1426	1	-3.3862
RPE65	4	0.030315	0.089239	0.931064	1812	3	-7.7444	0.021747	0.068686	0.903653	1425	1	-7.7444
RAMP3	4	0.97824	0.97845	1	18614	0	1.358	0.021755	0.068717	0.903653	1427	4	1.358
OR1C1	4	0.16994	0.33291	0.97219	6542	2	-1.6053	0.02179	0.068819	0.903653	1428	2	-1.6053
RAB37	4	0.89846	0.89838	0.99881	16935	0	1.6784	0.021825	0.068919	0.903653	1429	3	1.6784
ALX1	4	0.65949	0.72882	0.99881	13800	1	2.1326	0.021829	0.068937	0.903653	1430	3	2.1326
ECH1	4	0.97023	0.97038	1	18420	0	1.6739	0.021873	0.069066	0.903653	1431	4	1.6739
PDCD2	4	0.42331	0.5756	0.998334	11021	1	0.68496	0.021874	0.069069	0.903653	1432	2	0.68496
XCL2	4	0.0019356	0.0069447	0.761216	173	2	-3.4986	0.021874	0.069069	0.903653	1433	2	-3.4986
TM9SF3	4	0.79552	0.80777	0.99881	15245	1	1.7399	0.02189	0.069122	0.903653	1434	3	1.7399
OBSL1	4	0.97807	0.97827	1	18611	0	1.5717	0.021934	0.069252	0.903653	1435	4	1.5717
CLEC12B	4	0.82685	0.83153	0.99881	15714	1	1.826	0.021938	0.069265	0.903653	1436	3	1.826
MMD2	4	0.88061	0.88053	0.99881	16705	0	1.6837	0.021959	0.069332	0.903653	1437	3	1.6837
NT5C1B	4	0.97804	0.97824	1	18610	0	1.4869	0.021961	0.069338	0.903653	1438	4	1.4869
GRIN1	4	0.27294	0.43476	0.980841	8462	1	1.1486	0.021975	0.069377	0.903653	1439	2	1.1486
HYPK	4	0.30471	0.46448	0.986482	8997	2	-1.6175	0.021987	0.069408	0.903653	1440	2	-1.6175
DPP9	4	0.97801	0.97821	1	18609	0	1.1763	0.021993	0.069426	0.903653	1441	4	1.1763
RNF7	4	0.16817	0.33006	0.970491	6498	1	1.3818	0.022004	0.069457	0.903653	1442	2	1.3818
IFI44L	4	0.94229	0.94224	1	17831	0	1.8073	0.022013	0.069492	0.903653	1443	3	1.8073
EPHA8	4	0.012109	0.040278	0.865063	890	1	1.6758	0.02202	0.069511	0.903653	1444	3	1.6758
ZNF548	4	0.89846	0.89838	0.99881	17033	0	1.6541	0.022022	0.069514	0.903653	1445	3	1.6541
MAPKAPK2	4	0.97797	0.97817	1	18608	0	1.1592	0.022029	0.069539	0.903653	1446	4	1.1592
ASL	4	0.78684	0.80176	0.99881	15133	1	1.2432	0.022052	0.069616	0.903653	1447	3	1.2432
CYP20A1	4	0.2658	0.42819	0.980841	8332	1	2.3081	0.022064	0.069653	0.903653	1448	3	2.3081
OR1N1	4	0.97792	0.97811	1	18607	0	1.2002	0.022085	0.069717	0.903653	1449	4	1.2002
C7orf25	4	0.97791	0.9781	1	18606	0	1.8116	0.022094	0.069746	0.903653	1450	4	1.8116
LRRC28	4	0.087976	0.19639	0.931064	4022	1	2.2579	0.02212	0.069806	0.903653	1451	3	2.2579
SEPT3	4	0.30595	0.46565	0.986482	9018	1	1.5421	0.022133	0.069839	0.903653	1452	2	1.5421
ESM1	4	0.97212	0.97228	1	18470	0	2.1902	0.022138	0.069851	0.903653	1453	4	2.1902
HLA-DOA	4	0.97785	0.97804	1	18605	0	1.5037	0.02215	0.069892	0.903653	1454	4	1.5037
NOTCH4	4	0.73879	0.77111	0.99881	14594	1	1.7091	0.022153	0.0699	0.903653	1457	3	1.7091
TXN2	4	0.37579	0.53104	0.98776	10262	2	-3.0349	0.022153	0.0699	0.903653	1456	1	-3.0349
TSNAXIP1	4	0.20726	0.3736	0.975467	7320	2	-3.6721	0.022153	0.0699	0.903653	1455	1	-3.6721
MOCS1	4	0.85212	0.853	0.99881	16138	1	1.825	0.022195	0.070009	0.903653	1458	3	1.825
PCP2	4	0.97779	0.97797	1	18604	0	1.2575	0.022213	0.070066	0.903653	1459	4	1.2575
ACTG1	4	0.29808	0.45837	0.986009	8881	2	-1.8268	0.02222	0.070083	0.903653	1460	2	-1.8268
HAS1	4	0.97776	0.97795	1	18603	0	0.84682	0.022242	0.070149	0.903653	1461	4	0.84682
FCER2	4	0.20571	0.37216	0.974495	7297	2	-1.6248	0.022246	0.07016	0.903653	1462	2	-1.6248
SEPT10	4	0.72058	0.76067	0.99881	14390	1	0.20992	0.022255	0.070185	0.903653	1463	2	0.20992
EMX1	4	0.97774	0.97793	1	18602	0	0.8613	0.02226	0.070201	0.903653	1464	4	0.8613
AATF	4	0.56737	0.68801	0.99881	13101	1	2.0408	0.022264	0.070215	0.903653	1465	3	2.0408
FAM83F	4	0.97771	0.9779	1	18601	0	2.0491	0.022293	0.070293	0.903653	1466	4	2.0491
SLC6A3	4	0.9777	0.9779	1	18600	0	1.4658	0.022299	0.070316	0.903653	1467	4	1.4658
PAQR7	4	0.46693	0.61648	0.99881	11764	1	1.4566	0.022315	0.070352	0.903653	1468	2	1.4566
PCDH20	4	0.84371	0.84554	0.99881	15992	1	2.0578	0.022321	0.070366	0.903653	1469	3	2.0578
ARC	4	0.97767	0.97787	1	18599	0	1.3001	0.022326	0.070382	0.903653	1470	4	1.3001
NEUROG3	4	0.56007	0.68495	0.99881	13044	1	1.2119	0.022356	0.070464	0.903653	1472	3	1.2119
ZNF566	4	0.20709	0.37344	0.975467	7316	2	-2.6271	0.022356	0.070464	0.903653	1471	2	-2.6271
SLC44A5	4	0.92816	0.92818	1	17517	0	1.625	0.022358	0.07047	0.903653	1473	2	1.625
CREB5	4	0.97764	0.97783	1	18598	0	1.0875	0.022361	0.070478	0.903653	1474	4	1.0875
TTLL12	4	0.33934	0.49682	0.98776	9602	2	-1.5265	0.022375	0.070525	0.903653	1475	2	-1.5265
SBSN	4	0.97759	0.97778	1	18597	0	1.02	0.022409	0.070614	0.903653	1476	4	1.02
OR6C65	4	0.97758	0.97778	1	18596	0	1.2539	0.022415	0.070631	0.903653	1477	4	1.2539
SH2D5	4	0.81031	0.81873	0.99881	15469	1	1.9667	0.022449	0.070719	0.903653	1478	3	1.9667
C14orf159	4	0.97754	0.97773	1	18593	0	1.1895	0.022457	0.070742	0.903653	1479	4	1.1895
ATP11A	4	0.48935	0.63764	0.99881	12150	1	1.1038	0.022458	0.070742	0.903653	1480	3	1.1038
FLT3	4	0.97753	0.97771	1	18592	0	1.5715	0.022472	0.070783	0.903653	1481	4	1.5715
C8orf44-SGK3	4	0.97752	0.97771	1	18591	0	1.5379	0.022478	0.070804	0.903653	1482	4	1.5379
WDR33	4	0.57488	0.69115	0.99881	13158	1	1.9391	0.022502	0.070875	0.903653	1483	3	1.9391
CTNNAL1	4	0.95279	0.95284	1	18058	0	1.9476	0.022519	0.070934	0.903653	1484	3	1.9476
UPK1A	4	0.97747	0.97765	1	18590	0	1.0433	0.022532	0.070965	0.903653	1485	4	1.0433
NAT2	4	0.97746	0.97765	1	18589	0	1.2521	0.022535	0.070976	0.903653	1486	4	1.2521
ZNF780A	4	0.97746	0.97764	1	18588	0	1.3577	0.022544	0.070995	0.903653	1487	4	1.3577
VPS54	4	0.92289	0.92282	1	17389	0	0.75548	0.022559	0.071039	0.903653	1488	3	0.75548
CDKL4	4	0.48636	0.63483	0.99881	12097	1	0.18189	0.022559	0.071039	0.903653	1489	2	0.18189
LOC100129940	4	0.64225	0.72061	0.99881	13656	1	2.1324	0.022572	0.071078	0.903653	1490	3	2.1324
RBMS2	4	0.89846	0.89838	0.99881	16842	0	2.0015	0.022577	0.071093	0.903653	1491	3	2.0015
TINAG	4	0.80718	0.81635	0.99881	15417	1	1.9745	0.022586	0.071119	0.903653	1492	3	1.9745
GABBR1	4	0.16296	0.32176	0.967333	6354	1	1.48	0.022592	0.071141	0.903653	1493	2	1.48
DUSP18	4	0.97739	0.97757	1	18587	0	1.39	0.02261	0.071184	0.903653	1494	4	1.39
PRNP	4	0.97736	0.97753	1	18586	0	1.3383	0.022638	0.071259	0.903653	1495	4	1.3383
AGAP1	4	0.97734	0.97751	1	18585	0	1.738	0.022659	0.071318	0.903653	1496	4	1.738
CCDC58	4	0.030152	0.088906	0.931064	1804	2	-4.147	0.022661	0.071325	0.903653	1497	2	-4.147
ASB6	4	0.50899	0.65636	0.99881	12475	1	1.8865	0.022697	0.07142	0.903653	1498	3	1.8865
TULP1	4	0.95521	0.95525	1	18103	0	1.7895	0.022706	0.071448	0.903653	1499	3	1.7895
SRSF5	4	0.85074	0.85178	0.99881	16109	1	2.0014	0.022714	0.071474	0.903653	1500	3	2.0014
VPS37D	4	0.5242	0.67071	0.99881	12772	2	-0.62585	0.022737	0.07154	0.903653	1501	1	-0.62585
SPDYE5	4	0.0053353	0.018537	0.807029	429	1	1.1763	0.022749	0.071583	0.903653	1502	2	1.1763
SRPK1	4	0.9728	0.97301	1	18488	0	1.7391	0.022772	0.071643	0.903653	1503	4	1.7391
PSG1	4	0.85448	0.85512	0.99881	16177	1	1.3965	0.022775	0.071653	0.903653	1504	2	1.3965
KIAA0141	4	0.68905	0.74352	0.99881	14060	1	1.4789	0.022784	0.071682	0.903653	1505	2	1.4789
PLEKHG4	4	0.95733	0.95735	1	18140	0	1.7086	0.022798	0.071713	0.903653	1506	3	1.7086
HOXA4	4	0.9772	0.97737	1	18584	0	1.7595	0.022804	0.071728	0.903653	1507	4	1.7595
NGDN	4	0.89846	0.89838	0.99881	17076	0	2.0128	0.022811	0.071753	0.903653	1508	3	2.0128
DOC2A	4	0.97718	0.97735	1	18583	0	1.5514	0.022819	0.071776	0.903653	1509	4	1.5514
MOGAT3	4	0.19407	0.36148	0.973069	7092	2	-3.7739	0.022839	0.07183	0.903653	1510	1	-3.7739
ZNF443	4	0.80916	0.81784	0.99881	15449	1	1.7664	0.022865	0.071895	0.903653	1511	3	1.7664
RNASE6	4	0.0096497	0.032508	0.845417	735	1	2.2485	0.022869	0.071908	0.903653	1512	3	2.2485
MUC15	4	0.91891	0.91876	1	17301	0	1.2854	0.022872	0.071912	0.903653	1513	2	1.2854
HLA-DMA	4	0.18588	0.35385	0.973069	6943	2	-1.731	0.022889	0.071963	0.903653	1514	2	-1.731
PVRL2	4	0.9771	0.97726	1	18582	0	0.70514	0.022901	0.071996	0.903653	1515	4	0.70514
CFI	4	0.96676	0.96684	1	18338	0	1.9486	0.022905	0.072011	0.903653	1516	4	1.9486
POMT1	4	0.94759	0.94759	1	17940	0	1.9303	0.022915	0.072036	0.903653	1517	3	1.9303
DARS2	4	0.2819	0.44314	0.983013	8617	2	-1.8539	0.022937	0.072096	0.903653	1518	2	-1.8539
GLRX5	4	0.28767	0.44862	0.983751	8715	2	-3.6663	0.02294	0.072103	0.903653	1520	1	-3.6663
WDR81	4	0.92855	0.92857	1	17523	0	0.67846	0.02294	0.072103	0.903653	1519	3	0.67846
MTRF1	4	0.97705	0.97721	1	18581	0	1.0932	0.022953	0.072138	0.903653	1521	4	1.0932
C2orf72	4	0.97703	0.97719	1	18580	0	1.2718	0.022974	0.072203	0.903653	1522	4	1.2718
BHLHE41	4	0.84339	0.84527	0.99881	15986	1	2.0474	0.023003	0.072287	0.903653	1523	3	2.0474
DDX50	4	0.24608	0.40981	0.978372	8004	1	1.8506	0.023012	0.072309	0.903653	1524	3	1.8506
EFCAB5	4	0.97697	0.97714	1	18579	0	1.1093	0.023027	0.072351	0.903653	1525	4	1.1093
FAM199X	4	0.041507	0.11101	0.931064	2270	2	-4.1638	0.023042	0.072391	0.903653	1527	2	-4.1638
C1orf229	4	0.2609	0.42364	0.980841	8248	2	-3.0703	0.023042	0.072391	0.903653	1526	2	-3.0703
XKR6	4	0.97693	0.9771	1	18577	0	0.81061	0.023072	0.072468	0.903653	1528	4	0.81061
PLA2G6	4	0.14629	0.29492	0.960671	5860	2	0.26734	0.023073	0.072473	0.903653	1529	2	0.26734
CD274	4	0.97692	0.97707	1	18576	0	0.83513	0.023084	0.072507	0.903653	1530	4	0.83513
SMNDC1	4	0.97691	0.97707	1	18575	0	1.1909	0.02309	0.072521	0.903653	1531	4	1.1909
MRPL14	4	0.58575	0.6956	0.99881	13248	1	1.7766	0.023091	0.072522	0.903653	1532	3	1.7766
GLRX3	4	0.89846	0.89838	0.99881	16916	0	1.1948	0.023152	0.072729	0.903653	1533	2	1.1948
DRICH1	4	0.94595	0.94592	1	17908	0	1.7184	0.023161	0.072753	0.903653	1534	3	1.7184
TACR2	4	0.97683	0.97699	1	18574	0	1.1331	0.02317	0.072774	0.903653	1535	4	1.1331
SNX13	4	0.97681	0.97697	1	18573	0	1.6643	0.023185	0.072814	0.903653	1536	4	1.6643
HGSNAT	4	0.97681	0.97697	1	18572	0	0.9921	0.023191	0.072829	0.903653	1537	4	0.9921
SIGLEC6	4	0.44201	0.59307	0.998553	11348	2	0.61225	0.023194	0.072831	0.903653	1538	2	0.61225
ARHGEF17	4	0.69858	0.74859	0.99881	14167	1	-0.6133	0.023194	0.072831	0.903653	1539	1	-0.6133
HLF	4	0.97679	0.97695	1	18570	0	1.0453	0.023213	0.07288	0.903653	1540	4	1.0453
LEPROT	4	0.97678	0.97694	1	18569	0	0.84282	0.023225	0.072911	0.903653	1541	4	0.84282
RFX7	4	0.97676	0.97692	1	18568	0	1.6357	0.023243	0.072959	0.903653	1542	4	1.6357
SPNS3	4	0.97671	0.97687	1	18567	0	1.6814	0.023293	0.073092	0.903653	1543	4	1.6814
PNMA5	4	0.93743	0.9375	1	17723	0	1.7816	0.023317	0.073173	0.903653	1544	3	1.7816
GPR52	4	0.97668	0.97684	1	18566	0	0.79887	0.02332	0.073183	0.903653	1545	4	0.79887
TRIB1	4	0.75652	0.78187	0.99881	14775	1	0.31189	0.023321	0.073184	0.903653	1546	3	0.31189
TMED7	4	0.89846	0.89838	0.99881	16802	0	1.8213	0.023326	0.073202	0.903653	1547	3	1.8213
SMIM17	4	0.77458	0.79349	0.99881	14986	1	1.7619	0.023362	0.073307	0.903653	1548	3	1.7619
UBAP2	4	0.60317	0.70308	0.99881	13376	1	2.011	0.023367	0.073319	0.903653	1549	3	2.011
MACROD2	4	0.97662	0.9768	1	18565	0	0.75979	0.023376	0.073343	0.903653	1550	4	0.75979
CLPSL1	4	0.073623	0.17079	0.931064	3484	2	-0.04767	0.023382	0.073354	0.903653	1551	2	-0.04767
LHCGR	4	0.97659	0.97677	1	18564	0	1.3297	0.023407	0.073429	0.903653	1552	4	1.3297
SLC47A2	4	0.97657	0.97675	1	18563	0	1.763	0.023428	0.073488	0.903653	1553	4	1.763
SMYD1	4	0.96283	0.96291	1	18257	0	1.7304	0.023453	0.073561	0.903653	1554	4	1.7304
ICE1	4	0.73075	0.76642	0.99881	14504	1	1.1676	0.02347	0.073611	0.903653	1555	2	1.1676
FCRLB	4	0.97653	0.97671	1	18561	0	1.2777	0.023472	0.073615	0.903653	1556	4	1.2777
BBS9	4	0.3641	0.51999	0.98776	10036	2	-0.033301	0.023498	0.073689	0.903653	1557	2	-0.033301
NDUFAB1	4	0.25266	0.41591	0.979927	8109	1	-0.31967	0.023498	0.073689	0.903653	1558	1	-0.31967
TMEM59L	4	0.97648	0.97666	1	18560	0	1.804	0.023518	0.073752	0.903653	1559	4	1.804
SIRT4	4	0.93036	0.93041	1	17567	0	1.8506	0.023566	0.073884	0.903653	1560	3	1.8506
DLG1	4	0.26307	0.42563	0.980841	8283	1	1.2868	0.023585	0.073935	0.903653	1561	2	1.2868
RNLS	4	0.82734	0.8319	0.99881	15722	1	2.1908	0.023603	0.073988	0.903653	1562	3	2.1908
SRGN	4	0.58036	0.69336	0.99881	13202	1	1.9097	0.023616	0.07403	0.903653	1563	3	1.9097
DHX34	4	0.48202	0.63076	0.99881	12019	2	1.0356	0.023621	0.074038	0.903653	1564	2	1.0356
DYNLL1	4	0.067138	0.15909	0.931064	3235	3	-6.0752	0.023625	0.074056	0.903653	1566	1	-6.0752
TVP23C-CDRT4	4	0.22733	0.39226	0.976062	7676	1	1.7096	0.023625	0.074056	0.903653	1565	3	1.7096
ZFP69B	4	0.97637	0.97654	1	18557	0	1.6707	0.023633	0.074079	0.903653	1567	4	1.6707
PIK3CB	4	0.97635	0.97653	1	18556	0	1.2583	0.023652	0.074133	0.903716	1568	4	1.2583
DEFB1	4	0.49016	0.63839	0.99881	12161	1	2.2164	0.023701	0.074286	0.903716	1569	3	2.2164
ASPHD1	4	0.51395	0.66104	0.99881	12576	2	0.97969	0.023718	0.074337	0.903716	1570	2	0.97969
TRIT1	4	0.65371	0.72602	0.99881	13757	1	1.4507	0.023777	0.07449	0.903716	1572	2	1.4507
NUDT6	4	0.25266	0.41591	0.979927	8110	1	1.4304	0.023777	0.07449	0.903716	1571	2	1.4304
AEBP1	4	0.66524	0.73162	0.99881	13853	1	1.9287	0.023781	0.074501	0.903716	1573	3	1.9287
MCCC1	4	0.7754	0.794	0.99881	14997	1	1.1972	0.023798	0.074543	0.903716	1574	2	1.1972
GNAI2	4	0.97617	0.97636	1	18555	0	1.3845	0.02383	0.074635	0.903716	1575	4	1.3845
CELA2A	4	0.97616	0.97635	1	18554	0	1.3263	0.023843	0.074669	0.903716	1576	4	1.3263
NEK9	4	0.84322	0.84512	0.99881	15984	1	1.9009	0.023852	0.074688	0.903716	1577	3	1.9009
VPS37A	4	0.53055	0.67347	0.99881	12828	1	1.8339	0.023862	0.07472	0.903716	1578	3	1.8339
MIA3	4	0.97613	0.97632	1	18553	0	1.2776	0.023871	0.074745	0.903716	1579	4	1.2776
DOCK7	4	0.37354	0.5289	0.98776	10220	1	0.73838	0.023879	0.074768	0.903716	1580	2	0.73838
AKAP8	4	0.97612	0.97631	1	18551	0	1.3014	0.023883	0.074781	0.903716	1581	4	1.3014
SLC35D2	4	0.89846	0.89838	0.99881	17172	0	2.0065	0.023888	0.074794	0.903716	1582	3	2.0065
ZFPM1	4	0.19299	0.36052	0.973069	7073	2	-0.84872	0.023923	0.074891	0.903981	1583	2	-0.84872
PTPN6	4	0.3183	0.47721	0.986482	9240	2	-2.3749	0.02393	0.07491	0.903981	1584	2	-2.3749
NEDD9	4	0.28474	0.44585	0.983751	8663	2	-0.10679	0.023959	0.075	0.904081	1585	2	-0.10679
UQCRC1	4	0.89846	0.89838	0.99881	16960	0	2.0441	0.023968	0.075021	0.904081	1586	3	2.0441
AQP11	4	0.059003	0.14404	0.931064	2937	1	0.69481	0.02398	0.07506	0.904081	1587	3	0.69481
PHGR1	4	0.51494	0.662	0.99881	12596	1	2.2768	0.024004	0.075131	0.90436	1588	3	2.2768
PSTPIP1	4	0.087542	0.19561	0.931064	4013	1	1.7278	0.024045	0.075244	0.904889	1589	3	1.7278
PSME3	4	0.2404	0.40449	0.978079	7897	1	0.79167	0.024056	0.075277	0.904889	1590	2	0.79167
ZNF597	4	0.42673	0.57882	0.998458	11072	1	1.1621	0.024075	0.075317	0.904889	1591	2	1.1621
FNBP1	4	0.97589	0.97609	1	18549	0	1.0588	0.024113	0.075426	0.905639	1592	4	1.0588
OXNAD1	4	0.84857	0.84982	0.99881	16072	1	1.9958	0.024174	0.0756	0.90642	1593	3	1.9958
RUVBL1	4	0.89846	0.89838	0.99881	17108	0	-0.6133	0.024209	0.075699	0.90642	1594	1	-0.6133
USP8	4	0.1823	0.35052	0.972469	6885	2	-4.2001	0.024209	0.075699	0.90642	1595	1	-4.2001
TBX18	4	0.89846	0.89838	0.99881	16873	0	1.6746	0.024234	0.075776	0.90642	1596	3	1.6746
MYO18A	4	0.97576	0.97596	1	18548	0	1.6191	0.024237	0.075788	0.90642	1597	4	1.6191
APBA1	4	0.97576	0.97595	1	18547	0	0.82563	0.024243	0.075803	0.90642	1598	4	0.82563
IK	4	0.89846	0.89838	0.99881	17120	0	1.8081	0.024262	0.075866	0.90642	1599	3	1.8081
HOXA13	4	0.47832	0.62726	0.99881	11950	2	1.0161	0.024264	0.075871	0.90642	1600	2	1.0161
C17orf62	4	0.97568	0.97587	1	18545	0	1.2165	0.024316	0.076026	0.907703	1601	4	1.2165
POMC	4	0.97564	0.97581	1	18544	0	1.4949	0.024364	0.076154	0.907783	1602	4	1.4949
KLHL24	4	0.97563	0.9758	1	18543	0	1.7389	0.024373	0.076186	0.907783	1603	4	1.7389
WWOX	4	0.56027	0.68503	0.99881	13046	1	0.5031	0.024411	0.076274	0.907783	1606	2	0.5031
POC1A	4	0.23853	0.40275	0.978079	7869	2	-3.8891	0.024411	0.076274	0.907783	1605	1	-3.8891
CLEC4C	4	0.35781	0.51411	0.98776	9919	1	0.98127	0.024411	0.076274	0.907783	1604	3	0.98127
NAGS	4	0.64459	0.72173	0.99881	13677	1	1.918	0.024425	0.076317	0.907783	1607	3	1.918
SCYL2	4	0.97554	0.97571	1	18542	0	0.83363	0.024463	0.076428	0.907967	1608	4	0.83363
JAK3	4	0.23037	0.39508	0.976196	7731	1	1.9899	0.024475	0.076462	0.907967	1609	3	1.9899
LDB3	4	0.94606	0.94604	1	17912	0	2.2363	0.02448	0.076475	0.907967	1610	3	2.2363
WNT8B	4	0.82457	0.82975	0.99881	15678	1	1.6944	0.02454	0.076653	0.908565	1611	3	1.6944
GK5	4	0.78088	0.7977	0.99881	15069	1	1.2126	0.02457	0.076748	0.908565	1612	2	1.2126
JMJD1C	4	0.5282	0.67261	0.99881	12811	1	1.8073	0.024586	0.076801	0.908565	1613	3	1.8073
SBNO2	4	0.077227	0.17729	0.931064	3616	2	1.0564	0.024606	0.076849	0.908565	1614	2	1.0564
ZPBP2	4	0.97539	0.97557	1	18541	0	0.92549	0.02461	0.07686	0.908565	1615	4	0.92549
LARS2	4	0.68127	0.73956	0.99881	13993	1	-0.020312	0.02464	0.076941	0.908565	1616	2	-0.020312
FAM114A1	4	0.87488	0.8748	0.99881	16581	0	1.596	0.024669	0.07703	0.908565	1617	3	1.596
ADCY6	4	0.73149	0.76685	0.99881	14509	1	1.7573	0.024745	0.077257	0.908565	1618	3	1.7573
ARL4A	4	0.72981	0.76593	0.99881	14489	1	0.77761	0.024766	0.077321	0.908565	1619	3	0.77761
KIR3DL1	4	0.97522	0.97539	1	18539	0	1.0162	0.024781	0.07736	0.908565	1620	4	1.0162
SERPINA4	4	0.93174	0.93182	1	17600	0	1.5392	0.024806	0.077432	0.908565	1621	3	1.5392
C2CD3	4	0.57709	0.69203	0.99881	13175	1	1.9204	0.024815	0.077455	0.908565	1622	3	1.9204
SCML4	4	0.27517	0.43689	0.980956	8512	1	1.8533	0.024832	0.077508	0.908565	1623	3	1.8533
GPR171	4	0.86925	0.86921	0.99881	16476	1	1.4574	0.024905	0.077718	0.908565	1624	3	1.4574
USP17L15	4	0.72626	0.76387	0.99881	14447	1	1.1058	0.024914	0.077751	0.908565	1625	2	1.1058
RIPK4	4	0.97506	0.97524	1	18538	0	0.60737	0.024936	0.077818	0.908565	1626	4	0.60737
EGFR	4	0.97506	0.97524	1	18537	0	1.0236	0.024939	0.077832	0.908565	1627	4	1.0236
LRFN3	4	0.37819	0.53319	0.98776	10304	2	-0.74469	0.024944	0.077844	0.908565	1628	2	-0.74469
DPH6	4	0.62855	0.71435	0.99881	13556	1	1.0831	0.024944	0.077844	0.908565	1629	3	1.0831
PYROXD1	4	0.024746	0.077348	0.931064	1580	2	-3.1158	0.024978	0.077937	0.908565	1630	2	-3.1158
LMO3	4	0.074257	0.17189	0.931064	3508	1	1.8545	0.024979	0.077941	0.908565	1631	3	1.8545
DAZL	4	0.89846	0.89838	0.99881	16843	0	2.0663	0.025008	0.078016	0.908565	1632	3	2.0663
ACPP	4	0.71314	0.75648	0.99881	14312	1	1.6719	0.025012	0.078031	0.908565	1633	3	1.6719
SLC25A24	4	0.97496	0.97516	1	18536	0	1.3748	0.025036	0.078103	0.908565	1635	4	1.3748
NSG1	4	0.48529	0.63386	0.99881	12079	1	2.138	0.025036	0.078102	0.908565	1634	3	2.138
TEX30	4	0.97492	0.97511	1	18535	0	0.96775	0.025079	0.078213	0.908565	1636	4	0.96775
TMEM92	4	0.9749	0.97509	1	18534	0	0.54537	0.025098	0.078271	0.908565	1637	4	0.54537
NDUFA4L2	4	0.93057	0.93064	1	17572	0	1.7595	0.025105	0.078295	0.908565	1638	3	1.7595
IL12RB2	4	0.97489	0.97508	1	18533	0	1.5146	0.025115	0.078324	0.908565	1639	4	1.5146
AKR1C1	4	0.76215	0.78536	0.99881	14842	1	1.9995	0.025121	0.078341	0.908565	1640	3	1.9995
CGB5	4	0.96958	0.96969	1	18401	0	2.1116	0.025124	0.078347	0.908565	1641	4	2.1116
HACD2	4	0.97487	0.97506	1	18532	0	1.9098	0.025131	0.078369	0.908565	1642	4	1.9098
FAM188A	4	0.97486	0.97505	1	18531	0	0.95836	0.025141	0.078397	0.908565	1643	4	0.95836
GTF3C5	4	0.95481	0.95483	1	18088	0	2.2254	0.025142	0.078403	0.908565	1644	3	2.2254
RPL12	4	0.69954	0.74909	0.99881	14178	1	-0.6133	0.025146	0.078414	0.908565	1645	1	-0.6133
NOL3	4	0.26157	0.42424	0.980841	8264	2	0.19118	0.025146	0.078414	0.908565	1646	2	0.19118
HSF2BP	4	0.97484	0.97503	1	18530	0	1.3089	0.025163	0.078464	0.908565	1647	4	1.3089
SMIM18	4	0.91698	0.91692	1	17260	0	1.4952	0.025169	0.078483	0.908565	1648	2	1.4952
GFAP	4	0.61321	0.7075	0.99881	13453	1	1.6121	0.025173	0.078497	0.908565	1649	3	1.6121
RAMP2	4	0.9748	0.97499	1	18529	0	1.3299	0.025203	0.078576	0.908565	1650	4	1.3299
PDIK1L	4	0.97474	0.97493	1	18528	0	1.5213	0.025265	0.07874	0.908565	1651	4	1.5213
MBD5	4	0.053452	0.1337	0.931064	2729	2	-0.91199	0.025273	0.078769	0.908565	1653	2	-0.91199
OR12D3	4	0.046829	0.12133	0.931064	2468	2	-0.50881	0.025273	0.078769	0.908565	1652	1	-0.50881
TMEM110	4	0.97472	0.97491	1	18527	0	0.78304	0.025281	0.078786	0.908565	1654	4	0.78304
GP6	4	0.10753	0.23039	0.940421	4678	2	0.11704	0.025288	0.078806	0.908565	1655	2	0.11704
HSBP1	4	0.92141	0.92131	1	17359	0	1.6198	0.025319	0.078899	0.908565	1656	3	1.6198
NCKIPSD	4	0.78533	0.80072	0.99881	15119	1	2.3197	0.025334	0.078941	0.908565	1657	3	2.3197
DHRS3	4	0.64605	0.72243	0.99881	13687	1	1.8956	0.025353	0.078993	0.908565	1658	3	1.8956
GPR149	4	0.31163	0.47091	0.986482	9118	2	0.69986	0.025374	0.079047	0.908565	1659	2	0.69986
TPP2	4	0.89846	0.89838	0.99881	17079	0	1.5455	0.025374	0.079047	0.908565	1660	3	1.5455
VPS37B	4	0.56294	0.68615	0.99881	13072	1	1.8905	0.025381	0.079065	0.908565	1661	3	1.8905
STARD6	4	0.97457	0.97476	1	18525	0	0.78653	0.025429	0.079206	0.908565	1662	4	0.78653
ADAMTS4	4	0.97453	0.97472	1	18524	0	1.1254	0.025475	0.07933	0.908565	1663	4	1.1254
MBTPS2	4	0.023243	0.07294	0.931064	1491	3	-8.0467	0.025501	0.0794	0.908565	1664	1	-8.0467
EMC9	4	0.97449	0.97469	1	18523	0	1.2998	0.025511	0.079437	0.908565	1665	4	1.2998
ZNF394	4	0.8784	0.87834	0.99881	16661	0	1.6832	0.025533	0.079497	0.908565	1666	3	1.6832
MGAT5B	4	0.28785	0.44879	0.983777	8719	1	1.3908	0.025563	0.07958	0.908565	1667	2	1.3908
GPCPD1	4	0.83698	0.83979	0.99881	15880	1	1.9636	0.025567	0.079589	0.908565	1668	3	1.9636
COBLL1	4	0.10801	0.23119	0.940421	4695	1	1.3201	0.025602	0.079681	0.908565	1669	2	1.3201
SCAP	4	0.89846	0.89838	0.99881	16858	0	1.1352	0.025602	0.079681	0.908565	1670	2	1.1352
SUCO	4	0.43946	0.59067	0.998553	11301	1	1.5541	0.025602	0.079681	0.908565	1671	3	1.5541
ADAM8	4	0.76081	0.78452	0.99881	14829	1	1.6016	0.025658	0.079854	0.908565	1672	3	1.6016
KIAA1324L	4	0.80546	0.81508	0.99881	15394	1	1.7478	0.025665	0.079876	0.908565	1673	3	1.7478
MFAP4	4	0.16653	0.32748	0.969695	6451	1	1.8268	0.025677	0.079911	0.908565	1674	3	1.8268
OR4K2	4	0.97428	0.97449	1	18522	0	1.1406	0.02572	0.080032	0.908565	1675	4	1.1406
C9orf91	4	0.2612	0.42389	0.980841	8255	1	1.833	0.025725	0.080043	0.908565	1676	3	1.833
UPF1	4	0.89846	0.89838	0.99881	17091	0	0.059403	0.025754	0.080125	0.908565	1678	2	0.059403
TMEM204	4	0.42471	0.5769	0.998458	11038	2	-0.71048	0.025754	0.080125	0.908565	1679	1	-0.71048
POLR1D	4	0.11877	0.24929	0.943228	5050	2	-4.4638	0.025754	0.080125	0.908565	1677	1	-4.4638
TCEAL7	4	0.97421	0.97441	1	18520	0	1.0611	0.025793	0.08024	0.908565	1680	4	1.0611
KIAA1958	4	0.92962	0.92961	1	17548	0	1.767	0.025806	0.08028	0.908565	1681	3	1.767
PDZK1IP1	4	0.97419	0.97439	1	18519	0	1.0006	0.025813	0.080293	0.908565	1682	4	1.0006
RBPJ	4	0.50727	0.6547	0.99881	12450	1	2.0043	0.025816	0.080303	0.908565	1683	3	2.0043
WFDC8	4	0.82763	0.83214	0.99881	15729	1	1.6587	0.025821	0.080316	0.908565	1684	3	1.6587
RSPH6A	4	0.97417	0.97437	1	18518	0	0.94334	0.025829	0.080345	0.908565	1685	4	0.94334
FAM86C1	4	0.55956	0.68475	0.99881	13042	1	1.4824	0.02584	0.080377	0.908565	1686	2	1.4824
SUSD2	4	0.97413	0.97433	1	18517	0	0.65195	0.025869	0.080456	0.908565	1687	4	0.65195
DACT3	4	0.97412	0.97432	1	18516	0	0.62219	0.025879	0.080481	0.908565	1688	4	0.62219
RIN3	4	0.9741	0.97429	1	18515	0	1.5965	0.025902	0.080547	0.908565	1689	4	1.5965
KCNA10	4	0.394	0.54801	0.988823	10586	1	0.47791	0.025906	0.080555	0.908565	1690	2	0.47791
ELMO3	4	0.37429	0.52962	0.98776	10236	2	-0.15256	0.025906	0.080555	0.908565	1692	2	-0.15256
POLR3H	4	0.30834	0.46784	0.986482	9057	2	-3.4997	0.025906	0.080555	0.908565	1691	1	-3.4997
C1orf189	4	0.97409	0.97428	1	18514	0	1.0666	0.025912	0.080575	0.908565	1693	4	1.0666
PRR11	4	0.97408	0.97427	1	18513	0	0.99534	0.025919	0.080594	0.908565	1694	4	0.99534
CATSPER2	4	0.97408	0.97427	1	18512	0	1.69	0.025923	0.080605	0.908565	1695	4	1.69
AZIN2	4	0.97407	0.97426	1	18511	0	0.90542	0.025926	0.080613	0.908565	1696	4	0.90542
KSR1	4	0.49999	0.64776	0.99881	12323	2	1.032	0.02596	0.080712	0.908778	1697	2	1.032
PFKFB1	4	0.97403	0.97422	1	18510	0	1.0193	0.025969	0.080742	0.908778	1698	4	1.0193
OR52H1	4	0.19288	0.36042	0.973069	7068	2	1.1218	0.026007	0.080848	0.908778	1699	2	1.1218
ZNF730	4	0.97398	0.97417	1	18509	0	1.1724	0.026023	0.080902	0.908778	1700	4	1.1724
IL17RE	4	0.87423	0.87414	0.99881	16569	0	1.2014	0.026033	0.080926	0.908778	1701	2	1.2014
TTC7A	4	0.42281	0.57513	0.998334	11006	1	1.8241	0.026033	0.080926	0.908778	1702	3	1.8241
SLC27A4	4	0.97395	0.97415	1	18508	0	1.3984	0.026046	0.080965	0.908778	1703	4	1.3984
UNC13D	4	0.97393	0.97412	1	18507	0	0.81891	0.02607	0.08104	0.909028	1704	4	0.81891
TXNDC15	4	0.33789	0.49546	0.98776	9573	1	1.6631	0.026114	0.081168	0.909028	1705	3	1.6631
DOCK1	4	0.97388	0.97407	1	18504	0	0.72233	0.02612	0.081186	0.909028	1706	4	0.72233
WDR75	4	0.31108	0.47041	0.986482	9104	2	-3.4476	0.026134	0.08123	0.909028	1707	1	-3.4476
POLA2	4	0.24434	0.40817	0.978079	7977	1	-0.6133	0.026134	0.08123	0.909028	1708	1	-0.6133
TSSK2	4	0.97385	0.97404	1	18503	0	1.1047	0.02615	0.081273	0.909028	1709	4	1.1047
SCFD1	4	0.60815	0.70527	0.99881	13416	1	0.98977	0.026235	0.081519	0.911195	1710	3	0.98977
AMIGO1	4	0.9592	0.95924	1	18191	0	2.0312	0.026285	0.081658	0.911195	1711	3	2.0312
ALG14	4	0.50548	0.65301	0.99881	12410	2	-0.45885	0.026337	0.081818	0.911195	1712	1	-0.45885
PSMD7	4	0.099511	0.21651	0.939106	4406	3	-6.0805	0.026337	0.081818	0.911195	1713	1	-6.0805
OR10H1	4	0.16653	0.32748	0.969695	6452	1	1.8678	0.026352	0.08185	0.911195	1714	3	1.8678
CCDC142	4	0.088066	0.19653	0.931064	4030	3	-5.9144	0.026413	0.08202	0.911195	1715	1	-5.9144
POU4F3	4	0.97355	0.97373	1	18500	0	0.85141	0.02645	0.082117	0.911195	1716	4	0.85141
C19orf52	4	0.7354	0.76911	0.99881	14554	1	-0.6133	0.026463	0.082158	0.911195	1717	1	-0.6133
TEKT3	4	0.47202	0.62131	0.99881	11841	1	1.7916	0.026464	0.082159	0.911195	1718	3	1.7916
FAM47E-STBD1	4	0.3844	0.53895	0.98776	10427	1	1.5951	0.026518	0.082293	0.911195	1719	3	1.5951
EOGT	4	0.97347	0.97365	1	18499	0	1.1378	0.026528	0.082318	0.911195	1721	4	1.1378
IRX4	4	0.12547	0.26052	0.947984	5253	1	1.2359	0.026528	0.082317	0.911195	1720	2	1.2359
LLPH	4	0.31573	0.47476	0.986482	9181	2	-0.1953	0.026539	0.082352	0.911195	1722	2	-0.1953
TGFB2	4	0.9734	0.97358	1	18498	0	0.84398	0.0266	0.082528	0.911195	1723	4	0.84398
MAML2	4	0.071158	0.1663	0.931064	3381	2	0.52087	0.026615	0.082569	0.911195	1724	2	0.52087
SYPL1	4	0.97337	0.97355	1	18496	0	0.8992	0.026625	0.082596	0.911195	1725	4	0.8992
VPS26A	4	0.97332	0.9735	1	18495	0	0.91664	0.026682	0.082747	0.911195	1726	4	0.91664
F8A2	4	0.89846	0.89838	0.99881	16760	0	1.7124	0.026716	0.082847	0.911195	1727	3	1.7124
USP17L8	4	0.072876	0.16945	0.931064	3456	2	-2.9753	0.026771	0.082986	0.911195	1728	2	-2.9753
PER3	4	0.97322	0.97341	1	18493	0	1.4274	0.026777	0.083004	0.911195	1729	4	1.4274
R3HDM4	4	0.43973	0.59092	0.998553	11307	2	0.9892	0.026818	0.08312	0.911195	1730	2	0.9892
SYCP3	4	0.97304	0.97324	1	18490	0	2.1838	0.026826	0.083141	0.911195	1731	4	2.1838
STK32A	4	0.15163	0.30351	0.960671	6023	1	1.7373	0.026847	0.0832	0.911195	1732	3	1.7373
LZTS2	4	0.92545	0.92543	1	17456	0	1.8288	0.026851	0.083216	0.911195	1733	3	1.8288
RBM43	4	0.97314	0.97333	1	18492	0	1.0834	0.026863	0.083249	0.911195	1734	4	1.0834
CD101	4	0.076254	0.17556	0.931064	3581	1	1.8689	0.026875	0.083292	0.911195	1735	3	1.8689
TMEM174	4	0.15174	0.3037	0.960671	6026	1	2.1493	0.026895	0.083346	0.911195	1736	3	2.1493
CYP4F3	4	0.97309	0.97329	1	18491	0	1.2561	0.026907	0.083376	0.911195	1737	4	1.2561
LOC728485	4	0.43446	0.58601	0.998458	11210	2	-0.40261	0.026919	0.083409	0.911195	1738	2	-0.40261
RAB3GAP1	4	0.22405	0.38924	0.975814	7621	1	-0.28152	0.026995	0.083632	0.911195	1740	1	-0.28152
CDK4	4	0.15635	0.31114	0.962904	6174	2	0.51573	0.026995	0.083632	0.911195	1739	2	0.51573
CALY	4	0.97298	0.97318	1	18489	0	1.8647	0.027017	0.083704	0.911195	1741	4	1.8647
UQCRH	4	0.89846	0.89838	0.99881	16900	0	1.8451	0.027028	0.083732	0.911195	1742	3	1.8451
FGFBP3	4	0.18412	0.35223	0.972866	6918	1	2.1488	0.027048	0.083787	0.911195	1743	3	2.1488
EEF1E1	4	0.7683	0.7893	0.99881	14909	1	1.5024	0.027054	0.083805	0.911195	1744	3	1.5024
OR4C12	4	0.74619	0.7756	0.99881	14667	1	1.945	0.027058	0.083818	0.911195	1745	3	1.945
ACAN	4	0.044897	0.11757	0.931064	2387	3	-8.003	0.027096	0.083928	0.911195	1746	1	-8.003
ARHGEF25	4	0.83051	0.83445	0.99881	15777	1	1.6953	0.027132	0.08402	0.911195	1747	3	1.6953
TESC	4	0.495	0.64292	0.99881	12247	1	2.1184	0.027158	0.084094	0.911195	1748	3	2.1184
LIAS	4	0.9722	0.97238	1	18473	0	1.9847	0.027162	0.084108	0.911195	1749	4	1.9847
TELO2	4	0.34322	0.50046	0.98776	9672	2	-3.3533	0.027172	0.084135	0.911195	1750	1	-3.3533
TIGD7	4	0.36737	0.52313	0.98776	10097	1	1.7392	0.027236	0.084317	0.911195	1751	3	1.7392
HIST1H2BE	4	0.82131	0.82721	0.99881	15621	1	1.1279	0.027298	0.084483	0.911195	1752	3	1.1279
HIST1H1T	4	0.26653	0.42885	0.980841	8343	2	-0.87309	0.027298	0.084483	0.911195	1753	2	-0.87309
PLEKHH1	4	0.89846	0.89838	0.99881	16902	0	1.6479	0.027301	0.084493	0.911195	1755	3	1.6479
LRPAP1	4	0.9727	0.9729	1	18487	0	1.2497	0.027301	0.084491	0.911195	1754	4	1.2497
CCR8	4	0.97269	0.97289	1	18486	0	1.3508	0.027308	0.084516	0.911195	1756	4	1.3508
CLU	4	0.97268	0.97288	1	18485	0	1.4068	0.027318	0.084543	0.911195	1757	4	1.4068
MAU2	4	0.89846	0.89838	0.99881	17024	0	2.0461	0.027318	0.084544	0.911195	1758	3	2.0461
CDK16	4	0.94489	0.94486	1	17874	0	1.9011	0.027341	0.084607	0.911195	1759	3	1.9011
LAMB2	4	0.97266	0.97286	1	18484	0	1.9242	0.027342	0.084611	0.911195	1760	4	1.9242
FOXP1	4	0.96717	0.96726	1	18347	0	2.0216	0.027385	0.084729	0.911195	1761	4	2.0216
SERPINF2	4	0.97259	0.97279	1	18483	0	1.2135	0.027408	0.084799	0.911195	1762	4	1.2135
NAV2	4	0.97258	0.97278	1	18482	0	0.70541	0.027415	0.084815	0.911195	1763	4	0.70541
SNRNP48	4	0.37222	0.52771	0.98776	10195	2	-1.9086	0.027425	0.084845	0.911195	1765	2	-1.9086
GSR	4	0.95907	0.95911	1	18188	0	1.77	0.027425	0.084845	0.911195	1764	3	1.77
FES	4	0.59504	0.69957	0.99881	13307	1	2.1935	0.027435	0.084877	0.911195	1766	3	2.1935
TGIF2LX	4	0.97255	0.97275	1	18481	0	1.649	0.02745	0.084924	0.911195	1767	4	1.649
SLC26A11	4	0.97254	0.97274	1	18480	0	1.7142	0.027457	0.084943	0.911195	1768	4	1.7142
POLR2J2	4	0.97253	0.97272	1	18479	0	1.6407	0.027471	0.084984	0.911195	1769	4	1.6407
CLEC17A	4	0.93252	0.93259	1	17615	0	1.7749	0.02749	0.085032	0.911195	1770	3	1.7749
SPTLC1	4	0.47823	0.62717	0.99881	11947	1	1.9797	0.02752	0.085102	0.911195	1771	3	1.9797
PNPLA1	4	0.052127	0.13125	0.931064	2690	3	-7.1626	0.027526	0.08512	0.911195	1772	1	-7.1626
PCGF5	4	0.78437	0.80007	0.99881	15106	1	1.8284	0.027527	0.085122	0.911195	1773	3	1.8284
BPY2	4	0.95321	0.95328	1	18067	0	1.5678	0.02753	0.085133	0.911195	1774	3	1.5678
RRAD	4	0.095173	0.2089	0.934258	4272	2	-3.7702	0.027577	0.085269	0.911195	1775	2	-3.7702
ETV1	4	0.2395	0.40364	0.978079	7883	1	2.1007	0.027595	0.085322	0.911195	1776	3	2.1007
SLC37A1	4	0.93616	0.93625	1	17699	0	1.6873	0.027615	0.085384	0.911195	1777	3	1.6873
BEND6	4	0.079195	0.18082	0.931064	3690	1	1.8384	0.027625	0.085411	0.911195	1778	3	1.8384
CHCHD2	4	0.067634	0.16	0.931064	3250	2	-2.5364	0.027632	0.085435	0.911195	1779	2	-2.5364
RABEP2	4	0.96842	0.96851	1	18373	0	1.9376	0.02766	0.085511	0.911195	1781	4	1.9376
FASTKD5	4	0.97234	0.97252	1	18477	0	0.70733	0.02766	0.08551	0.911195	1780	4	0.70733
HLA-DRB5	4	0.97231	0.97249	1	18476	0	0.74151	0.027691	0.085594	0.911195	1782	4	0.74151
TMEM132D	4	0.61385	0.70777	0.99881	13458	1	1.5303	0.027708	0.085647	0.911195	1783	3	1.5303
IFITM3	4	0.60049	0.70191	0.99881	13349	1	-0.065628	0.027728	0.085698	0.911195	1784	2	-0.065628
C14orf105	4	0.97227	0.97245	1	18475	0	1.2459	0.027733	0.085718	0.911195	1785	4	1.2459
AMICA1	4	0.97226	0.97244	1	18474	0	1.0576	0.027744	0.085745	0.911195	1786	4	1.0576
C5orf28	4	0.16732	0.3287	0.970491	6470	1	1.7692	0.02777	0.08581	0.911195	1787	3	1.7692
FIGNL2	4	0.20753	0.37387	0.975532	7323	2	-3.4375	0.027779	0.085833	0.911195	1788	2	-3.4375
ZNF527	4	0.97219	0.97237	1	18472	0	1.3153	0.027811	0.085918	0.911195	1789	4	1.3153
SEL1L3	4	0.97214	0.97232	1	18471	0	0.83163	0.027856	0.086055	0.911195	1790	4	0.83163
LOC730183	4	0.55877	0.68444	0.99881	13038	1	1.1809	0.02788	0.086119	0.911195	1793	3	1.1809
SENP2	4	0.84695	0.84837	0.99881	16041	1	1.4617	0.02788	0.086119	0.911195	1792	3	1.4617
CECR1	4	0.33998	0.49739	0.98776	9617	2	-0.11332	0.02788	0.086119	0.911195	1791	2	-0.11332
SMR3A	4	0.83318	0.83661	0.99881	15821	1	1.8639	0.027881	0.086122	0.911195	1794	3	1.8639
SSH1	4	0.97209	0.97226	1	18469	0	1.2026	0.027906	0.086183	0.911195	1795	4	1.2026
CPA4	4	0.97207	0.97224	1	18467	0	0.94706	0.027927	0.086242	0.911195	1796	4	0.94706
FAM163A	4	0.91462	0.91445	1	17215	0	1.4555	0.027937	0.086266	0.911195	1797	2	1.4555
INTS6	4	0.89846	0.89838	0.99881	16888	0	2.1752	0.027981	0.086403	0.911195	1798	3	2.1752
MYSM1	4	0.43104	0.58284	0.998458	11142	1	1.8253	0.027992	0.086435	0.911195	1799	3	1.8253
SLC9A8	4	0.97199	0.97216	1	18465	0	0.79595	0.028012	0.086491	0.911195	1800	4	0.79595
GNG10	4	0.13572	0.27765	0.95524	5556	1	1.3048	0.028014	0.086499	0.911195	1801	2	1.3048
FAM161B	4	0.97197	0.97214	1	18464	0	0.73059	0.028026	0.086537	0.911195	1802	4	0.73059
MZT1	4	0.70267	0.7508	0.99881	14206	1	2.013	0.028063	0.086636	0.911195	1803	3	2.013
OPRK1	4	0.97192	0.97208	1	18463	0	1.4047	0.028082	0.086702	0.911195	1804	4	1.4047
TICAM2	4	0.97189	0.97206	1	18461	0	1.1916	0.028107	0.08677	0.911195	1805	4	1.1916
SBF1	4	0.6747	0.73629	0.99881	13932	1	0.85597	0.028108	0.086771	0.911195	1807	2	0.85597
NCAPG	4	0.14369	0.29069	0.960671	5782	2	-4.3663	0.028108	0.086771	0.911195	1806	1	-4.3663
PRKG2	4	0.97189	0.97205	1	18460	0	1.3813	0.028114	0.086791	0.911195	1808	4	1.3813
HHATL	4	0.97187	0.97204	1	18459	0	1.0695	0.028125	0.086817	0.911195	1809	4	1.0695
UCP2	4	0.97187	0.97203	1	18458	0	0.82706	0.028129	0.086825	0.911195	1810	4	0.82706
LRCH1	4	0.97186	0.97203	1	18457	0	0.85246	0.028139	0.086849	0.911195	1811	4	0.85246
SAP30	4	0.33033	0.48846	0.98776	9449	1	2.2899	0.028149	0.086875	0.911195	1812	3	2.2899
RHOBTB3	4	0.87643	0.87635	0.99881	16614	0	1.8369	0.028196	0.086998	0.911195	1813	3	1.8369
TPGS1	4	0.95087	0.95089	1	18010	0	1.9999	0.028199	0.087005	0.911195	1814	3	1.9999
TMPRSS11E	4	0.9718	0.97196	1	18455	0	1.5687	0.0282	0.087005	0.911195	1815	4	1.5687
RNF157	4	0.97178	0.97193	1	18454	0	1.0869	0.028221	0.087053	0.911195	1816	4	1.0869
USP40	4	0.89846	0.89838	0.99881	16914	0	1.595	0.02824	0.08711	0.911195	1817	3	1.595
SCD5	4	0.97176	0.97191	1	18453	0	0.79991	0.028242	0.087115	0.911195	1818	4	0.79991
SOX18	4	0.63588	0.71774	0.99881	13607	1	1.7051	0.028255	0.087154	0.911195	1819	3	1.7051
MTG1	4	0.45421	0.60455	0.99881	11551	2	-0.78611	0.028284	0.087238	0.911195	1820	1	-0.78611
RPN2	4	0.74281	0.77351	0.99881	14630	1	-0.6133	0.028284	0.087238	0.911195	1821	1	-0.6133
THAP8	4	0.78674	0.80169	0.99881	15131	1	1.6183	0.028316	0.087319	0.911195	1822	3	1.6183
ISCA2	4	0.5082	0.65563	0.99881	12465	2	1.0782	0.028321	0.087333	0.911195	1823	2	1.0782
MTA1	4	0.97161	0.97176	1	18452	0	1.5356	0.028388	0.087522	0.911195	1824	4	1.5356
GIPR	4	0.16147	0.31931	0.967333	6303	1	1.3926	0.028411	0.087594	0.911195	1825	3	1.3926
ATP5O	4	0.97157	0.97173	1	18451	0	1.9433	0.028428	0.087641	0.911195	1826	4	1.9433
CD5L	4	0.92501	0.92496	1	17444	0	1.5689	0.028464	0.087739	0.911195	1827	3	1.5689
ANKRD23	4	0.91887	0.91873	1	17299	0	1.6098	0.028469	0.087752	0.911195	1828	3	1.6098
ATF7IP	4	0.27574	0.43742	0.981142	8521	1	2.0884	0.028479	0.08778	0.911195	1829	3	2.0884
ADAP1	4	0.6336	0.71669	0.99881	13594	1	1.6121	0.0285	0.087847	0.911195	1830	3	1.6121
QARS	4	0.35283	0.50946	0.98776	9835	2	-3.2951	0.028512	0.087884	0.911195	1831	1	-3.2951
DTNA	4	0.35859	0.51484	0.98776	9932	1	0.67767	0.028512	0.087884	0.911195	1832	2	0.67767
NXF5	4	0.85741	0.85788	0.99881	16243	1	1.6446	0.028524	0.087919	0.911195	1833	3	1.6446
ATXN2	4	0.97143	0.97159	1	18450	0	0.91625	0.028567	0.08804	0.911195	1834	4	0.91625
SPEN	4	0.97139	0.97154	1	18449	0	1.362	0.028614	0.088185	0.911195	1835	4	1.362
COL1A1	4	0.97138	0.97154	1	18448	0	1.1914	0.028618	0.088194	0.911195	1836	4	1.1914
IZUMO1	4	0.018287	0.058703	0.912819	1228	1	1.9027	0.028638	0.088258	0.911195	1837	3	1.9027
PPP1R35	4	0.10672	0.22895	0.940234	4652	3	-4.7021	0.028638	0.08826	0.911195	1838	1	-4.7021
TTC39C	4	0.37385	0.52921	0.98776	10223	1	1.6825	0.028643	0.08827	0.911195	1839	3	1.6825
IGF2BP2	4	0.13833	0.28196	0.957766	5626	2	0.87388	0.028649	0.088291	0.911195	1840	2	0.87388
MFSD7	4	0.97065	0.9708	1	18432	0	2.1016	0.028679	0.088359	0.911195	1841	4	2.1016
MPDU1	4	0.97128	0.97144	1	18445	0	1.2925	0.028722	0.088474	0.911195	1842	4	1.2925
PPIC	4	0.84475	0.84641	0.99881	16007	1	1.7111	0.028761	0.08858	0.911195	1843	3	1.7111
GALNT14	4	0.0032494	0.011534	0.788822	277	2	-3.6349	0.028765	0.08859	0.911195	1844	2	-3.6349
SRRD	4	0.44753	0.59826	0.998585	11452	2	-0.30896	0.028765	0.08859	0.911195	1845	2	-0.30896
CD9	4	0.78952	0.8036	0.99881	15156	1	1.4748	0.028824	0.08874	0.911195	1846	3	1.4748
OR4D1	4	0.97116	0.97132	1	18444	0	1.6192	0.028838	0.088774	0.911195	1847	4	1.6192
HLA-F	4	0.97116	0.97132	1	18443	0	1.4059	0.028841	0.088786	0.911195	1848	4	1.4059
ADCK2	4	0.97114	0.97129	1	18442	0	0.91688	0.028859	0.088824	0.911195	1849	4	0.91688
RGPD6	4	0.015691	0.051119	0.894811	1090	2	-4.0094	0.028891	0.088919	0.911195	1850	2	-4.0094
KIF22	4	0.23832	0.40256	0.978079	7864	1	0.19355	0.028891	0.088919	0.911195	1851	2	0.19355
AEBP2	4	0.9711	0.97126	1	18441	0	0.67418	0.028899	0.088939	0.911195	1852	4	0.67418
SPIRE1	4	0.97105	0.97121	1	18440	0	1.0581	0.028953	0.089079	0.911195	1853	4	1.0581
LOC149373	4	0.10323	0.22293	0.93935	4531	1	0.91066	0.028992	0.089185	0.911195	1854	2	0.91066
ASB12	4	0.41385	0.56671	0.997018	10862	1	1.3427	0.029057	0.089369	0.911195	1855	2	1.3427
KCND1	4	0.32554	0.48392	0.98776	9352	2	-2.7777	0.029068	0.089414	0.911195	1856	2	-2.7777
HIST1H4K	4	0.1048	0.22562	0.939615	4588	3	-6.3342	0.029068	0.089414	0.911195	1857	1	-6.3342
MZF1	4	0.97087	0.97104	1	18439	0	0.48527	0.029128	0.089585	0.911195	1858	4	0.48527
PDF	4	0.80487	0.81462	0.99881	15383	1	1.1418	0.029145	0.089631	0.911195	1859	2	1.1418
METTL9	4	0.0715	0.16692	0.931064	3395	2	0.33157	0.029169	0.089701	0.911195	1860	2	0.33157
WDR25	4	0.081859	0.18556	0.931064	3787	3	-6.804	0.029169	0.089701	0.911195	1861	1	-6.804
RANGAP1	4	0.57488	0.69115	0.99881	13157	1	1.1295	0.029184	0.089743	0.911195	1862	2	1.1295
TUBB1	4	0.97081	0.97097	1	18438	0	0.9055	0.029186	0.089752	0.911195	1863	4	0.9055
RASSF4	4	0.9708	0.97096	1	18437	0	0.99208	0.029197	0.089783	0.911195	1864	4	0.99208
DCST1	4	0.97078	0.97094	1	18436	0	0.80424	0.029223	0.089848	0.911195	1865	4	0.80424
KIF1A	4	0.74714	0.77621	0.99881	14678	1	1.767	0.029223	0.089848	0.911195	1866	3	1.767
CNTNAP1	4	0.59504	0.69957	0.99881	13308	1	1.9558	0.02924	0.089895	0.911195	1867	3	1.9558
RGMB	4	0.14657	0.29537	0.960671	5870	2	-1.806	0.029272	0.089977	0.911195	1868	2	-1.806
DNAJB4	4	0.97072	0.97088	1	18435	0	0.9792	0.029277	0.089993	0.911195	1869	4	0.9792
SND1	4	0.4578	0.60794	0.99881	11608	1	1.8464	0.029282	0.090003	0.911195	1870	3	1.8464
MACC1	4	0.93762	0.93768	1	17730	0	1.3532	0.029291	0.090035	0.911195	1871	2	1.3532
ZNF568	4	0.9707	0.97085	1	18434	0	0.76069	0.029299	0.090059	0.911195	1872	4	0.76069
DDX26B	4	0.97069	0.97084	1	18433	0	0.5946	0.029307	0.090085	0.911195	1873	4	0.5946
UBA2	4	0.76964	0.79018	0.99881	14924	1	0.019592	0.02932	0.090123	0.911195	1876	2	0.019592
SLC9A6	4	0.79327	0.80619	0.99881	15209	1	0.76862	0.02932	0.090123	0.911195	1875	2	0.76862
ERCC1	4	0.55771	0.684	0.99881	13029	1	0.42307	0.02932	0.090123	0.911195	1874	2	0.42307
TBX21	4	0.76251	0.7856	0.99881	14849	1	1.8186	0.02936	0.09023	0.911195	1878	3	1.8186
HIST1H2BC	4	0.31809	0.47702	0.986482	9235	2	-1.5552	0.02936	0.090227	0.911195	1877	2	-1.5552
NLN	4	0.97064	0.97078	1	18431	0	0.97715	0.029362	0.090231	0.911195	1879	4	0.97715
TAS2R31	4	0.83247	0.83605	0.99881	15805	1	1.8016	0.029412	0.090378	0.911195	1880	3	1.8016
PTPRM	4	0.97058	0.97073	1	18430	0	1.1317	0.02942	0.090399	0.911195	1881	4	1.1317
SAMD4B	4	0.70899	0.75423	0.99881	14269	1	1.7993	0.029428	0.090417	0.911195	1882	3	1.7993
C1orf162	4	0.13866	0.28247	0.957766	5637	1	2.0838	0.029448	0.090465	0.911195	1883	3	2.0838
HNRNPUL1	4	0.97054	0.9707	1	18429	0	0.97587	0.029457	0.090492	0.911195	1884	4	0.97587
QPCTL	4	0.25112	0.41453	0.979561	8086	2	0.68563	0.029467	0.09052	0.911195	1885	2	0.68563
RFPL2	4	0.97052	0.97068	1	18428	0	1.0319	0.029475	0.090539	0.911195	1886	4	1.0319
CD207	4	0.97052	0.97067	1	18427	0	0.60101	0.029479	0.090552	0.911195	1887	4	0.60101
ZSWIM2	4	0.89846	0.89838	0.99881	17036	0	1.8257	0.02948	0.090553	0.911195	1888	3	1.8257
MIB2	4	0.97047	0.97061	1	18426	0	1.1371	0.029531	0.090684	0.911195	1889	4	1.1371
GOLGA7B	4	0.4681	0.6176	0.99881	11784	1	0.90705	0.029548	0.090728	0.911195	1890	3	0.90705
ZNF658	4	0.28644	0.44744	0.983751	8692	2	-2.0079	0.029565	0.09077	0.911195	1891	2	-2.0079
FAM170A	4	0.1999	0.36679	0.973069	7198	1	1.1962	0.029624	0.090936	0.911195	1892	2	1.1962
OR2AP1	4	0.97037	0.97051	1	18425	0	0.93218	0.029634	0.090962	0.911195	1893	4	0.93218
MAGEB6	4	0.97034	0.97049	1	18424	0	0.52746	0.029656	0.091025	0.911195	1894	4	0.52746
LHFPL5	4	0.94155	0.94153	1	17819	0	1.9966	0.029673	0.091077	0.911195	1895	3	1.9966
NAT8B	4	0.48558	0.63411	0.99881	12086	1	1.4595	0.029683	0.091107	0.911195	1896	3	1.4595
MRS2	4	0.47621	0.62528	0.99881	11914	1	2.2134	0.029723	0.091217	0.911195	1897	3	2.2134
RRAGA	4	0.87403	0.87396	0.99881	16564	0	1.4063	0.02975	0.091298	0.911195	1898	3	1.4063
PPP3R2	4	0.81252	0.8204	0.99881	15505	1	1.6793	0.029751	0.091304	0.911195	1899	3	1.6793
OLFML2B	4	0.1429	0.2894	0.960423	5759	1	1.9778	0.029762	0.091332	0.911195	1900	3	1.9778
IRF2BP2	4	0.21528	0.38106	0.975808	7457	1	2.0721	0.029767	0.091347	0.911195	1901	3	2.0721
ARF5	4	0.97021	0.97036	1	18419	0	0.97711	0.029785	0.091409	0.911195	1902	4	0.97711
MFN1	4	0.9702	0.97034	1	18417	0	1.057	0.029804	0.09147	0.911195	1904	4	1.057
SLC9B2	4	0.86476	0.86481	0.99881	16388	1	1.8459	0.029804	0.09147	0.911195	1903	3	1.8459
TMEM201	4	0.97018	0.97032	1	18416	0	1.0032	0.029822	0.091517	0.911195	1905	4	1.0032
ZNF556	4	0.97016	0.9703	1	18415	0	1.8026	0.029837	0.091555	0.911195	1906	4	1.8026
PGP	4	0.97014	0.97028	1	18414	0	0.52351	0.029856	0.091608	0.911195	1907	4	0.52351
ZNF529	4	0.86283	0.86294	0.99881	16348	1	1.5802	0.029867	0.091645	0.911195	1908	3	1.5802
ZFP30	4	0.30129	0.46132	0.986482	8934	1	0.82613	0.029876	0.091669	0.911195	1910	2	0.82613
POLG2	4	0.25882	0.42167	0.980841	8209	2	-3.862	0.029876	0.091669	0.911195	1909	1	-3.862
NR3C1	4	0.26837	0.43055	0.980841	8374	2	0.70491	0.02988	0.091683	0.911195	1911	2	0.70491
RFPL3	4	0.24779	0.41144	0.978843	8026	1	1.5923	0.0299	0.09174	0.911195	1912	3	1.5923
LPAR4	4	0.75163	0.77893	0.99881	14726	1	1.7498	0.02991	0.091764	0.911195	1913	3	1.7498
SLC35G2	4	0.9195	0.91936	1	17314	0	1.7131	0.029919	0.091784	0.911195	1914	3	1.7131
LAMB1	4	0.96822	0.96829	1	18370	0	2.1645	0.02992	0.091784	0.911195	1915	4	2.1645
GREB1L	4	0.97008	0.97022	1	18413	0	1.6596	0.029923	0.091798	0.911195	1916	4	1.6596
ATF3	4	0.18784	0.35566	0.973069	6980	1	2.1276	0.029929	0.091821	0.911195	1917	3	2.1276
SLC9A3R1	4	0.94457	0.94453	1	17868	0	1.5523	0.029961	0.091912	0.911195	1918	3	1.5523
CKLF	4	0.97003	0.97017	1	18412	0	1.2361	0.029971	0.091941	0.911195	1919	4	1.2361
PAQR4	4	0.94523	0.9452	1	17882	0	1.0535	0.029977	0.091957	0.911195	1920	2	1.0535
NIPBL	4	0.71724	0.75879	0.99881	14349	1	-0.6133	0.029977	0.091957	0.911195	1921	1	-0.6133
LRIT3	4	0.25366	0.41683	0.979927	8131	1	1.0827	0.029979	0.091961	0.911195	1922	2	1.0827
TAL2	4	0.97	0.97014	1	18411	0	1.6055	0.029997	0.092006	0.911195	1923	4	1.6055
UBE2F	4	0.15151	0.30334	0.960671	6017	2	0.72132	0.030028	0.092088	0.911195	1924	2	0.72132
GGA1	4	0.96994	0.97007	1	18410	0	1.3387	0.03006	0.092176	0.911195	1925	4	1.3387
SSBP3	4	0.7629	0.78582	0.99881	14852	1	1.8671	0.030087	0.092253	0.911195	1926	3	1.8671
MAT2A	4	0.89846	0.89838	0.99881	16777	0	0.27324	0.030103	0.092288	0.911195	1927	2	0.27324
MRPL37	4	0.89846	0.89838	0.99881	16794	0	0.56009	0.030103	0.092288	0.911195	1929	2	0.56009
NTMT1	4	0.93054	0.93061	1	17570	0	0.6623	0.030103	0.092288	0.911195	1928	2	0.6623
CDC42EP3	4	0.52649	0.672	0.99881	12797	1	1.949	0.030141	0.092394	0.911195	1930	3	1.949
LOH12CR1	4	0.96985	0.96999	1	18409	0	1.1477	0.030146	0.092405	0.911195	1931	4	1.1477
PCYT1A	4	0.89846	0.89838	0.99881	17000	0	1.0462	0.030147	0.092407	0.911195	1932	2	1.0462
GNA14	4	0.96984	0.96997	1	18408	0	0.92926	0.030157	0.092426	0.911195	1933	4	0.92926
HCAR1	4	0.96983	0.96996	1	18407	0	1.0603	0.030169	0.092458	0.911195	1934	4	1.0603
GAR1	4	0.11437	0.24196	0.942705	4904	1	1.4769	0.030172	0.092471	0.911195	1935	3	1.4769
RGS16	4	0.86589	0.86589	0.99881	16411	1	1.6592	0.030194	0.092531	0.911195	1936	3	1.6592
MEGF6	4	0.96978	0.9699	1	18406	0	0.98583	0.030225	0.092613	0.911195	1937	4	0.98583
POPDC2	4	0.96977	0.96989	1	18405	0	0.8639	0.030232	0.092632	0.911195	1938	4	0.8639
MEP1B	4	0.18622	0.35417	0.973069	6952	1	1.8276	0.030262	0.092709	0.911195	1939	3	1.8276
ZKSCAN5	4	0.70864	0.75404	0.99881	14262	1	1.5739	0.030305	0.092838	0.911195	1941	3	1.5739
TCTEX1D1	4	0.5055	0.65303	0.99881	12411	1	1.457	0.030305	0.092838	0.911195	1940	2	1.457
VWA5B1	4	0.025055	0.078208	0.931064	1600	3	-8.047	0.030305	0.092838	0.911195	1942	1	-8.047
KRTAP19-2	4	0.79695	0.8088	0.99881	15268	1	2.0454	0.030335	0.092917	0.911195	1943	3	2.0454
WSCD1	4	0.96965	0.96976	1	18404	0	0.95912	0.030352	0.092964	0.911195	1944	4	0.95912
METRN	4	0.58381	0.69479	0.99881	13231	1	1.7273	0.030411	0.093139	0.911195	1945	3	1.7273
SLC25A47	4	0.69314	0.74563	0.99881	14112	1	1.6255	0.030416	0.093156	0.911195	1947	3	1.6255
KRT9	4	0.96958	0.9697	1	18402	0	1.2289	0.030416	0.093155	0.911195	1946	4	1.2289
TFIP11	4	0.075103	0.17346	0.931064	3539	3	-7.3871	0.030431	0.093196	0.911195	1948	1	-7.3871
USP18	4	0.96954	0.96965	1	18400	0	1.4143	0.030461	0.093265	0.911195	1949	4	1.4143
WBSCR27	4	0.96953	0.96964	1	18399	0	1.3585	0.030473	0.0933	0.911195	1950	4	1.3585
RYR2	4	0.59152	0.69803	0.99881	13282	1	1.5861	0.030474	0.093305	0.911195	1951	3	1.5861
CEACAM8	4	0.0035335	0.012487	0.788822	298	1	1.5374	0.030496	0.093365	0.911195	1952	3	1.5374
MYO3A	4	0.23389	0.39841	0.977908	7783	1	1.4795	0.030504	0.093391	0.911195	1953	3	1.4795
CUX1	4	0.96949	0.96961	1	18398	0	1.248	0.030506	0.0934	0.911195	1954	4	1.248
BHLHA15	4	0.96948	0.9696	1	18397	0	0.41958	0.030522	0.093439	0.911195	1955	4	0.41958
SAP130	4	0.96947	0.96959	1	18396	0	1.1483	0.030529	0.093461	0.911195	1956	4	1.1483
COX6C	4	0.96603	0.96611	1	18321	0	1.6739	0.030532	0.093469	0.911195	1957	4	1.6739
SGIP1	4	0.27428	0.43602	0.980841	8492	2	-3.136	0.030532	0.093469	0.911195	1958	2	-3.136
CCNB1IP1	4	0.96942	0.96953	1	18395	0	0.80709	0.030578	0.093591	0.911195	1959	4	0.80709
FAM69A	4	0.50533	0.65285	0.99881	12408	2	0.93708	0.030594	0.093645	0.911195	1960	2	0.93708
ZNF225	4	0.96938	0.96949	1	18394	0	1.5606	0.03062	0.093712	0.911195	1961	4	1.5606
VPS29	4	0.89846	0.89838	0.99881	16969	0	1.7286	0.03064	0.093769	0.911195	1962	3	1.7286
RASA2	4	0.46752	0.61706	0.99881	11772	1	1.7675	0.030643	0.093786	0.911195	1963	3	1.7675
FOXO6	4	0.96934	0.96946	1	18393	0	1.2364	0.030661	0.093841	0.911195	1964	4	1.2364
MS4A12	4	0.96933	0.96944	1	18392	0	1.2092	0.030669	0.093859	0.911195	1965	4	1.2092
SDF4	4	0.087067	0.19477	0.931064	3988	2	-3.7175	0.030683	0.093895	0.911195	1966	2	-3.7175
MED31	4	0.36689	0.52265	0.98776	10085	2	0.5357	0.030683	0.093895	0.911195	1967	2	0.5357
CNGA2	4	0.25827	0.42115	0.980841	8196	1	0.21452	0.030683	0.093895	0.911195	1969	2	0.21452
TGFBRAP1	4	0.94384	0.9438	1	17855	0	1.703	0.030683	0.093895	0.911195	1968	3	1.703
TMEM63C	4	0.9693	0.96942	1	18390	0	0.69908	0.030695	0.093933	0.911195	1970	4	0.69908
NAP1L5	4	0.53018	0.67334	0.99881	12823	1	1.1383	0.030703	0.093956	0.911195	1971	2	1.1383
COL25A1	4	0.73879	0.77111	0.99881	14591	1	1.7423	0.030741	0.09405	0.911647	1972	3	1.7423
PDE7B	4	0.96924	0.96935	1	18389	0	0.85095	0.03076	0.094099	0.911656	1973	4	0.85095
B3GALT1	4	0.96922	0.96932	1	18388	0	1.1268	0.030779	0.094159	0.911776	1974	4	1.1268
LAMB4	4	0.16163	0.31958	0.967333	6308	1	1.4333	0.03081	0.094242	0.911973	1975	3	1.4333
OR1J2	4	0.96913	0.96923	1	18387	0	1.1362	0.03087	0.094426	0.911973	1976	4	1.1362
KCNJ12	4	0.96913	0.96923	1	18386	0	0.90554	0.030874	0.094432	0.911973	1977	4	0.90554
FSTL1	4	0.9691	0.96921	1	18385	0	0.9999	0.030897	0.09448	0.911973	1978	4	0.9999
FCHO2	4	0.96905	0.96914	1	18384	0	1.1837	0.03095	0.094633	0.911973	1979	4	1.1837
PGS1	4	0.4926	0.64069	0.99881	12207	1	0.082425	0.030961	0.094662	0.911973	1980	2	0.082425
WNT3A	4	0.96903	0.96912	1	18383	0	0.67154	0.030965	0.094672	0.911973	1981	4	0.67154
A2ML1	4	0.74359	0.774	0.99881	14638	1	1.5188	0.030977	0.094703	0.911973	1982	3	1.5188
KCNN3	4	0.84196	0.84402	0.99881	15961	1	1.6615	0.031004	0.094775	0.911973	1983	3	1.6615
GIGYF1	4	0.94085	0.94084	1	17793	0	1.7697	0.03102	0.094824	0.911973	1984	3	1.7697
HMHA1	4	0.76809	0.78917	0.99881	14907	1	1.0645	0.031037	0.094885	0.911973	1985	3	1.0645
SPHAR	2	0.50717	0.65459	0.99881	12449	1	0.8592	0.031044	0.094899	0.911973	1986	1	0.8592
STOX2	4	0.30052	0.46063	0.986405	8924	1	1.4055	0.031063	0.094944	0.911973	1987	2	1.4055
NLRP14	4	0.32964	0.48779	0.98776	9425	1	1.9106	0.031083	0.095	0.911973	1988	3	1.9106
FAM134A	4	0.96325	0.9633	1	18266	0	1.6434	0.031093	0.095031	0.911973	1989	4	1.6434
LIM2	4	0.9689	0.969	1	18382	0	1.0293	0.031095	0.095038	0.911973	1990	4	1.0293
KIAA0226	4	0.13347	0.27393	0.952609	5492	2	0.38912	0.031114	0.095089	0.911973	1991	2	0.38912
LTBP3	4	0.10151	0.22	0.93935	4474	3	-2.3268	0.031138	0.095145	0.911973	1993	1	-2.3268
CFAP57	4	0.42101	0.57344	0.998334	10977	1	1.6178	0.031138	0.095145	0.911973	1992	3	1.6178
PABPN1	4	0.89846	0.89838	0.99881	17001	0	1.1428	0.031154	0.095198	0.911973	1994	2	1.1428
TMEM130	4	0.60815	0.70527	0.99881	13414	1	1.0151	0.031174	0.095268	0.911973	1995	2	1.0151
CDADC1	4	0.30703	0.46663	0.986482	9037	1	1.832	0.031209	0.095365	0.911973	1996	3	1.832
PCDH11X	4	0.83127	0.83506	0.99881	15786	1	1.8221	0.031244	0.095465	0.911973	1997	3	1.8221
LRRC70	4	0.96875	0.96884	1	18380	0	1.0802	0.031248	0.095474	0.911973	1998	4	1.0802
SYPL2	4	0.8405	0.8428	0.99881	15939	1	0.15328	0.031264	0.095525	0.911973	1999	2	0.15328
[truncated: 17,116 more rows]

## Sheet: C- TKO-RawData
sgRNA	Gene	UnsortedControlLibrary-postsort2	Sorted-postsort2
A1BG_000001	A1BG	0	0
A1BG_000002	A1BG	138	0
A1BG_000003	A1BG	0	0
A1BG_000004	A1BG	0	0
A1BG_000005	A1BG	602	0
A1BG_000006	A1BG	1082	0
A1BG_000007	A1BG	0	528
A1BG_000008	A1BG	1238	0
A1BG_000009	A1BG	0	0
A1BG_000010	A1BG	0	0
A1BG_000011	A1BG	0	0
A1BG_000012	A1BG	980	0
A1CF_000013	A1CF	504	496
A1CF_000014	A1CF	859	0
A1CF_000015	A1CF	0	255
A1CF_000016	A1CF	774	0
A1CF_000017	A1CF	0	994
A1CF_000018	A1CF	0	0
A1CF_000019	A1CF	444	0
A1CF_000020	A1CF	0	1
A1CF_000021	A1CF	0	0
A1CF_000022	A1CF	0	0
A1CF_000023	A1CF	1132	0
A1CF_000024	A1CF	1	0
A2M_000025	A2M	172	0
A2M_000026	A2M	588	0
A2M_000027	A2M	525	0
A2M_000028	A2M	0	1
A2M_000029	A2M	237	0
A2M_000030	A2M	0	0
A2M_000031	A2M	539	0
A2M_000032	A2M	345	0
A2M_000033	A2M	275	0
A2M_000034	A2M	0	0
A2M_000035	A2M	2458	0
A2M_000036	A2M	253	0
A2ML1_000037	A2ML1	212	0
A2ML1_000038	A2ML1	0	0
A2ML1_000039	A2ML1	337	1
A2ML1_000040	A2ML1	241	0
A2ML1_000041	A2ML1	0	0
A2ML1_000042	A2ML1	567	272
A2ML1_000043	A2ML1	575	0
A2ML1_000044	A2ML1	275	0
A2ML1_000045	A2ML1	0	0
A2ML1_000046	A2ML1	516	0
A2ML1_000047	A2ML1	1802	2038
A2ML1_000048	A2ML1	315	0
A4GALT_000049	A4GALT	0	0
A4GALT_000050	A4GALT	890	0
A4GALT_000051	A4GALT	297	1526
A4GALT_000052	A4GALT	281	0
A4GALT_000053	A4GALT	1603	513
A4GALT_000054	A4GALT	0	0
A4GALT_000055	A4GALT	0	0
A4GALT_000056	A4GALT	0	0
A4GALT_000057	A4GALT	0	0
A4GNT_000058	A4GNT	257	0
A4GNT_000059	A4GNT	0	1
A4GNT_000060	A4GNT	477	0
A4GNT_000061	A4GNT	0	0
A4GNT_000062	A4GNT	138	0
A4GNT_000063	A4GNT	344	0
A4GNT_000064	A4GNT	1	0
A4GNT_000065	A4GNT	0	0
A4GNT_000066	A4GNT	315	0
A4GNT_000067	A4GNT	1124	0
A4GNT_000068	A4GNT	277	0
A4GNT_000069	A4GNT	615	0
AAAS_000070	AAAS	1405	0
AAAS_000071	AAAS	0	0
AAAS_000072	AAAS	331	0
AAAS_000073	AAAS	694	1
AAAS_000074	AAAS	1071	0
AAAS_000075	AAAS	1281	0
AAAS_000076	AAAS	547	0
AAAS_000077	AAAS	678	0
AAAS_000078	AAAS	144	0
AAAS_000079	AAAS	325	0
AAAS_000080	AAAS	894	382
AAAS_000081	AAAS	0	0
AACS_000082	AACS	288	0
AACS_000083	AACS	962	0
AACS_000084	AACS	291	520
AACS_000085	AACS	0	0
AACS_000086	AACS	251	0
AACS_000087	AACS	0	0
AACS_000088	AACS	1395	0
AACS_000089	AACS	0	0
AACS_000090	AACS	1540	0
AACS_000091	AACS	274	0
AACS_000092	AACS	0	0
AACS_000093	AACS	1110	509
AADAC_000094	AADAC	119	0
AADAC_000095	AADAC	386	0
AADAC_000096	AADAC	0	0
AADAC_000097	AADAC	0	0
AADAC_000098	AADAC	314	0
AADAC_000099	AADAC	2019	374
AADAC_000100	AADAC	498	0
AADACL2_000101	AADACL2	641	0
AADACL2_000102	AADACL2	0	0
AADACL2_000103	AADACL2	869	3740
AADACL2_000104	AADACL2	660	404
AADACL3_000105	AADACL3	608	0
AADACL3_000106	AADACL3	0	0
AADACL3_000107	AADACL3	1151	2736
AADACL3_000108	AADACL3	311	0
AADACL3_000109	AADACL3	0	0
AADACL3_000110	AADACL3	652	1
AADACL3_000111	AADACL3	3397	0
AADACL3_000112	AADACL3	547	0
AADACL3_000113	AADACL3	297	0
AADACL3_000114	AADACL3	0	0
AADACL3_000115	AADACL3	2680	482
AADACL3_000116	AADACL3	462	1
AADACL4_000117	AADACL4	540	0
AADACL4_000118	AADACL4	62	0
AADACL4_000119	AADACL4	2188	3530
AADACL4_000120	AADACL4	391	0
AADACL4_000121	AADACL4	0	0
AADACL4_000122	AADACL4	354	0
AADACL4_000123	AADACL4	600	2
AADACL4_000124	AADACL4	0	0
AADACL4_000125	AADACL4	648	0
AADACL4_000126	AADACL4	0	0
AADACL4_000127	AADACL4	439	0
AADACL4_000128	AADACL4	883	1820
AADAT_000129	AADAT	0	0
AADAT_000130	AADAT	0	3206
AADAT_000131	AADAT	267	0
AADAT_000132	AADAT	1063	822
AADAT_000133	AADAT	3	460
AADAT_000134	AADAT	2512	0
AADAT_000135	AADAT	1232	518
AADAT_000136	AADAT	276	0
AADAT_000137	AADAT	1436	772
AAED1_000138	AAED1	263	1997
AAED1_000139	AAED1	351	0
AAED1_000140	AAED1	451	0
AAGAB_000141	AAGAB	0	0
AAGAB_000142	AAGAB	0	338
AAGAB_000143	AAGAB	0	0
AAGAB_000144	AAGAB	331	0
AAGAB_000145	AAGAB	340	0
AAGAB_000146	AAGAB	0	0
AAGAB_000147	AAGAB	201	0
AAGAB_000148	AAGAB	440	0
AAGAB_000149	AAGAB	811	0
AAGAB_000150	AAGAB	882	1114
AAGAB_000151	AAGAB	0	0
AAGAB_000152	AAGAB	1	0
AAK1_000153	AAK1	314	0
AAK1_000154	AAK1	458	0
AAK1_000155	AAK1	0	0
AAK1_000156	AAK1	611	0
AAK1_000157	AAK1	469	0
AAK1_000158	AAK1	132	0
AAK1_000159	AAK1	151	0
AAK1_000160	AAK1	882	0
AAK1_000161	AAK1	319	272
AAK1_000162	AAK1	0	0
AAK1_000163	AAK1	0	1
AAK1_000164	AAK1	1254	0
AAMDC_000165	AAMDC	1511	0
AAMDC_000166	AAMDC	0	0
AAMDC_000167	AAMDC	278	0
AAMDC_000168	AAMDC	113	0
AAMDC_000169	AAMDC	1085	684
AAMDC_000170	AAMDC	736	2514
AAMDC_000171	AAMDC	288	0
AAMDC_000172	AAMDC	0	0
AAMDC_000173	AAMDC	1917	554
AAMDC_000174	AAMDC	261	0
AAMP_000175	AAMP	0	0
AAMP_000176	AAMP	0	0
AAMP_000177	AAMP	329	0
AAMP_000178	AAMP	122	400
AAMP_000179	AAMP	463	0
AAMP_000180	AAMP	1009	760
AAMP_000181	AAMP	0	0
AAMP_000182	AAMP	866	0
AAMP_000183	AAMP	0	0
AAMP_000184	AAMP	309	0
AAMP_000185	AAMP	777	0
AAMP_000186	AAMP	307	0
AANAT_000187	AANAT	1282	0
AANAT_000188	AANAT	0	0
AANAT_000189	AANAT	918	0
AANAT_000190	AANAT	648	1
AANAT_000191	AANAT	0	0
AANAT_000192	AANAT	269	0
AANAT_000193	AANAT	0	0
AANAT_000194	AANAT	735	0
AANAT_000195	AANAT	481	0
AANAT_000196	AANAT	0	0
AANAT_000197	AANAT	277	2006
AANAT_000198	AANAT	897	0
AAR2_000199	AAR2	1537	1
AAR2_000200	AAR2	0	0
AAR2_000201	AAR2	0	0
AAR2_000202	AAR2	2518	0
AAR2_000203	AAR2	137	0
AAR2_000204	AAR2	1023	1
AAR2_000205	AAR2	1	0
AAR2_000206	AAR2	0	0
AAR2_000207	AAR2	0	0
AAR2_000208	AAR2	0	1
AAR2_000209	AAR2	304	0
AAR2_000210	AAR2	1224	809
AARD_000211	AARD	444	0
AARD_000212	AARD	0	0
AARD_000213	AARD	126	0
AARD_000214	AARD	0	0
AARD_000215	AARD	337	0
AARD_000216	AARD	1	687
AARD_000217	AARD	1342	2
AARS2_000230	AARS2	0	0
AARS2_000231	AARS2	0	0
AARS2_000232	AARS2	0	0
AARS2_000233	AARS2	0	0
AARS2_000234	AARS2	2216	1
AARS2_000235	AARS2	579	0
AARS2_000236	AARS2	0	2
AARS2_000237	AARS2	0	0
AARS2_000238	AARS2	0	0
AARS2_000239	AARS2	0	0
AARS2_000240	AARS2	0	0
AARS2_000241	AARS2	1	0
AARS_000218	AARS	0	0
AARS_000219	AARS	0	0
AARS_000220	AARS	0	0
AARS_000221	AARS	1293	0
AARS_000222	AARS	0	0
AARS_000223	AARS	0	0
AARS_000224	AARS	398	1298
AARS_000225	AARS	3	3476
AARS_000226	AARS	0	1847
AARS_000227	AARS	0	0
AARS_000228	AARS	0	0
AARS_000229	AARS	0	0
AARSD1_000242	AARSD1	1160	1849
AARSD1_000243	AARSD1	611	0
AARSD1_000244	AARSD1	297	0
AARSD1_000245	AARSD1	193	0
AARSD1_000246	AARSD1	787	0
AARSD1_000247	AARSD1	1239	1
AARSD1_000248	AARSD1	400	0
AARSD1_000249	AARSD1	701	461
AARSD1_000250	AARSD1	134	0
AARSD1_000251	AARSD1	0	0
AARSD1_000252	AARSD1	0	435
AARSD1_000253	AARSD1	0	0
AASDH_000254	AASDH	3550	0
AASDH_000255	AASDH	557	0
AASDH_000256	AASDH	305	1
AASDH_000257	AASDH	593	420
AASDH_000258	AASDH	1416	0
AASDH_000259	AASDH	0	0
AASDH_000260	AASDH	348	0
AASDH_000261	AASDH	148	0
AASDH_000262	AASDH	292	0
AASDH_000263	AASDH	469	0
AASDH_000264	AASDH	0	0
AASDH_000265	AASDH	0	0
AASDHPPT_000266	AASDHPPT	664	514
AASDHPPT_000267	AASDHPPT	0	0
AASDHPPT_000268	AASDHPPT	467	0
AASDHPPT_000269	AASDHPPT	0	0
AASDHPPT_000270	AASDHPPT	0	0
AASDHPPT_000271	AASDHPPT	278	1
AASDHPPT_000272	AASDHPPT	280	0
AASDHPPT_000273	AASDHPPT	0	0
AASDHPPT_000274	AASDHPPT	0	0
AASS_000275	AASS	266	441
AASS_000276	AASS	0	0
AASS_000277	AASS	0	0
AASS_000278	AASS	131	169
AASS_000279	AASS	119	0
AASS_000280	AASS	401	1900
AASS_000281	AASS	2320	0
AASS_000282	AASS	1	921
AASS_000283	AASS	320	3806
AASS_000284	AASS	0	0
AASS_000285	AASS	1588	459
AASS_000286	AASS	796	0
AATF_000287	AATF	399	0
AATF_000288	AATF	319	0
AATF_000289	AATF	0	0
AATF_000290	AATF	1458	504
AATF_000291	AATF	399	3
AATF_000292	AATF	0	0
AATF_000293	AATF	675	2038
AATF_000294	AATF	534	0
AATF_000295	AATF	0	0
AATF_000296	AATF	90	481
AATF_000297	AATF	338	0
AATF_000298	AATF	1128	0
AATK_000299	AATK	0	0
AATK_000300	AATK	1259	0
AATK_000301	AATK	0	0
AATK_000302	AATK	1677	938
AATK_000303	AATK	271	0
AATK_000304	AATK	0	0
AATK_000305	AATK	499	5581
AATK_000306	AATK	306	0
AATK_000307	AATK	295	0
AATK_000308	AATK	0	0
AATK_000309	AATK	292	390
AATK_000310	AATK	281	0
ABAT_000311	ABAT	533	2633
ABAT_000312	ABAT	0	0
ABAT_000313	ABAT	0	0
ABAT_000314	ABAT	0	327
ABAT_000315	ABAT	316	0
ABAT_000316	ABAT	321	472
ABAT_000317	ABAT	243	0
ABAT_000318	ABAT	271	0
ABAT_000319	ABAT	335	2549
ABAT_000320	ABAT	93	0
ABAT_000321	ABAT	0	0
ABAT_000322	ABAT	212	0
ABCA10_000335	ABCA10	0	0
ABCA10_000336	ABCA10	773	1042
ABCA10_000337	ABCA10	290	0
ABCA10_000338	ABCA10	328	0
ABCA10_000339	ABCA10	309	0
ABCA10_000340	ABCA10	0	0
ABCA10_000341	ABCA10	538	0
ABCA10_000342	ABCA10	1740	0
ABCA10_000343	ABCA10	1	0
ABCA12_000344	ABCA12	249	0
ABCA12_000345	ABCA12	676	517
ABCA12_000346	ABCA12	0	0
ABCA12_000347	ABCA12	664	0
ABCA12_000348	ABCA12	342	0
ABCA12_000349	ABCA12	1185	0
ABCA12_000350	ABCA12	310	0
ABCA12_000351	ABCA12	1335	0
ABCA12_000352	ABCA12	1558	2532
ABCA12_000353	ABCA12	861	1
ABCA12_000354	ABCA12	517	1667
ABCA12_000355	ABCA12	142	1825
ABCA13_000356	ABCA13	0	1
ABCA13_000357	ABCA13	884	1112
ABCA13_000358	ABCA13	419	0
ABCA13_000359	ABCA13	0	0
ABCA13_000360	ABCA13	0	0
ABCA13_000361	ABCA13	527	0
ABCA13_000362	ABCA13	541	0
ABCA13_000363	ABCA13	978	1
ABCA13_000364	ABCA13	854	1
ABCA13_000365	ABCA13	2920	2
ABCA13_000366	ABCA13	320	1448
ABCA13_000367	ABCA13	302	0
ABCA1_000323	ABCA1	154	0
ABCA1_000324	ABCA1	488	0
ABCA1_000325	ABCA1	750	3314
ABCA1_000326	ABCA1	511	0
ABCA1_000327	ABCA1	2171	0
ABCA1_000328	ABCA1	1625	0
ABCA1_000329	ABCA1	0	0
ABCA1_000330	ABCA1	47	0
ABCA1_000331	ABCA1	241	0
ABCA1_000332	ABCA1	856	0
ABCA1_000333	ABCA1	345	0
ABCA1_000334	ABCA1	842	0
ABCA2_000368	ABCA2	0	0
ABCA2_000369	ABCA2	1281	1
ABCA2_000370	ABCA2	485	0
ABCA2_000371	ABCA2	897	0
ABCA2_000372	ABCA2	0	0
ABCA2_000373	ABCA2	672	1126
ABCA2_000374	ABCA2	0	0
ABCA2_000375	ABCA2	557	0
ABCA2_000376	ABCA2	551	0
ABCA2_000377	ABCA2	0	0
ABCA2_000378	ABCA2	270	0
ABCA2_000379	ABCA2	0	0
ABCA3_000380	ABCA3	1540	0
ABCA3_000381	ABCA3	119	0
ABCA3_000382	ABCA3	0	694
ABCA3_000383	ABCA3	0	0
ABCA3_000384	ABCA3	338	0
ABCA3_000385	ABCA3	593	0
ABCA3_000386	ABCA3	0	0
ABCA3_000387	ABCA3	257	0
ABCA3_000388	ABCA3	493	0
ABCA3_000389	ABCA3	0	0
ABCA3_000390	ABCA3	734	688
ABCA3_000391	ABCA3	0	0
ABCA4_000392	ABCA4	1251	0
ABCA4_000393	ABCA4	503	1
ABCA4_000394	ABCA4	0	0
ABCA4_000395	ABCA4	271	1433
ABCA4_000396	ABCA4	0	0
ABCA4_000397	ABCA4	2477	917
ABCA4_000398	ABCA4	0	0
ABCA4_000399	ABCA4	333	0
ABCA4_000400	ABCA4	1741	1252
ABCA4_000401	ABCA4	283	0
ABCA4_000402	ABCA4	1236	747
ABCA4_000403	ABCA4	389	1
ABCA5_000404	ABCA5	1017	1
ABCA5_000405	ABCA5	1121	0
ABCA5_000406	ABCA5	165	0
ABCA5_000407	ABCA5	0	0
ABCA5_000408	ABCA5	0	0
ABCA5_000409	ABCA5	0	0
ABCA5_000410	ABCA5	125	0
ABCA5_000411	ABCA5	525	0
ABCA5_000412	ABCA5	518	0
ABCA5_000413	ABCA5	0	0
ABCA5_000414	ABCA5	2660	1865
ABCA5_000415	ABCA5	282	0
ABCA6_000416	ABCA6	647	0
ABCA6_000417	ABCA6	1204	683
ABCA6_000418	ABCA6	528	1
ABCA6_000419	ABCA6	143	1955
ABCA6_000420	ABCA6	491	0
ABCA6_000421	ABCA6	0	0
ABCA6_000422	ABCA6	287	0
ABCA6_000423	ABCA6	0	0
ABCA6_000424	ABCA6	0	0
ABCA6_000425	ABCA6	242	0
ABCA6_000426	ABCA6	267	0
ABCA6_000427	ABCA6	371	979
ABCA7_000428	ABCA7	0	0
ABCA7_000429	ABCA7	937	0
ABCA7_000430	ABCA7	0	0
ABCA7_000431	ABCA7	286	0
ABCA7_000432	ABCA7	825	442
ABCA7_000433	ABCA7	0	0
ABCA7_000434	ABCA7	0	0
ABCA7_000435	ABCA7	720	0
ABCA7_000436	ABCA7	327	0
ABCA7_000437	ABCA7	0	0
ABCA7_000438	ABCA7	640	0
ABCA7_000439	ABCA7	0	0
ABCA8_000440	ABCA8	0	0
ABCA8_000441	ABCA8	3379	1334
ABCA8_000442	ABCA8	0	0
ABCA8_000443	ABCA8	157	0
ABCA8_000444	ABCA8	0	0
ABCA8_000445	ABCA8	1	269
ABCA8_000446	ABCA8	0	0
ABCA8_000447	ABCA8	0	0
ABCA8_000448	ABCA8	0	0
ABCA8_000449	ABCA8	0	0
ABCA8_000450	ABCA8	607	0
ABCA8_000451	ABCA8	1444	4347
ABCA9_000452	ABCA9	475	566
ABCA9_000453	ABCA9	1781	0
ABCA9_000454	ABCA9	747	0
ABCA9_000455	ABCA9	1141	0
ABCA9_000456	ABCA9	2258	495
ABCA9_000457	ABCA9	738	0
ABCA9_000458	ABCA9	1178	0
ABCA9_000459	ABCA9	151	1
ABCA9_000460	ABCA9	719	0
ABCA9_000461	ABCA9	588	1518
ABCA9_000462	ABCA9	1934	510
ABCA9_000463	ABCA9	789	0
ABCB10_000476	ABCB10	319	0
ABCB10_000477	ABCB10	248	495
ABCB10_000478	ABCB10	1098	0
ABCB10_000479	ABCB10	0	0
ABCB10_000480	ABCB10	477	0
ABCB10_000481	ABCB10	3908	1154
ABCB10_000482	ABCB10	0	0
ABCB10_000483	ABCB10	896	0
ABCB10_000484	ABCB10	442	533
ABCB10_000485	ABCB10	0	0
ABCB11_000486	ABCB11	380	0
ABCB11_000487	ABCB11	712	0
ABCB11_000488	ABCB11	624	0
ABCB11_000489	ABCB11	1030	0
ABCB11_000490	ABCB11	0	0
ABCB11_000491	ABCB11	238	1
ABCB11_000492	ABCB11	0	0
ABCB11_000493	ABCB11	0	0
ABCB11_000494	ABCB11	149	0
ABCB11_000495	ABCB11	1020	0
ABCB11_000496	ABCB11	367	1
ABCB11_000497	ABCB11	162	0
ABCB1_000464	ABCB1	495	2378
ABCB1_000465	ABCB1	283	0
ABCB1_000466	ABCB1	0	514
ABCB1_000467	ABCB1	424	0
ABCB1_000468	ABCB1	794	0
ABCB1_000469	ABCB1	273	0
ABCB1_000470	ABCB1	1	0
ABCB1_000471	ABCB1	1311	904
ABCB1_000472	ABCB1	1780	1
ABCB1_000473	ABCB1	1	665
ABCB1_000474	ABCB1	0	0
ABCB1_000475	ABCB1	252	0
ABCB4_000498	ABCB4	2445	503
ABCB4_000499	ABCB4	1458	1936
ABCB4_000500	ABCB4	910	0
ABCB4_000501	ABCB4	325	4485
ABCB4_000502	ABCB4	721	0
ABCB4_000503	ABCB4	1	279
ABCB4_000504	ABCB4	236	0
ABCB4_000505	ABCB4	1126	0
ABCB4_000506	ABCB4	579	0
ABCB4_000507	ABCB4	1368	963
ABCB4_000508	ABCB4	597	0
ABCB4_000509	ABCB4	128	0
ABCB5_000510	ABCB5	238	1
ABCB5_000511	ABCB5	542	1475
ABCB5_000512	ABCB5	0	0
ABCB5_000513	ABCB5	3186	0
ABCB5_000514	ABCB5	0	0
ABCB5_000515	ABCB5	0	0
ABCB5_000516	ABCB5	1077	1052
ABCB5_000517	ABCB5	473	1
ABCB5_000518	ABCB5	0	0
ABCB5_000519	ABCB5	2054	1
ABCB5_000520	ABCB5	1379	0
ABCB5_000521	ABCB5	0	937
ABCB6_000522	ABCB6	1447	1113
ABCB6_000523	ABCB6	0	0
ABCB6_000524	ABCB6	1205	0
ABCB6_000525	ABCB6	424	0
ABCB6_000526	ABCB6	1	1027
ABCB6_000527	ABCB6	909	0
ABCB6_000528	ABCB6	274	0
ABCB6_000529	ABCB6	938	1
ABCB6_000530	ABCB6	266	1662
ABCB6_000531	ABCB6	0	549
ABCB6_000532	ABCB6	2199	0
ABCB6_000533	ABCB6	678	0
ABCB7_000534	ABCB7	1042	0
ABCB7_000535	ABCB7	0	0
ABCB7_000536	ABCB7	0	0
ABCB7_000537	ABCB7	0	165
ABCB7_000538	ABCB7	460	0
ABCB7_000539	ABCB7	0	0
ABCB7_000540	ABCB7	134	0
ABCB7_000541	ABCB7	0	0
ABCB7_000542	ABCB7	674	0
ABCB7_000543	ABCB7	0	0
ABCB7_000544	ABCB7	0	0
ABCB7_000545	ABCB7	0	0
ABCB8_000546	ABCB8	1560	0
ABCB8_000547	ABCB8	340	0
ABCB8_000548	ABCB8	1186	1
ABCB8_000549	ABCB8	255	1768
ABCB8_000550	ABCB8	668	0
ABCB8_000551	ABCB8	0	0
ABCB8_000552	ABCB8	1205	0
ABCB8_000553	ABCB8	0	1714
ABCB8_000554	ABCB8	186	0
ABCB8_000555	ABCB8	0	0
ABCB8_000556	ABCB8	242	1
ABCB8_000557	ABCB8	1633	1
ABCB9_000558	ABCB9	564	0
ABCB9_000559	ABCB9	651	1
ABCB9_000560	ABCB9	1	0
ABCB9_000561	ABCB9	1422	1
ABCB9_000562	ABCB9	0	0
ABCB9_000563	ABCB9	0	287
ABCB9_000564	ABCB9	671	0
ABCB9_000565	ABCB9	0	0
ABCB9_000566	ABCB9	0	0
ABCB9_000567	ABCB9	2011	0
ABCB9_000568	ABCB9	328	0
ABCB9_000569	ABCB9	555	0
ABCC10_000582	ABCC10	1	0
ABCC10_000583	ABCC10	0	0
ABCC10_000584	ABCC10	541	0
ABCC10_000585	ABCC10	329	0
ABCC10_000586	ABCC10	1672	2493
ABCC10_000587	ABCC10	849	1
ABCC10_000588	ABCC10	0	0
ABCC10_000589	ABCC10	0	0
ABCC10_000590	ABCC10	0	0
ABCC10_000591	ABCC10	0	0
ABCC10_000592	ABCC10	503	0
ABCC10_000593	ABCC10	0	0
ABCC11_000594	ABCC11	0	0
ABCC11_000595	ABCC11	1471	0
ABCC11_000596	ABCC11	615	0
ABCC11_000597	ABCC11	457	0
ABCC11_000598	ABCC11	1766	0
ABCC11_000599	ABCC11	0	0
ABCC11_000600	ABCC11	897	0
ABCC11_000601	ABCC11	1672	0
ABCC11_000602	ABCC11	0	0
ABCC11_000603	ABCC11	87	0
ABCC11_000604	ABCC11	949	3236
ABCC11_000605	ABCC11	1327	0
ABCC12_000606	ABCC12	0	0
ABCC12_000607	ABCC12	2813	0
ABCC12_000608	ABCC12	463	0
ABCC12_000609	ABCC12	1	0
ABCC12_000610	ABCC12	788	1
ABCC12_000611	ABCC12	278	0
ABCC12_000612	ABCC12	966	990
ABCC12_000613	ABCC12	0	0
ABCC12_000614	ABCC12	189	0
ABCC12_000615	ABCC12	1360	0
ABCC12_000616	ABCC12	246	2724
ABCC12_000617	ABCC12	10327	4972
ABCC1_000570	ABCC1	4	2319
ABCC1_000571	ABCC1	502	0
ABCC1_000572	ABCC1	2685	0
ABCC1_000573	ABCC1	446	0
ABCC1_000574	ABCC1	292	0
ABCC1_000575	ABCC1	1459	1070
ABCC1_000576	ABCC1	0	0
ABCC1_000577	ABCC1	126	876
ABCC1_000578	ABCC1	135	0
ABCC1_000579	ABCC1	2624	0
ABCC1_000580	ABCC1	1467	0
ABCC1_000581	ABCC1	1078	1
ABCC2_000618	ABCC2	2699	1
ABCC2_000619	ABCC2	0	0
ABCC2_000620	ABCC2	1235	0
ABCC2_000621	ABCC2	6	8993
ABCC2_000622	ABCC2	1	0
ABCC2_000623	ABCC2	230	0
ABCC2_000624	ABCC2	236	0
ABCC2_000625	ABCC2	631	0
ABCC2_000626	ABCC2	2056	0
ABCC2_000627	ABCC2	0	0
ABCC2_000628	ABCC2	505	0
ABCC2_000629	ABCC2	867	0
ABCC3_000630	ABCC3	812	0
ABCC3_000631	ABCC3	0	0
ABCC3_000632	ABCC3	1269	0
ABCC3_000633	ABCC3	228	0
ABCC3_000634	ABCC3	251	559
ABCC3_000635	ABCC3	340	836
ABCC3_000636	ABCC3	1008	0
ABCC3_000637	ABCC3	0	0
ABCC3_000638	ABCC3	0	0
ABCC3_000639	ABCC3	1490	1297
ABCC3_000640	ABCC3	1400	3001
ABCC3_000641	ABCC3	0	0
ABCC4_000642	ABCC4	590	0
ABCC4_000643	ABCC4	0	0
ABCC4_000644	ABCC4	1317	0
ABCC4_000645	ABCC4	485	0
ABCC4_000646	ABCC4	0	0
ABCC4_000647	ABCC4	1342	0
ABCC4_000648	ABCC4	834	0
ABCC4_000649	ABCC4	1265	0
ABCC4_000650	ABCC4	0	575
ABCC4_000651	ABCC4	352	0
ABCC4_000652	ABCC4	203	0
ABCC4_000653	ABCC4	1242	0
ABCC5_000654	ABCC5	249	979
ABCC5_000655	ABCC5	0	0
ABCC5_000656	ABCC5	0	0
ABCC5_000657	ABCC5	888	0
ABCC5_000658	ABCC5	1396	0
ABCC5_000659	ABCC5	307	0
ABCC5_000660	ABCC5	881	0
ABCC5_000661	ABCC5	250	2557
ABCC5_000662	ABCC5	814	0
ABCC5_000663	ABCC5	2059	0
ABCC5_000664	ABCC5	632	0
ABCC5_000665	ABCC5	1625	0
ABCC6_000666	ABCC6	0	0
ABCC6_000667	ABCC6	0	0
ABCC6_000668	ABCC6	280	0
ABCC6_000669	ABCC6	0	0
ABCC6_000670	ABCC6	604	1530
ABCC6_000671	ABCC6	1	0
ABCC6_000672	ABCC6	282	0
ABCC6_000673	ABCC6	270	878
ABCC6_000674	ABCC6	0	0
ABCC6_000675	ABCC6	155	0
ABCC6_000676	ABCC6	2	930
ABCC6_000677	ABCC6	0	0
ABCC8_000678	ABCC8	582	0
ABCC8_000679	ABCC8	651	521
ABCC8_000680	ABCC8	0	2479
ABCC8_000681	ABCC8	1464	762
ABCC8_000682	ABCC8	0	0
ABCC8_000683	ABCC8	849	728
ABCC8_000684	ABCC8	0	0
ABCC8_000685	ABCC8	2808	0
ABCC8_000686	ABCC8	1168	0
ABCC8_000687	ABCC8	3088	3354
ABCC8_000688	ABCC8	0	0
ABCC8_000689	ABCC8	0	0
ABCC9_000690	ABCC9	448	479
ABCC9_000691	ABCC9	618	0
ABCC9_000692	ABCC9	550	1140
ABCC9_000693	ABCC9	741	536
ABCC9_000694	ABCC9	270	0
ABCC9_000695	ABCC9	1319	0
ABCC9_000696	ABCC9	0	0
ABCC9_000697	ABCC9	941	0
ABCC9_000698	ABCC9	6022	7149
ABCC9_000699	ABCC9	0	0
ABCC9_000700	ABCC9	909	0
ABCC9_000701	ABCC9	1	588
ABCD1_000702	ABCD1	0	781
ABCD1_000703	ABCD1	2234	2423
ABCD1_000704	ABCD1	0	0
ABCD1_000705	ABCD1	177	705
ABCD1_000706	ABCD1	1491	0
ABCD1_000707	ABCD1	826	386
ABCD1_000708	ABCD1	0	0
ABCD1_000709	ABCD1	0	0
ABCD1_000710	ABCD1	931	0
ABCD1_000711	ABCD1	0	0
ABCD1_000712	ABCD1	0	371
ABCD1_000713	ABCD1	309	1
ABCD2_000714	ABCD2	419	0
ABCD2_000715	ABCD2	1033	1
ABCD2_000716	ABCD2	336	0
ABCD2_000717	ABCD2	255	0
ABCD2_000718	ABCD2	1378	1
ABCD2_000719	ABCD2	537	0
ABCD2_000720	ABCD2	0	0
ABCD2_000721	ABCD2	176	0
ABCD2_000722	ABCD2	0	0
ABCD2_000723	ABCD2	1369	0
ABCD2_000724	ABCD2	1374	0
ABCD2_000725	ABCD2	0	0
ABCD3_000726	ABCD3	0	0
ABCD3_000727	ABCD3	0	1
ABCD3_000728	ABCD3	1	0
ABCD3_000729	ABCD3	1571	0
ABCD3_000730	ABCD3	0	0
ABCD3_000731	ABCD3	544	1
ABCD3_000732	ABCD3	552	424
ABCD3_000733	ABCD3	1068	0
ABCD3_000734	ABCD3	879	1
ABCD3_000735	ABCD3	487	0
ABCD3_000736	ABCD3	411	0
ABCD4_000737	ABCD4	1527	0
ABCD4_000738	ABCD4	0	756
ABCD4_000739	ABCD4	2315	1
ABCD4_000740	ABCD4	285	1
ABCD4_000741	ABCD4	0	0
ABCD4_000742	ABCD4	725	0
ABCD4_000743	ABCD4	0	0
ABCD4_000744	ABCD4	284	1
ABCD4_000745	ABCD4	0	1006
ABCD4_000746	ABCD4	892	302
ABCD4_000747	ABCD4	1	0
ABCD4_000748	ABCD4	40	121
ABCE1_000749	ABCE1	0	0
ABCE1_000750	ABCE1	515	0
ABCF1_000751	ABCF1	341	0
ABCF1_000752	ABCF1	0	0
ABCF1_000753	ABCF1	0	0
ABCF1_000754	ABCF1	343	0
ABCF1_000755	ABCF1	166	0
ABCF1_000756	ABCF1	0	1602
ABCF1_000757	ABCF1	0	0
ABCF1_000758	ABCF1	0	0
ABCF1_000759	ABCF1	558	734
ABCF1_000760	ABCF1	218	0
ABCF1_000761	ABCF1	0	0
ABCF1_000762	ABCF1	1430	0
ABCF2_000763	ABCF2	946	0
ABCF2_000764	ABCF2	0	0
ABCF2_000765	ABCF2	238	0
ABCF2_000766	ABCF2	1512	0
ABCF2_000767	ABCF2	295	557
ABCF2_000768	ABCF2	269	0
ABCF2_000769	ABCF2	0	0
ABCF2_000770	ABCF2	3283	2
ABCF2_000771	ABCF2	0	0
ABCF2_000772	ABCF2	1	0
ABCF2_000773	ABCF2	553	0
ABCF2_000774	ABCF2	297	0
ABCF3_000775	ABCF3	143	0
ABCF3_000776	ABCF3	132	0
ABCF3_000777	ABCF3	0	0
ABCF3_000778	ABCF3	808	2
ABCF3_000779	ABCF3	934	0
ABCF3_000780	ABCF3	1639	0
ABCF3_000781	ABCF3	0	0
ABCF3_000782	ABCF3	806	489
ABCF3_000783	ABCF3	250	0
ABCF3_000784	ABCF3	1062	0
ABCF3_000785	ABCF3	256	0
ABCF3_000786	ABCF3	1272	0
ABCG1_000787	ABCG1	501	0
ABCG1_000788	ABCG1	489	0
ABCG1_000789	ABCG1	298	0
ABCG1_000790	ABCG1	227	0
ABCG1_000791	ABCG1	941	0
ABCG1_000792	ABCG1	359	0
ABCG1_000793	ABCG1	985	195
ABCG1_000794	ABCG1	1338	0
ABCG1_000795	ABCG1	0	0
ABCG1_000796	ABCG1	284	0
ABCG1_000797	ABCG1	0	0
ABCG1_000798	ABCG1	0	0
ABCG2_000799	ABCG2	524	0
ABCG2_000800	ABCG2	132	1
ABCG2_000801	ABCG2	867	0
ABCG2_000802	ABCG2	0	0
ABCG2_000803	ABCG2	0	0
ABCG2_000804	ABCG2	306	0
ABCG2_000805	ABCG2	0	0
ABCG2_000806	ABCG2	103	0
ABCG2_000807	ABCG2	0	0
ABCG2_000808	ABCG2	822	0
ABCG2_000809	ABCG2	0	0
ABCG2_000810	ABCG2	108	348
ABCG4_000811	ABCG4	0	0
ABCG4_000812	ABCG4	2	1103
ABCG4_000813	ABCG4	1019	0
ABCG4_000814	ABCG4	1325	2
ABCG4_000815	ABCG4	0	0
ABCG4_000816	ABCG4	1001	0
ABCG4_000817	ABCG4	242	758
ABCG4_000818	ABCG4	336	0
ABCG4_000819	ABCG4	0	0
ABCG4_000820	ABCG4	1	0
ABCG4_000821	ABCG4	157	429
ABCG4_000822	ABCG4	360	0
ABCG5_000823	ABCG5	0	0
ABCG5_000824	ABCG5	0	0
ABCG5_000825	ABCG5	0	0
ABCG5_000826	ABCG5	0	0
ABCG5_000827	ABCG5	777	0
ABCG5_000828	ABCG5	276	0
ABCG5_000829	ABCG5	512	0
ABCG5_000830	ABCG5	1	0
ABCG5_000831	ABCG5	0	0
ABCG5_000832	ABCG5	307	0
ABCG5_000833	ABCG5	0	0
ABCG5_000834	ABCG5	0	0
ABCG8_000835	ABCG8	0	0
ABCG8_000836	ABCG8	290	0
ABCG8_000837	ABCG8	560	452
ABCG8_000838	ABCG8	549	0
ABCG8_000839	ABCG8	306	0
ABCG8_000840	ABCG8	293	0
ABCG8_000841	ABCG8	0	0
ABCG8_000842	ABCG8	134	0
ABCG8_000843	ABCG8	258	0
ABCG8_000844	ABCG8	78	0
ABCG8_000845	ABCG8	0	0
ABCG8_000846	ABCG8	0	0
ABHD10_000859	ABHD10	300	0
ABHD10_000860	ABHD10	0	0
ABHD10_000861	ABHD10	0	0
ABHD10_000862	ABHD10	1534	1349
ABHD10_000863	ABHD10	304	0
ABHD10_000864	ABHD10	280	0
ABHD10_000865	ABHD10	0	0
ABHD11_000866	ABHD11	633	0
ABHD11_000867	ABHD11	4	8261
ABHD11_000868	ABHD11	3	5862
ABHD11_000869	ABHD11	0	1
ABHD11_000870	ABHD11	275	3038
ABHD11_000871	ABHD11	0	1290
ABHD11_000872	ABHD11	0	0
ABHD11_000873	ABHD11	1803	1029
ABHD11_000874	ABHD11	0	0
ABHD11_000875	ABHD11	2	2783
ABHD11_000876	ABHD11	0	517
ABHD11_000877	ABHD11	1	0
ABHD12_000878	ABHD12	596	0
ABHD12_000879	ABHD12	304	0
ABHD12_000880	ABHD12	366	0
ABHD12_000881	ABHD12	669	0
ABHD12_000882	ABHD12	1379	2
ABHD12_000883	ABHD12	0	0
ABHD12_000884	ABHD12	833	0
ABHD12_000885	ABHD12	357	0
ABHD12_000886	ABHD12	0	0
ABHD12_000887	ABHD12	416	0
ABHD12_000888	ABHD12	166	0
ABHD12_000889	ABHD12	582	0
ABHD12B_000890	ABHD12B	0	0
ABHD12B_000891	ABHD12B	277	0
ABHD12B_000892	ABHD12B	0	0
ABHD12B_000893	ABHD12B	375	0
ABHD12B_000894	ABHD12B	2422	0
ABHD12B_000895	ABHD12B	605	1238
ABHD12B_000896	ABHD12B	1891	1428
ABHD12B_000897	ABHD12B	213	0
ABHD12B_000898	ABHD12B	574	0
ABHD13_000899	ABHD13	0	0
ABHD13_000900	ABHD13	292	442
ABHD13_000901	ABHD13	652	0
ABHD13_000902	ABHD13	195	926
ABHD13_000903	ABHD13	966	1
ABHD13_000904	ABHD13	439	0
ABHD14A_000905	ABHD14A	0	0
ABHD14A_000906	ABHD14A	0	0
ABHD14A_000907	ABHD14A	656	0
ABHD14A_000908	ABHD14A	1986	0
ABHD14A_000909	ABHD14A	1290	0
ABHD14A_000910	ABHD14A	270	0
ABHD14A_000911	ABHD14A	0	0
ABHD14A_000912	ABHD14A	0	0
ABHD14A_000913	ABHD14A	2612	2387
ABHD14A_000914	ABHD14A	0	0
ABHD14A_000915	ABHD14A	1710	476
ABHD14A_000916	ABHD14A	167	0
ABHD14B_000917	ABHD14B	0	0
ABHD14B_000918	ABHD14B	0	0
ABHD14B_000919	ABHD14B	1	974
ABHD14B_000920	ABHD14B	265	0
ABHD14B_000921	ABHD14B	568	0
ABHD14B_000922	ABHD14B	2	1115
ABHD14B_000923	ABHD14B	948	0
ABHD14B_000924	ABHD14B	0	0
ABHD14B_000925	ABHD14B	963	0
ABHD14B_000926	ABHD14B	503	0
ABHD14B_000927	ABHD14B	270	761
ABHD14B_000928	ABHD14B	273	0
ABHD15_000929	ABHD15	0	0
ABHD15_000930	ABHD15	147	0
ABHD15_000931	ABHD15	271	0
ABHD15_000932	ABHD15	0	0
ABHD15_000933	ABHD15	1	1447
ABHD15_000934	ABHD15	288	0
ABHD15_000935	ABHD15	0	0
ABHD15_000936	ABHD15	1	869
ABHD15_000937	ABHD15	0	1
ABHD15_000938	ABHD15	1477	0
ABHD15_000939	ABHD15	833	0
ABHD15_000940	ABHD15	0	0
ABHD16A_000941	ABHD16A	0	0
ABHD16A_000942	ABHD16A	1890	0
ABHD16A_000943	ABHD16A	0	0
ABHD16A_000944	ABHD16A	0	0
ABHD16A_000945	ABHD16A	227	662
ABHD16A_000946	ABHD16A	1	0
ABHD16A_000947	ABHD16A	839	0
ABHD16A_000948	ABHD16A	358	1815
ABHD16A_000949	ABHD16A	0	0
ABHD16A_000950	ABHD16A	859	1
ABHD16A_000951	ABHD16A	1822	1227
ABHD16A_000952	ABHD16A	0	454
ABHD16B_000953	ABHD16B	454	0
ABHD16B_000954	ABHD16B	477	0
ABHD16B_000955	ABHD16B	867	0
ABHD16B_000956	ABHD16B	83	0
ABHD16B_000957	ABHD16B	465	0
ABHD16B_000958	ABHD16B	335	0
ABHD16B_000959	ABHD16B	1186	444
ABHD16B_000960	ABHD16B	0	0
ABHD16B_000961	ABHD16B	781	0
ABHD16B_000962	ABHD16B	216	378
ABHD17A_000963	ABHD17A	0	0
ABHD17A_000964	ABHD17A	0	0
ABHD17A_000965	ABHD17A	0	0
ABHD17A_000966	ABHD17A	0	0
ABHD17A_000967	ABHD17A	0	0
ABHD17B_000968	ABHD17B	2284	376
ABHD17B_000969	ABHD17B	609	0
ABHD17B_000970	ABHD17B	324	1
ABHD17B_000971	ABHD17B	1061	1689
ABHD17B_000972	ABHD17B	1085	1
ABHD17B_000973	ABHD17B	537	460
ABHD17B_000974	ABHD17B	524	0
ABHD17B_000975	ABHD17B	2287	1838
ABHD17B_000976	ABHD17B	216	0
ABHD17C_000977	ABHD17C	384	0
ABHD17C_000978	ABHD17C	0	0
ABHD17C_000979	ABHD17C	2045	0
ABHD17C_000980	ABHD17C	900	0
ABHD17C_000981	ABHD17C	291	0
ABHD17C_000982	ABHD17C	0	0
ABHD17C_000983	ABHD17C	899	1
ABHD17C_000984	ABHD17C	1117	1
ABHD17C_000985	ABHD17C	0	0
ABHD17C_000986	ABHD17C	0	0
ABHD17C_000987	ABHD17C	2377	0
ABHD1_000847	ABHD1	0	0
ABHD1_000848	ABHD1	136	0
ABHD1_000849	ABHD1	0	0
ABHD1_000850	ABHD1	310	0
ABHD1_000851	ABHD1	1172	0
ABHD1_000852	ABHD1	0	0
ABHD1_000853	ABHD1	447	0
ABHD1_000854	ABHD1	848	1542
ABHD1_000855	ABHD1	0	0
ABHD1_000856	ABHD1	0	0
ABHD1_000857	ABHD1	0	0
ABHD1_000858	ABHD1	507	0
ABHD2_000988	ABHD2	608	408
ABHD2_000989	ABHD2	1423	0
ABHD2_000990	ABHD2	694	921
ABHD2_000991	ABHD2	495	0
ABHD2_000992	ABHD2	0	1220
ABHD2_000993	ABHD2	0	0
ABHD2_000994	ABHD2	250	0
ABHD2_000995	ABHD2	654	0
ABHD2_000996	ABHD2	304	0
ABHD2_000997	ABHD2	1	6495
ABHD2_000998	ABHD2	0	0
ABHD2_000999	ABHD2	0	0
ABHD3_001000	ABHD3	0	0
ABHD3_001001	ABHD3	1702	0
ABHD3_001002	ABHD3	641	0
ABHD3_001003	ABHD3	132	0
ABHD3_001004	ABHD3	681	0
ABHD3_001005	ABHD3	1018	0
ABHD3_001006	ABHD3	0	0
ABHD3_001007	ABHD3	1284	1
ABHD3_001008	ABHD3	0	46
ABHD3_001009	ABHD3	885	0
ABHD3_001010	ABHD3	226	0
ABHD3_001011	ABHD3	282	584
ABHD4_001012	ABHD4	609	0
ABHD4_001013	ABHD4	628	0
ABHD4_001014	ABHD4	771	0
ABHD4_001015	ABHD4	0	0
ABHD4_001016	ABHD4	315	0
ABHD4_001017	ABHD4	323	0
ABHD4_001018	ABHD4	528	0
ABHD4_001019	ABHD4	232	1037
ABHD4_001020	ABHD4	0	0
ABHD4_001021	ABHD4	107	0
ABHD4_001022	ABHD4	275	0
ABHD4_001023	ABHD4	0	0
ABHD5_001024	ABHD5	0	0
ABHD5_001025	ABHD5	1608	0
ABHD5_001026	ABHD5	1319	0
ABHD5_001027	ABHD5	139	0
ABHD5_001028	ABHD5	318	0
ABHD5_001029	ABHD5	0	0
ABHD5_001030	ABHD5	233	0
ABHD5_001031	ABHD5	0	0
ABHD6_001032	ABHD6	307	0
ABHD6_001033	ABHD6	1	736
ABHD6_001034	ABHD6	2843	0
ABHD6_001035	ABHD6	0	0
ABHD6_001036	ABHD6	1124	0
ABHD6_001037	ABHD6	0	0
ABHD6_001038	ABHD6	1	1
ABHD6_001039	ABHD6	0	0
ABHD6_001040	ABHD6	1010	0
ABHD6_001041	ABHD6	1104	0
ABHD6_001042	ABHD6	0	0
ABHD6_001043	ABHD6	495	0
ABHD8_001044	ABHD8	1793	1
ABHD8_001045	ABHD8	1264	0
ABHD8_001046	ABHD8	587	0
ABHD8_001047	ABHD8	0	0
ABHD8_001048	ABHD8	255	540
ABHD8_001049	ABHD8	851	0
ABHD8_001050	ABHD8	0	0
ABHD8_001051	ABHD8	0	0
ABHD8_001052	ABHD8	0	1
ABHD8_001053	ABHD8	0	0
ABHD8_001054	ABHD8	667	0
ABHD8_001055	ABHD8	0	0
ABI1_001056	ABI1	895	2965
ABI1_001057	ABI1	603	0
ABI1_001058	ABI1	164	0
ABI1_001059	ABI1	0	0
ABI1_001060	ABI1	0	0
ABI1_001061	ABI1	0	0
ABI1_001062	ABI1	272	0
ABI1_001063	ABI1	1196	0
ABI1_001064	ABI1	483	1616
ABI1_001065	ABI1	504	0
ABI1_001066	ABI1	0	0
ABI1_001067	ABI1	460	0
ABI2_001068	ABI2	1887	1
ABI2_001069	ABI2	1	968
ABI2_001070	ABI2	0	0
ABI2_001071	ABI2	0	0
ABI2_001072	ABI2	306	4506
ABI2_001073	ABI2	502	0
ABI2_001074	ABI2	650	510
ABI2_001075	ABI2	272	0
ABI2_001076	ABI2	828	0
ABI2_001077	ABI2	0	0
ABI2_001078	ABI2	1337	0
ABI2_001079	ABI2	150	0
ABI3_001080	ABI3	739	0
ABI3_001081	ABI3	0	0
ABI3_001082	ABI3	0	1
ABI3_001083	ABI3	1923	1437
ABI3_001084	ABI3	779	0
ABI3_001085	ABI3	682	583
ABI3_001086	ABI3	1346	0
ABI3_001087	ABI3	1189	0
ABI3_001088	ABI3	150	0
ABI3_001089	ABI3	396	1
ABI3_001090	ABI3	0	0
ABI3_001091	ABI3	0	1049
ABI3BP_001092	ABI3BP	0	0
ABI3BP_001093	ABI3BP	0	0
ABI3BP_001094	ABI3BP	302	0
ABI3BP_001095	ABI3BP	1053	1
ABI3BP_001096	ABI3BP	0	1593
ABI3BP_001097	ABI3BP	0	0
ABI3BP_001098	ABI3BP	2045	1
ABI3BP_001099	ABI3BP	1664	437
ABI3BP_001100	ABI3BP	576	1
ABI3BP_001101	ABI3BP	249	0
ABI3BP_001102	ABI3BP	0	0
ABI3BP_001103	ABI3BP	921	1
ABL1_001104	ABL1	923	0
ABL1_001105	ABL1	1756	1
ABL1_001106	ABL1	447	0
ABL1_001107	ABL1	0	1
ABL1_001108	ABL1	2604	0
ABL1_001109	ABL1	332	2062
ABL1_001110	ABL1	426	0
ABL1_001111	ABL1	672	0
ABL1_001112	ABL1	0	0
ABL1_001113	ABL1	0	0
ABL1_001114	ABL1	329	0
ABL1_001115	ABL1	181	0
ABL2_001116	ABL2	1132	1391
ABL2_001117	ABL2	898	0
ABL2_001118	ABL2	507	562
ABL2_001119	ABL2	0	0
ABL2_001120	ABL2	898	0
ABL2_001121	ABL2	880	6358
ABL2_001122	ABL2	402	0
ABL2_001123	ABL2	438	0
ABL2_001124	ABL2	621	1602
ABL2_001125	ABL2	2155	351
ABL2_001126	ABL2	1448	0
ABL2_001127	ABL2	2589	0
ABLIM1_001128	ABLIM1	279	0
ABLIM1_001129	ABLIM1	2562	0
ABLIM1_001130	ABLIM1	248	0
ABLIM1_001131	ABLIM1	3230	0
ABLIM1_001132	ABLIM1	0	0
ABLIM1_001133	ABLIM1	180	0
ABLIM1_001134	ABLIM1	1358	0
ABLIM1_001135	ABLIM1	680	1
ABLIM1_001136	ABLIM1	2622	1406
ABLIM1_001137	ABLIM1	268	0
ABLIM1_001138	ABLIM1	0	0
ABLIM1_001139	ABLIM1	314	0
ABLIM2_001140	ABLIM2	0	0
ABLIM2_001141	ABLIM2	604	0
ABLIM2_001142	ABLIM2	0	0
ABLIM2_001143	ABLIM2	0	3292
ABLIM2_001144	ABLIM2	76	0
ABLIM2_001145	ABLIM2	1340	2287
ABLIM2_001146	ABLIM2	0	1823
ABLIM2_001147	ABLIM2	127	997
ABLIM2_001148	ABLIM2	611	866
ABLIM2_001149	ABLIM2	883	0
ABLIM2_001150	ABLIM2	0	0
ABLIM2_001151	ABLIM2	0	0
ABLIM3_001152	ABLIM3	322	0
ABLIM3_001153	ABLIM3	0	0
ABLIM3_001154	ABLIM3	0	384
ABLIM3_001155	ABLIM3	1781	0
ABLIM3_001156	ABLIM3	473	0
ABLIM3_001157	ABLIM3	1918	0
ABLIM3_001158	ABLIM3	0	0
ABLIM3_001159	ABLIM3	2716	208
ABLIM3_001160	ABLIM3	672	1848
ABLIM3_001161	ABLIM3	0	0
ABLIM3_001162	ABLIM3	2019	0
ABLIM3_001163	ABLIM3	0	0
ABP1_001164	ABP1	383	0
ABP1_001165	ABP1	0	0
ABP1_001166	ABP1	1689	0
ABP1_001167	ABP1	2437	926
ABP1_001168	ABP1	0	0
ABP1_001169	ABP1	0	0
ABP1_001170	ABP1	0	0
ABP1_001171	ABP1	1441	0
ABP1_001172	ABP1	0	0
ABP1_001173	ABP1	0	0
ABP1_001174	ABP1	259	0
ABP1_001175	ABP1	467	0
ABRA_001188	ABRA	0	0
ABRA_001189	ABRA	0	0
ABRA_001190	ABRA	317	0
ABRA_001191	ABRA	0	0
ABRA_001192	ABRA	0	0
ABRA_001193	ABRA	0	0
ABRA_001194	ABRA	2343	2743
ABRA_001195	ABRA	201	0
ABRA_001196	ABRA	52	94
ABRA_001197	ABRA	632	707
ABRA_001198	ABRA	1315	506
ABRA_001199	ABRA	1806	868
ABR_001176	ABR	691	238
ABR_001177	ABR	492	0
ABR_001178	ABR	1124	290
ABR_001179	ABR	0	0
ABR_001180	ABR	0	0
ABR_001181	ABR	293	0
ABR_001182	ABR	285	0
ABR_001183	ABR	0	0
ABR_001184	ABR	0	0
ABR_001185	ABR	1377	0
ABR_001186	ABR	0	0
ABR_001187	ABR	805	606
ABRACL_001200	ABRACL	427	0
ABRACL_001201	ABRACL	344	0
ABRACL_001202	ABRACL	272	0
ABRACL_001203	ABRACL	147	0
ABT1_001204	ABT1	1284	0
ABT1_001205	ABT1	1465	1
ABT1_001206	ABT1	0	0
ABT1_001207	ABT1	0	0
ABT1_001208	ABT1	434	1
ABT1_001209	ABT1	0	0
ABT1_001210	ABT1	218	0
ABT1_001211	ABT1	582	0
ABT1_001212	ABT1	0	0
ABT1_001213	ABT1	337	0
ABT1_001214	ABT1	0	0
ABT1_001215	ABT1	265	0
ABTB1_001216	ABTB1	456	1863
ABTB1_001217	ABTB1	0	0
ABTB1_001218	ABTB1	0	0
ABTB1_001219	ABTB1	553	0
ABTB1_001220	ABTB1	0	0
ABTB1_001221	ABTB1	340	0
ABTB1_001222	ABTB1	0	0
ABTB1_001223	ABTB1	0	0
ABTB1_001224	ABTB1	0	0
ABTB1_001225	ABTB1	2278	0
ABTB1_001226	ABTB1	290	693
ABTB1_001227	ABTB1	0	0
ABTB2_001228	ABTB2	0	0
ABTB2_001229	ABTB2	0	0
ABTB2_001230	ABTB2	1232	0
ABTB2_001231	ABTB2	193	0
ABTB2_001232	ABTB2	300	0
ABTB2_001233	ABTB2	594	0
ABTB2_001234	ABTB2	1085	0
ABTB2_001235	ABTB2	1859	0
ABTB2_001236	ABTB2	601	0
ABTB2_001237	ABTB2	604	0
ABTB2_001238	ABTB2	1003	0
ABTB2_001239	ABTB2	659	0
ACAA1_001240	ACAA1	1219	0
ACAA1_001241	ACAA1	780	0
ACAA1_001242	ACAA1	0	0
ACAA1_001243	ACAA1	0	0
ACAA1_001244	ACAA1	0	0
ACAA1_001245	ACAA1	601	0
ACAA1_001246	ACAA1	0	0
ACAA1_001247	ACAA1	366	0
ACAA1_001248	ACAA1	0	1
ACAA1_001249	ACAA1	1264	0
ACAA1_001250	ACAA1	747	0
ACAA1_001251	ACAA1	0	0
ACAA2_001252	ACAA2	160	0
ACAA2_001253	ACAA2	266	0
ACAA2_001254	ACAA2	0	0
ACAA2_001255	ACAA2	131	472
ACAA2_001256	ACAA2	0	237
ACACA_001257	ACACA	346	608
ACACA_001258	ACACA	0	0
ACACA_001259	ACACA	933	1500
ACACA_001260	ACACA	310	0
ACACA_001261	ACACA	1185	0
ACACA_001262	ACACA	581	0
ACACA_001263	ACACA	0	0
ACACA_001264	ACACA	425	0
ACACA_001265	ACACA	0	0
ACACA_001266	ACACA	299	0
ACACA_001267	ACACA	423	0
ACACA_001268	ACACA	544	0
ACACB_001269	ACACB	0	0
ACACB_001270	ACACB	646	0
ACACB_001271	ACACB	525	0
ACACB_001272	ACACB	1317	514
ACACB_001273	ACACB	256	0
ACACB_001274	ACACB	0	0
ACACB_001275	ACACB	1593	1628
ACACB_001276	ACACB	869	0
ACACB_001277	ACACB	909	0
ACACB_001278	ACACB	0	0
ACACB_001279	ACACB	1	0
ACACB_001280	ACACB	1388	0
ACAD10_001281	ACAD10	1434	0
ACAD10_001282	ACAD10	0	0
ACAD10_001283	ACAD10	338	581
ACAD10_001284	ACAD10	0	0
ACAD10_001285	ACAD10	2402	1804
ACAD10_001286	ACAD10	1182	0
ACAD10_001287	ACAD10	304	898
ACAD10_001288	ACAD10	800	638
ACAD10_001289	ACAD10	1	0
ACAD10_001290	ACAD10	330	0
ACAD10_001291	ACAD10	1021	0
ACAD10_001292	ACAD10	0	0
ACAD11_001293	ACAD11	653	0
ACAD11_001294	ACAD11	265	0
ACAD11_001295	ACAD11	908	0
ACAD11_001296	ACAD11	554	0
ACAD11_001297	ACAD11	0	0
ACAD11_001298	ACAD11	1905	0
ACAD11_001299	ACAD11	149	0
ACAD11_001300	ACAD11	0	0
ACAD11_001301	ACAD11	503	1516
ACAD11_001302	ACAD11	828	0
ACAD11_001303	ACAD11	1272	0
ACAD11_001304	ACAD11	1	0
ACAD8_001305	ACAD8	1575	2161
ACAD8_001306	ACAD8	0	0
ACAD8_001307	ACAD8	974	0
ACAD8_001308	ACAD8	0	0
ACAD8_001309	ACAD8	0	0
ACAD8_001310	ACAD8	0	495
ACAD8_001311	ACAD8	0	0
ACAD8_001312	ACAD8	323	0
ACAD8_001313	ACAD8	136	0
ACAD8_001314	ACAD8	470	0
ACAD8_001315	ACAD8	1309	1
ACAD8_001316	ACAD8	1142	0
ACAD9_001317	ACAD9	460	0
ACAD9_001318	ACAD9	0	0
ACAD9_001319	ACAD9	0	0
ACAD9_001320	ACAD9	0	0
ACAD9_001321	ACAD9	0	0
ACAD9_001322	ACAD9	258	0
ACAD9_001323	ACAD9	0	0
ACAD9_001324	ACAD9	0	0
ACAD9_001325	ACAD9	611	0
ACAD9_001326	ACAD9	283	0
ACAD9_001327	ACAD9	172	0
ACAD9_001328	ACAD9	281	0
ACADL_001329	ACADL	0	1
ACADL_001330	ACADL	2271	1
ACADL_001331	ACADL	1544	0
ACADL_001332	ACADL	333	0
ACADL_001333	ACADL	1393	1
ACADL_001334	ACADL	455	1
ACADL_001335	ACADL	0	0
ACADL_001336	ACADL	0	0
ACADL_001337	ACADL	1291	0
ACADL_001338	ACADL	0	0
ACADM_001339	ACADM	0	0
ACADM_001340	ACADM	291	0
ACADM_001341	ACADM	636	986
ACADM_001342	ACADM	315	0
ACADM_001343	ACADM	1	1278
ACADM_001344	ACADM	0	0
ACADM_001345	ACADM	1017	0
ACADM_001346	ACADM	2	0
ACADS_001347	ACADS	1175	1594
ACADS_001348	ACADS	853	0
ACADS_001349	ACADS	127	0
ACADS_001350	ACADS	0	0
ACADS_001351	ACADS	1981	0
ACADS_001352	ACADS	546	1484
ACADS_001353	ACADS	612	1
ACADS_001354	ACADS	99	0
ACADS_001355	ACADS	228	0
ACADS_001356	ACADS	497	0
ACADS_001357	ACADS	349	0
ACADS_001358	ACADS	0	0
ACADSB_001359	ACADSB	140	0
ACADSB_001360	ACADSB	631	1427
ACADSB_001361	ACADSB	363	0
ACADSB_001362	ACADSB	1413	0
ACADSB_001363	ACADSB	0	0
ACADSB_001364	ACADSB	663	2904
ACADSB_001365	ACADSB	1005	0
ACADSB_001366	ACADSB	213	0
ACADVL_001367	ACADVL	202	0
ACADVL_001368	ACADVL	710	0
ACADVL_001369	ACADVL	1118	0
ACADVL_001370	ACADVL	2096	618
ACADVL_001371	ACADVL	0	0
ACADVL_001372	ACADVL	0	0
ACADVL_001373	ACADVL	1603	0
ACADVL_001374	ACADVL	0	0
ACADVL_001375	ACADVL	0	0
ACADVL_001376	ACADVL	1947	0
ACADVL_001377	ACADVL	0	0
ACADVL_001378	ACADVL	0	0
ACAN_001379	ACAN	0	0
ACAN_001380	ACAN	1466	1495
ACAN_001381	ACAN	0	0
ACAN_001382	ACAN	0	0
ACAN_001383	ACAN	0	0
ACAN_001384	ACAN	0	0
ACAN_001385	ACAN	144	0
ACAN_001386	ACAN	286	0
ACAN_001387	ACAN	487	0
ACAN_001388	ACAN	338	0
ACAN_001389	ACAN	0	0
ACAN_001390	ACAN	0	0
ACAP1_001391	ACAP1	744	0
ACAP1_001392	ACAP1	401	0
ACAP1_001393	ACAP1	0	0
ACAP1_001394	ACAP1	3029	1345
ACAP1_001395	ACAP1	599	716
ACAP1_001396	ACAP1	658	0
ACAP1_001397	ACAP1	2296	0
ACAP1_001398	ACAP1	159	0
ACAP1_001399	ACAP1	0	0
ACAP1_001400	ACAP1	939	0
ACAP1_001401	ACAP1	317	0
ACAP1_001402	ACAP1	1415	381
ACAP2_001403	ACAP2	0	0
ACAP2_001404	ACAP2	149	1683
ACAP2_001405	ACAP2	0	0
ACAP2_001406	ACAP2	1	836
ACAP2_001407	ACAP2	1457	2
ACAP2_001408	ACAP2	1716	1610
ACAP2_001409	ACAP2	96	0
ACAP2_001410	ACAP2	230	0
ACAP2_001411	ACAP2	329	0
ACAP2_001412	ACAP2	68	0
ACAP2_001413	ACAP2	61	0
ACAP2_001414	ACAP2	825	389
ACAP3_001415	ACAP3	2	1384
ACAP3_001416	ACAP3	290	0
ACAP3_001417	ACAP3	0	0
ACAP3_001418	ACAP3	1622	2562
ACAP3_001419	ACAP3	752	0
ACAP3_001420	ACAP3	0	0
ACAP3_001421	ACAP3	153	0
ACAP3_001422	ACAP3	0	0
ACAP3_001423	ACAP3	1047	1
ACAP3_001424	ACAP3	0	0
ACAP3_001425	ACAP3	519	0
ACAP3_001426	ACAP3	0	0
ACAT1_001427	ACAT1	0	0
ACAT1_001428	ACAT1	81	0
ACAT1_001429	ACAT1	1625	0
ACAT1_001430	ACAT1	1139	0
ACAT1_001431	ACAT1	624	0
ACAT1_001432	ACAT1	0	0
ACAT1_001433	ACAT1	317	0
ACAT1_001434	ACAT1	315	0
ACAT1_001435	ACAT1	586	0
ACAT1_001436	ACAT1	150	0
ACAT2_001437	ACAT2	290	0
ACAT2_001438	ACAT2	654	0
ACAT2_001439	ACAT2	309	0
ACAT2_001440	ACAT2	698	386
ACAT2_001441	ACAT2	2015	5114
ACAT2_001442	ACAT2	0	0
ACAT2_001443	ACAT2	1098	0
ACAT2_001444	ACAT2	0	0
ACAT2_001445	ACAT2	1566	0
ACAT2_001446	ACAT2	1183	0
ACAT2_001447	ACAT2	489	0
ACAT2_001448	ACAT2	0	464
ACBD3_001449	ACBD3	0	0
ACBD3_001450	ACBD3	133	0
ACBD3_001451	ACBD3	632	0
ACBD3_001452	ACBD3	358	0
ACBD3_001453	ACBD3	436	0
ACBD3_001454	ACBD3	0	0
ACBD3_001455	ACBD3	306	2
ACBD3_001456	ACBD3	1463	1
ACBD3_001457	ACBD3	1	1362
ACBD3_001458	ACBD3	599	0
ACBD3_001459	ACBD3	299	0
ACBD3_001460	ACBD3	898	1
ACBD4_001461	ACBD4	105	0
ACBD4_001462	ACBD4	0	0
ACBD4_001463	ACBD4	250	3914
ACBD4_001464	ACBD4	1710	1870
ACBD4_001465	ACBD4	414	0
ACBD4_001466	ACBD4	660	0
ACBD4_001467	ACBD4	0	0
ACBD4_001468	ACBD4	0	0
ACBD4_001469	ACBD4	1068	0
ACBD4_001470	ACBD4	0	0
ACBD4_001471	ACBD4	0	0
ACBD4_001472	ACBD4	0	0
ACBD5_001473	ACBD5	499	1848
ACBD5_001474	ACBD5	1180	0
ACBD5_001475	ACBD5	431	1
ACBD5_001476	ACBD5	207	0
ACBD5_001477	ACBD5	771	0
ACBD5_001478	ACBD5	1223	1392
ACBD5_001479	ACBD5	0	0
ACBD5_001480	ACBD5	960	521
ACBD5_001481	ACBD5	1315	0
ACBD5_001482	ACBD5	981	487
ACBD5_001483	ACBD5	1677	1
ACBD5_001484	ACBD5	1342	0
ACBD6_001485	ACBD6	0	2918
ACBD6_001486	ACBD6	1028	0
ACBD6_001487	ACBD6	746	0
ACBD6_001488	ACBD6	155	0
ACBD6_001489	ACBD6	3641	0
ACBD6_001490	ACBD6	0	0
ACBD6_001491	ACBD6	279	0
ACBD6_001492	ACBD6	428	0
ACBD6_001493	ACBD6	715	0
ACBD7_001494	ACBD7	527	0
ACCS_001495	ACCS	2601	1010
ACCS_001496	ACCS	0	0
ACCS_001497	ACCS	0	0
ACCS_001498	ACCS	0	0
ACCS_001499	ACCS	224	1222
ACCS_001500	ACCS	390	0
ACCS_001501	ACCS	757	0
ACCS_001502	ACCS	0	0
ACCS_001503	ACCS	848	0
ACCS_001504	ACCS	3	1406
ACCS_001505	ACCS	1865	0
ACCS_001506	ACCS	0	0
ACCSL_001507	ACCSL	1317	458
ACCSL_001508	ACCSL	921	0
ACCSL_001509	ACCSL	0	0
ACCSL_001510	ACCSL	325	0
ACCSL_001511	ACCSL	1572	2
ACCSL_001512	ACCSL	0	0
ACCSL_001513	ACCSL	272	584
ACCSL_001514	ACCSL	2	0
ACCSL_001515	ACCSL	0	0
ACCSL_001516	ACCSL	0	0
ACCSL_001517	ACCSL	720	0
ACCSL_001518	ACCSL	0	0
ACD_001519	ACD	0	0
ACD_001520	ACD	0	0
ACD_001521	ACD	287	0
ACD_001522	ACD	457	0
ACD_001523	ACD	0	0
ACD_001524	ACD	253	0
ACD_001525	ACD	0	0
ACD_001526	ACD	473	0
ACD_001527	ACD	0	0
ACD_001528	ACD	0	0
ACD_001529	ACD	0	1
ACD_001530	ACD	314	0
ACE2_001543	ACE2	462	0
ACE2_001544	ACE2	0	0
ACE2_001545	ACE2	978	574
ACE2_001546	ACE2	530	3335
ACE2_001547	ACE2	0	0
ACE2_001548	ACE2	594	0
ACE2_001549	ACE2	0	0
ACE2_001550	ACE2	0	0
ACE2_001551	ACE2	91	354
ACE2_001552	ACE2	1025	0
ACE2_001553	ACE2	0	0
ACE2_001554	ACE2	701	0
ACE_001531	ACE	617	0
ACE_001532	ACE	0	0
ACE_001533	ACE	1293	1002
ACE_001534	ACE	764	0
ACE_001535	ACE	0	0
ACE_001536	ACE	740	0
ACE_001537	ACE	0	0
ACE_001538	ACE	0	1
ACE_001539	ACE	181	0
ACE_001540	ACE	719	0
ACE_001541	ACE	314	1
ACE_001542	ACE	859	0
ACER1_001555	ACER1	806	0
ACER1_001556	ACER1	1	384
ACER1_001557	ACER1	451	856
ACER1_001558	ACER1	279	0
ACER1_001559	ACER1	269	0
ACER1_001560	ACER1	0	0
ACER1_001561	ACER1	613	0
ACER1_001562	ACER1	565	0
ACER1_001563	ACER1	0	0
ACER1_001564	ACER1	1	0
ACER1_001565	ACER1	0	891
ACER1_001566	ACER1	826	2604
ACER2_001567	ACER2	1794	384
ACER2_001568	ACER2	2520	0
ACER3_001569	ACER3	881	471
ACER3_001570	ACER3	589	0
ACER3_001571	ACER3	0	0
ACER3_001572	ACER3	1222	0
ACER3_001573	ACER3	0	0
ACER3_001574	ACER3	924	0
ACER3_001575	ACER3	125	352
ACER3_001576	ACER3	854	1
ACHE_001577	ACHE	0	0
ACHE_001578	ACHE	163	0
ACHE_001579	ACHE	0	0
ACHE_001580	ACHE	142	0
ACHE_001581	ACHE	579	0
ACHE_001582	ACHE	250	0
ACHE_001583	ACHE	0	0
ACHE_001584	ACHE	2	416
ACHE_001585	ACHE	309	1107
ACHE_001586	ACHE	0	0
ACHE_001587	ACHE	762	0
ACHE_001588	ACHE	336	0
ACIN1_001589	ACIN1	1	0
ACIN1_001590	ACIN1	2420	1
ACIN1_001591	ACIN1	698	0
ACIN1_001592	ACIN1	890	0
ACIN1_001593	ACIN1	195	0
ACIN1_001594	ACIN1	312	0
ACIN1_001595	ACIN1	500	2
ACIN1_001596	ACIN1	480	0
ACIN1_001597	ACIN1	138	0
ACIN1_001598	ACIN1	0	0
ACIN1_001599	ACIN1	346	0
ACIN1_001600	ACIN1	0	0
ACLY_001601	ACLY	0	512
ACLY_001602	ACLY	0	0
ACLY_001603	ACLY	0	0
ACLY_001604	ACLY	861	0
ACLY_001605	ACLY	1973	2
ACLY_001606	ACLY	0	0
ACLY_001607	ACLY	849	460
ACLY_001608	ACLY	0	0
ACLY_001609	ACLY	0	0
ACLY_001610	ACLY	0	0
ACLY_001611	ACLY	0	268
ACLY_001612	ACLY	0	0
ACMSD_001613	ACMSD	0	0
ACMSD_001614	ACMSD	0	0
ACMSD_001615	ACMSD	0	0
ACMSD_001616	ACMSD	0	1021
ACMSD_001617	ACMSD	528	0
ACMSD_001618	ACMSD	619	0
ACMSD_001619	ACMSD	2	0
ACMSD_001620	ACMSD	268	0
ACMSD_001621	ACMSD	176	0
ACMSD_001622	ACMSD	607	0
ACMSD_001623	ACMSD	315	0
ACMSD_001624	ACMSD	0	0
ACN9_001625	ACN9	0	0
ACN9_001626	ACN9	0	0
ACN9_001627	ACN9	128	0
ACN9_001628	ACN9	2365	0
ACN9_001629	ACN9	0	2
ACN9_001630	ACN9	619	0
ACO1_001631	ACO1	1290	0
ACO1_001632	ACO1	260	0
ACO1_001633	ACO1	0	0
ACO1_001634	ACO1	103	0
ACO1_001635	ACO1	0	0
ACO1_001636	ACO1	75	0
ACO1_001637	ACO1	1251	1
ACO1_001638	ACO1	342	0
ACO1_001639	ACO1	0	0
ACO1_001640	ACO1	440	0
ACO1_001641	ACO1	712	0
ACO1_001642	ACO1	484	0
ACO2_001643	ACO2	0	0
ACO2_001644	ACO2	0	0
ACO2_001645	ACO2	0	0
ACO2_001646	ACO2	0	0
ACO2_001647	ACO2	330	0
ACO2_001648	ACO2	0	0
ACO2_001649	ACO2	353	0
ACO2_001650	ACO2	1941	1
ACO2_001651	ACO2	0	0
ACO2_001652	ACO2	0	418
ACO2_001653	ACO2	286	0
ACO2_001654	ACO2	0	0
ACOT11_001656	ACOT11	0	0
ACOT11_001657	ACOT11	1559	0
ACOT11_001658	ACOT11	625	0
ACOT11_001659	ACOT11	0	0
ACOT11_001660	ACOT11	0	0
ACOT11_001661	ACOT11	450	0
ACOT11_001662	ACOT11	1	843
ACOT11_001663	ACOT11	0	0
ACOT11_001664	ACOT11	446	963
ACOT11_001665	ACOT11	714	0
ACOT11_001666	ACOT11	799	0
ACOT11_001667	ACOT11	83	0
ACOT12_001668	ACOT12	0	0
ACOT12_001669	ACOT12	350	0
ACOT12_001670	ACOT12	601	0
ACOT12_001671	ACOT12	327	320
ACOT12_001672	ACOT12	544	497
ACOT12_001673	ACOT12	1163	2
ACOT12_001674	ACOT12	0	0
ACOT12_001675	ACOT12	25	24
ACOT12_001676	ACOT12	0	0
ACOT12_001677	ACOT12	0	0
ACOT12_001678	ACOT12	1015	0
ACOT12_001679	ACOT12	0	0
ACOT13_001680	ACOT13	0	0
ACOT13_001681	ACOT13	2268	979
ACOT13_001682	ACOT13	1	979
ACOT13_001683	ACOT13	0	0
ACOT13_001684	ACOT13	0	493
ACOT13_001685	ACOT13	146	0
ACOT13_001686	ACOT13	329	0
ACOT13_001687	ACOT13	314	0
ACOT1_001655	ACOT1	0	661
ACOT2_001688	ACOT2	605	0
ACOT2_001689	ACOT2	0	0
ACOT2_001690	ACOT2	1381	0
ACOT4_001691	ACOT4	513	312
ACOT4_001692	ACOT4	0	0
ACOT4_001693	ACOT4	756	0
ACOT4_001694	ACOT4	1815	1226
ACOT4_001695	ACOT4	469	0
ACOT4_001696	ACOT4	1335	1971
ACOT4_001697	ACOT4	542	997
ACOT6_001698	ACOT6	1398	0
ACOT6_001699	ACOT6	257	1
ACOT6_001700	ACOT6	99	0
ACOT6_001701	ACOT6	294	0
ACOT6_001702	ACOT6	445	0
ACOT6_001703	ACOT6	574	1
ACOT7_001704	ACOT7	0	0
ACOT7_001705	ACOT7	828	0
ACOT7_001706	ACOT7	609	0
ACOT7_001707	ACOT7	1710	0
ACOT7_001708	ACOT7	0	0
ACOT7_001709	ACOT7	0	0
ACOT7_001710	ACOT7	0	0
ACOT7_001711	ACOT7	0	0
ACOT7_001712	ACOT7	941	1
ACOT7_001713	ACOT7	645	0
ACOT7_001714	ACOT7	287	0
ACOT7_001715	ACOT7	0	0
ACOT8_001716	ACOT8	0	0
ACOT8_001717	ACOT8	1012	0
ACOT8_001718	ACOT8	391	0
ACOT8_001719	ACOT8	360	1639
ACOT8_001720	ACOT8	1239	1
ACOT8_001721	ACOT8	1093	0
ACOT8_001722	ACOT8	180	1
ACOT8_001723	ACOT8	264	0
ACOT8_001724	ACOT8	150	0
ACOT8_001725	ACOT8	1982	384
ACOT8_001726	ACOT8	1233	0
ACOT8_001727	ACOT8	528	1
ACOT9_001728	ACOT9	0	0
ACOT9_001729	ACOT9	1	0
ACOT9_001730	ACOT9	0	0
ACOT9_001731	ACOT9	0	0
ACOT9_001732	ACOT9	551	1041
ACOT9_001733	ACOT9	2266	0
ACOT9_001734	ACOT9	773	2585
ACOT9_001735	ACOT9	1741	203
ACOT9_001736	ACOT9	748	1
ACOT9_001737	ACOT9	0	0
ACOT9_001738	ACOT9	1039	0
ACOT9_001739	ACOT9	968	629
ACOX1_001740	ACOX1	0	0
ACOX1_001741	ACOX1	618	0
ACOX1_001742	ACOX1	4000	2268
ACOX1_001743	ACOX1	0	0
ACOX1_001744	ACOX1	146	1
ACOX1_001745	ACOX1	280	388
ACOX1_001746	ACOX1	1	0
ACOX1_001747	ACOX1	478	5495
ACOX1_001748	ACOX1	0	0
ACOX1_001749	ACOX1	0	0
ACOX1_001750	ACOX1	463	0
ACOX1_001751	ACOX1	0	0
ACOX2_001752	ACOX2	955	0
ACOX2_001753	ACOX2	423	0
ACOX2_001754	ACOX2	0	0
ACOX2_001755	ACOX2	0	0
ACOX2_001756	ACOX2	0	0
ACOX2_001757	ACOX2	505	0
ACOX2_001758	ACOX2	0	0
ACOX2_001759	ACOX2	1289	1474
ACOX2_001760	ACOX2	512	0
ACOX2_001761	ACOX2	413	0
ACOX2_001762	ACOX2	161	0
ACOX2_001763	ACOX2	411	0
ACOX3_001764	ACOX3	480	0
ACOX3_001765	ACOX3	0	0
ACOX3_001766	ACOX3	262	0
ACOX3_001767	ACOX3	0	0
ACOX3_001768	ACOX3	0	0
ACOX3_001769	ACOX3	0	0
ACOX3_001770	ACOX3	195	0
ACOX3_001771	ACOX3	0	0
ACOX3_001772	ACOX3	879	0
ACOX3_001773	ACOX3	0	0
ACOX3_001774	ACOX3	434	390
ACOX3_001775	ACOX3	0	0
ACOXL_001776	ACOXL	921	0
ACOXL_001777	ACOXL	0	0
ACOXL_001778	ACOXL	378	0
ACOXL_001779	ACOXL	617	0
ACOXL_001780	ACOXL	395	447
ACOXL_001781	ACOXL	176	0
ACOXL_001782	ACOXL	1	0
ACOXL_001783	ACOXL	295	0
ACOXL_001784	ACOXL	0	0
ACOXL_001785	ACOXL	585	0
ACOXL_001786	ACOXL	626	0
ACOXL_001787	ACOXL	611	0
ACP1_001788	ACP1	1880	2
ACP1_001789	ACP1	0	0
ACP2_001790	ACP2	0	0
ACP2_001791	ACP2	248	0
ACP2_001792	ACP2	583	0
ACP2_001793	ACP2	0	1609
ACP2_001794	ACP2	807	0
ACP2_001795	ACP2	795	0
ACP2_001796	ACP2	423	0
ACP2_001797	ACP2	1764	0
ACP2_001798	ACP2	0	0
ACP2_001799	ACP2	527	0
ACP2_001800	ACP2	0	0
ACP2_001801	ACP2	581	0
ACP5_001802	ACP5	1103	473
ACP5_001803	ACP5	321	1
ACP5_001804	ACP5	0	0
ACP5_001805	ACP5	1297	506
ACP5_001806	ACP5	2488	0
ACP5_001807	ACP5	194	0
ACP5_001808	ACP5	247	374
ACP5_001809	ACP5	527	0
ACP5_001810	ACP5	0	0
ACP5_001811	ACP5	728	3204
ACP5_001812	ACP5	1245	1707
ACP5_001813	ACP5	445	0
ACP6_001814	ACP6	0	0
ACP6_001815	ACP6	769	951
ACP6_001816	ACP6	0	0
ACP6_001817	ACP6	1891	1018
ACP6_001818	ACP6	545	1125
ACP6_001819	ACP6	764	0
ACP6_001820	ACP6	0	0
ACP6_001821	ACP6	1579	0
ACP6_001822	ACP6	1	4498
ACP6_001823	ACP6	198	0
ACP6_001824	ACP6	417	0
ACP6_001825	ACP6	1203	0
ACPL2_001826	ACPL2	0	0
ACPL2_001827	ACPL2	275	0
ACPL2_001828	ACPL2	267	0
ACPL2_001829	ACPL2	579	0
ACPL2_001830	ACPL2	1179	0
ACPL2_001831	ACPL2	0	0
ACPL2_001832	ACPL2	1037	0
ACPL2_001833	ACPL2	280	2239
ACPL2_001834	ACPL2	0	0
ACPL2_001835	ACPL2	895	0
ACPL2_001836	ACPL2	3	3097
ACPL2_001837	ACPL2	0	0
ACPP_001838	ACPP	518	800
ACPP_001839	ACPP	0	0
ACPP_001840	ACPP	1046	0
ACPP_001841	ACPP	1344	0
ACPP_001842	ACPP	435	0
ACPP_001843	ACPP	267	0
ACPP_001844	ACPP	310	0
ACPP_001845	ACPP	394	0
ACPP_001846	ACPP	1041	0
ACPP_001847	ACPP	293	0
ACPP_001848	ACPP	297	0
ACPP_001849	ACPP	715	0
ACPT_001850	ACPT	0	0
ACPT_001851	ACPT	495	0
ACPT_001852	ACPT	243	0
ACPT_001853	ACPT	0	0
ACPT_001854	ACPT	1793	1698
ACPT_001855	ACPT	0	0
ACPT_001856	ACPT	0	0
ACPT_001857	ACPT	1	0
ACPT_001858	ACPT	0	0
ACPT_001859	ACPT	0	0
ACPT_001860	ACPT	548	0
ACPT_001861	ACPT	1	2777
ACR_001862	ACR	126	1414
ACR_001863	ACR	0	0
ACR_001864	ACR	268	0
ACR_001865	ACR	0	0
ACR_001866	ACR	1	0
ACR_001867	ACR	0	0
ACR_001868	ACR	1016	1
ACR_001869	ACR	1	0
ACR_001870	ACR	795	0
ACR_001871	ACR	1280	0
ACR_001872	ACR	0	0
ACR_001873	ACR	1	0
ACRBP_001874	ACRBP	788	1226
ACRBP_001875	ACRBP	684	0
ACRBP_001876	ACRBP	0	0
ACRBP_001877	ACRBP	186	0
ACRBP_001878	ACRBP	835	0
ACRBP_001879	ACRBP	524	0
ACRBP_001880	ACRBP	300	0
ACRBP_001881	ACRBP	0	0
ACRBP_001882	ACRBP	227	0
ACRBP_001883	ACRBP	0	0
ACRBP_001884	ACRBP	289	0
ACRBP_001885	ACRBP	298	1922
ACRC_001886	ACRC	492	0
ACRC_001887	ACRC	628	773
ACRC_001888	ACRC	240	0
ACRC_001889	ACRC	608	0
ACRC_001890	ACRC	1222	1
ACRC_001891	ACRC	1583	0
ACRC_001892	ACRC	485	487
ACRC_001893	ACRC	0	0
ACRC_001894	ACRC	2084	2770
ACRC_001895	ACRC	152	0
ACRC_001896	ACRC	317	0
ACRC_001897	ACRC	0	0
ACRV1_001898	ACRV1	290	0
ACRV1_001899	ACRV1	0	0
ACRV1_001900	ACRV1	0	0
ACRV1_001901	ACRV1	1	2058
ACRV1_001902	ACRV1	0	1
ACRV1_001903	ACRV1	817	450
ACSBG1_001904	ACSBG1	151	1
ACSBG1_001905	ACSBG1	0	0
ACSBG1_001906	ACSBG1	0	0
ACSBG1_001907	ACSBG1	325	0
ACSBG1_001908	ACSBG1	492	0
ACSBG1_001909	ACSBG1	0	0
ACSBG1_001910	ACSBG1	0	0
ACSBG1_001911	ACSBG1	2175	1037
ACSBG1_001912	ACSBG1	157	0
ACSBG1_001913	ACSBG1	298	0
ACSBG1_001914	ACSBG1	2964	1
ACSBG1_001915	ACSBG1	0	0
ACSBG2_001916	ACSBG2	900	2375
ACSBG2_001917	ACSBG2	4064	0
ACSBG2_001918	ACSBG2	1944	874
ACSBG2_001919	ACSBG2	1380	0
ACSBG2_001920	ACSBG2	0	0
ACSBG2_001921	ACSBG2	307	0
ACSBG2_001922	ACSBG2	0	0
ACSBG2_001923	ACSBG2	533	0
ACSBG2_001924	ACSBG2	673	0
ACSBG2_001925	ACSBG2	811	0
ACSBG2_001926	ACSBG2	2578	0
ACSBG2_001927	ACSBG2	0	0
ACSF2_001928	ACSF2	543	0
ACSF2_001929	ACSF2	0	0
ACSF2_001930	ACSF2	1252	500
ACSF2_001931	ACSF2	319	0
ACSF2_001932	ACSF2	0	0
ACSF2_001933	ACSF2	535	0
ACSF2_001934	ACSF2	0	0
ACSF2_001935	ACSF2	744	0
ACSF2_001936	ACSF2	300	514
ACSF2_001937	ACSF2	724	0
ACSF2_001938	ACSF2	0	0
ACSF2_001939	ACSF2	0	0
ACSF3_001940	ACSF3	0	0
ACSF3_001941	ACSF3	737	0
ACSF3_001942	ACSF3	610	0
ACSF3_001943	ACSF3	1	830
ACSF3_001944	ACSF3	0	0
ACSF3_001945	ACSF3	461	1
ACSF3_001946	ACSF3	196	0
ACSF3_001947	ACSF3	639	2
ACSF3_001948	ACSF3	296	0
ACSF3_001949	ACSF3	0	0
ACSF3_001950	ACSF3	0	0
ACSF3_001951	ACSF3	1247	0
ACSL1_001952	ACSL1	469	0
ACSL1_001953	ACSL1	0	0
ACSL1_001954	ACSL1	1105	2797
ACSL1_001955	ACSL1	575	0
ACSL1_001956	ACSL1	326	1
ACSL1_001957	ACSL1	306	0
ACSL1_001958	ACSL1	1905	535
ACSL1_001959	ACSL1	893	0
ACSL1_001960	ACSL1	0	0
ACSL1_001961	ACSL1	0	0
ACSL1_001962	ACSL1	925	0
ACSL1_001963	ACSL1	258	0
ACSL3_001964	ACSL3	572	0
ACSL3_001965	ACSL3	0	0
ACSL3_001966	ACSL3	1641	615
ACSL3_001967	ACSL3	326	0
ACSL3_001968	ACSL3	0	0
ACSL3_001969	ACSL3	0	0
ACSL3_001970	ACSL3	0	0
ACSL3_001971	ACSL3	281	0
ACSL3_001972	ACSL3	0	0
ACSL3_001973	ACSL3	319	0
ACSL3_001974	ACSL3	0	0
ACSL3_001975	ACSL3	1216	0
ACSL4_001976	ACSL4	312	0
ACSL4_001977	ACSL4	0	0
ACSL4_001978	ACSL4	348	522
ACSL4_001979	ACSL4	333	0
ACSL4_001980	ACSL4	235	0
ACSL4_001981	ACSL4	0	0
ACSL4_001982	ACSL4	0	0
ACSL4_001983	ACSL4	780	0
ACSL4_001984	ACSL4	1472	0
ACSL4_001985	ACSL4	453	0
ACSL4_001986	ACSL4	625	0
ACSL4_001987	ACSL4	1141	0
ACSL5_001988	ACSL5	0	0
ACSL5_001989	ACSL5	1453	878
ACSL5_001990	ACSL5	946	0
ACSL5_001991	ACSL5	1691	1
ACSL5_001992	ACSL5	428	3174
ACSL5_001993	ACSL5	1104	446
ACSL5_001994	ACSL5	1440	961
ACSL5_001995	ACSL5	846	1400
ACSL5_001996	ACSL5	0	0
ACSL5_001997	ACSL5	1588	0
ACSL5_001998	ACSL5	344	1
ACSL5_001999	ACSL5	0	1
[truncated: 174,501 more rows]

## Sheet: D- TKO-MAGeCK
id	num	neg|score	neg|p-value	neg|fdr	neg|rank	neg|goodsgrna	neg|lfc	pos|score	pos|p-value	pos|fdr	pos|rank	pos|goodsgrna	pos|lfc
EGLN1	9	0.89192	0.96333	1	16737	2	5.1548	3.175e-10	2.8023e-07	0.000707	1	6	5.1548
TSC2	12	0.72285	0.89905	1	15563	2	4.9649	1.2438e-09	2.8023e-07	0.000707	2	8	4.9649
IREB2	12	1	1	1	17663	0	5.4977	2.3982e-09	2.8023e-07	0.000707	3	10	5.4977
TSC1	12	0.35592	0.66468	1	11602	1	3.5238	3.1491e-09	2.8023e-07	0.000707	4	9	3.5238
AP2M1	12	0.99662	0.99825	1	17597	1	4.1408	4.5576e-09	2.8023e-07	0.000707	5	9	4.1408
ZCCHC11	12	0.50195	0.77957	1	13499	2	3.7917	8.5907e-09	2.8023e-07	0.000707	6	8	3.7917
VHL	11	0.87082	0.95606	1	16611	1	9.0905	1.3733e-08	2.8023e-07	0.000707	7	8	9.0905
DLST	10	0.76098	0.91552	1	15858	1	4.393	1.068e-06	8.687e-06	0.019183	8	7	4.393
LIAS	10	0.2268	0.52071	0.992878	9249	3	-0.79367	1.4272e-06	9.808e-06	0.019252	9	3	-0.79367
TFRC	12	1	1	1	17660	0	0.69437	2.5004e-06	1.4852e-05	0.026238	10	5	0.69437
ABHD11	12	0.93926	0.97911	1	17118	1	2.5629	3.0199e-06	1.8215e-05	0.026815	11	6	2.5629
SLC25A1	10	0.58442	0.83141	1	14337	1	1.9369	3.0477e-06	1.8215e-05	0.026815	12	7	1.9369
OGDH	12	0.99978	0.99979	1	17644	0	1.9346	5.1816e-06	3.2787e-05	0.044554	13	6	1.9346
FAM132A	12	0.79478	0.92975	1	16127	1	-0.79367	1.0502e-05	5.8568e-05	0.073904	14	2	-0.79367
LIPT2	12	0.75991	0.91506	1	15843	4	-0.17176	1.6082e-05	8.3228e-05	0.091894	16	5	-0.17176
DDX58	12	0.89818	0.96549	1	16883	2	1.8674	1.6082e-05	8.3228e-05	0.091894	15	7	1.8674
DUSP19	6	0.52931	0.79703	1	13782	1	8.2743	2.0736e-05	0.00010845	0.112697	17	4	8.2743
BCAT2	12	0.65048	0.86645	1	14884	4	2.1512	2.3285e-05	0.00012246	0.120187	18	6	2.1512
DDIT4	12	0.889	0.96234	1	16722	4	1.4563	3.3277e-05	0.00017738	0.161634	19	7	1.4563
EPS15	12	0.15727	0.41701	0.983352	7481	8	-7.3124	3.3994e-05	0.00018299	0.161634	20	2	-7.3124
TBCEL	10	0.81233	0.93653	1	16245	3	1.1486	5.7564e-05	0.00032198	0.270863	21	5	1.1486
NTN5	12	0.07053	0.24452	0.955262	4512	5	-0.11258	7.2491e-05	0.00038475	0.308956	22	4	-0.11258
SRSF6	8	0.5579	0.815	1	14084	3	-0.79367	7.8889e-05	0.00041502	0.318769	23	3	-0.79367
BCHE	8	0.31128	0.61871	1	10867	3	0.98568	9.5035e-05	0.00049348	0.363243	24	4	0.98568
SNRPA	12	0.70628	0.89177	1	15449	4	-0.79367	0.00013816	0.0006846	0.483762	25	5	-0.79367
MSH5	12	0.028218	0.12162	0.904209	2373	3	1.0713	0.00015959	0.00077203	0.500774	26	5	1.0713
TMUB2	12	0.16849	0.43623	0.984472	7823	4	-0.79367	0.00016319	0.00078604	0.500774	27	4	-0.79367
ABHD2	12	0.49418	0.77409	1	13404	5	-0.79367	0.00016996	0.00081518	0.500774	28	2	-0.79367
SLC38A2	8	0.99679	0.99835	1	17601	0	3.2556	0.00017747	0.00085217	0.500774	29	5	3.2556
LINGO3	9	0.12706	0.36268	0.976268	6548	4	-0.79367	0.00017846	0.00085553	0.500774	30	1	-0.79367
GSK3A	12	0.89815	0.96548	1	16882	4	-0.79367	0.0001869	0.00088916	0.500774	31	3	-0.79367
IRF2BP1	10	0.81321	0.93681	1	16252	2	-0.79367	0.00019085	0.0009071	0.500774	32	3	-0.79367
EXTL2	4	0.32129	0.62924	1	11027	2	-4.6013	0.00023794	0.001129	0.597595	33	1	-4.6013
INTS1	12	1	1	1	17662	0	-0.79367	0.00024307	0.0011548	0.597595	34	5	-0.79367
PRKAB1	12	0.84628	0.94782	1	16461	3	-0.79367	0.00025044	0.001184	0.597595	35	5	-0.79367
EGLN3	12	0.41539	0.71611	1	12459	3	1.776	0.00026657	0.0012523	0.614549	36	6	1.776
MAGI2	12	0.39129	0.69736	1	12151	4	-0.79367	0.00029238	0.00137	0.631611	37	5	-0.79367
TRIM54	12	0.20026	0.48598	0.99024	8665	5	-0.79367	0.00029921	0.0014003	0.631611	38	5	-0.79367
SIAH2	12	0.22338	0.51633	0.992841	9181	4	0.54616	0.00030166	0.0014115	0.631611	39	6	0.54616
SLC6A11	12	0.68167	0.88081	1	15282	5	-0.79367	0.00031049	0.001453	0.631611	40	5	-0.79367
HMGCL	12	0.56717	0.82074	1	14161	5	-0.43551	0.00031476	0.0014659	0.631611	41	5	-0.43551
PLEKHA1	12	0.038569	0.15453	0.930977	2929	4	0.5821	0.00032909	0.0015236	0.634488	42	6	0.5821
TMEM178B	12	0.21412	0.50435	0.990781	8988	5	-0.79367	0.00033646	0.0015572	0.634488	43	3	-0.79367
TBC1D8	12	0.73426	0.90399	1	15665	3	0.64294	0.00034251	0.0015897	0.634488	44	5	0.64294
INCA1	12	0.8996	0.96599	1	16891	2	0.70106	0.00034779	0.0016166	0.634488	45	6	0.70106
GRK1	12	0.13962	0.38586	0.977172	6971	8	-7.4149	0.00037387	0.0017349	0.634488	46	2	-7.4149
NPNT	12	0.034227	0.14105	0.917807	2715	5	-0.79367	0.00037864	0.0017573	0.634488	47	5	-0.79367
HSH2D	12	0.75322	0.91216	1	15792	4	-0.79367	0.00038512	0.0017859	0.634488	48	5	-0.79367
HLCS	12	0.96091	0.98571	1	17220	2	-0.79367	0.00040068	0.0018604	0.634488	49	4	-0.79367
AXIN2	12	0.49965	0.77805	1	13476	3	0.59023	0.00040314	0.0018728	0.634488	50	5	0.59023
RNF167	12	0.40565	0.7087	1	12341	4	0.51167	0.00041072	0.0019025	0.634488	51	5	0.51167
FIG4	12	0.24206	0.5397	0.994784	9573	7	-7.1458	0.00042463	0.0019518	0.634488	52	3	-7.1458
VSTM2A	12	0.37576	0.68369	1	11927	3	0.49599	0.00043254	0.0019809	0.634488	53	6	0.49599
CA8	12	0.80686	0.93471	1	16212	2	1.3554	0.0004343	0.0019882	0.634488	54	6	1.3554
PAXIP1	12	0.99156	0.99607	1	17523	1	1.2378	0.00043745	0.0020078	0.634488	55	6	1.2378
LHX5	12	0.31034	0.61767	1	10853	4	-0.79367	0.00044153	0.0020246	0.634488	56	2	-0.79367
BCL7A	12	0.98332	0.99332	1	17432	2	-0.41252	0.00045419	0.0020829	0.634488	57	5	-0.41252
PRR14L	12	0.73056	0.90241	1	15634	4	-0.79367	0.00045687	0.0020964	0.634488	58	2	-0.79367
ATP6AP2	7	0.21821	0.5096	0.990781	9078	1	-0.79367	0.00046871	0.002144	0.634488	59	3	-0.79367
KIF6	12	0.0062709	0.034711	0.822295	742	5	-0.79367	0.00047192	0.0021549	0.634488	60	5	-0.79367
NIPAL1	11	0.77414	0.92126	1	15983	3	-0.79367	0.00049419	0.0022483	0.642909	61	4	-0.79367
WFDC1	12	0.82828	0.94185	1	16341	3	0.29573	0.00051192	0.0023273	0.642909	62	6	0.29573
LIPM	12	0.18077	0.4565	0.986583	8154	5	0.61308	0.00051825	0.0023519	0.642909	63	5	0.61308
HKDC1	12	0.4363	0.73186	1	12745	4	0.46398	0.00052206	0.0023654	0.642909	64	6	0.46398
COL8A2	12	0.68457	0.88215	1	15302	5	-0.79367	0.00052852	0.0023968	0.642909	65	4	-0.79367
RAP2A	4	0.63343	0.85848	1	14765	1	4.7252	0.00054118	0.0024327	0.642909	66	2	4.7252
ZNF215	6	0.59017	0.83488	1	14397	2	2.8471	0.0005463	0.0024607	0.642909	67	4	2.8471
OR13C8	6	0.67893	0.87952	1	15263	1	3.8716	0.00055048	0.0024747	0.642909	68	4	3.8716
NEK10	12	0.018674	0.088248	0.889952	1748	5	-0.79367	0.00057775	0.0025952	0.661087	69	4	-0.79367
RAPGEF5	12	0.67575	0.87807	1	15232	5	0.55857	0.00058506	0.0026271	0.661087	70	6	0.55857
RTP2	8	0.21174	0.50122	0.990781	8924	4	-4.1065	0.00061128	0.0027174	0.661087	71	2	-4.1065
AP3M2	12	0.88343	0.96041	1	16692	3	0.24568	0.00063404	0.0028009	0.661087	72	5	0.24568
ZRANB1	12	0.96291	0.98636	1	17227	3	-0.36712	0.00063759	0.0028121	0.661087	73	3	-0.36712
KIAA1244	12	0.94838	0.98178	1	17151	2	-0.79367	0.00064252	0.0028289	0.661087	74	4	-0.79367
PTPN12	12	0.028946	0.12409	0.906631	2418	5	-0.79367	0.0006457	0.0028367	0.661087	75	3	-0.79367
COL26A1	12	0.99327	0.99674	1	17536	2	0.64923	0.00064817	0.002844	0.661087	76	5	0.64923
TTC21A	12	0.67679	0.87855	1	15249	5	-0.79367	0.00068503	0.002978	0.683233	77	5	-0.79367
SMARCAD1	12	0.42211	0.72116	1	12553	4	-0.79367	0.00070293	0.0030548	0.688564	78	5	-0.79367
PRKRIR	2	0.99929	0.99943	1	17633	0	8.862	0.00071499	0.0030895	0.688564	79	2	8.862
NDUFA11	12	0.48978	0.77099	1	13340	4	-0.79367	0.00074685	0.0031966	0.688564	80	2	-0.79367
C3	12	0.059425	0.21509	0.951987	3986	7	-7.8176	0.00074931	0.0032033	0.688564	81	3	-7.8176
GPM6A	11	0.90641	0.96829	1	16937	3	1.8904	0.0007801	0.003307	0.688564	82	5	1.8904
MUC2	12	0.69492	0.88673	1	15374	4	-0.79367	0.00078159	0.003312	0.688564	83	1	-0.79367
SNX3	11	0.57852	0.82784	1	14283	5	-1.3027	0.00078428	0.0033204	0.688564	84	4	-1.3027
SPRYD3	12	0.47332	0.75908	1	13177	3	-0.79367	0.00082053	0.0034706	0.688564	85	5	-0.79367
SQSTM1	12	0.41678	0.71716	1	12483	5	-0.79367	0.00083763	0.0035289	0.688564	86	4	-0.79367
GLB1	12	0.24206	0.5397	0.994784	9574	5	-0.79367	0.00084091	0.0035418	0.688564	87	3	-0.79367
KLF4	12	0.34521	0.65388	1	11423	7	-6.9959	0.00084953	0.0035754	0.688564	88	1	-6.9959
PNMA2	9	0.93986	0.97927	1	17123	1	2.1176	0.00085326	0.0035861	0.688564	89	5	2.1176
MAP7D2	12	0.18784	0.46794	0.987473	8365	6	-3.9286	0.00086811	0.0036427	0.688564	90	3	-3.9286
KRT10	12	0.46456	0.75273	1	13069	3	-0.79367	0.00088155	0.0036825	0.688564	91	4	-0.79367
CD59	6	0.35075	0.65952	1	11513	2	2.2018	0.00089452	0.0037267	0.688564	92	4	2.2018
STAT3	12	0.38677	0.69383	1	12096	3	0.14844	0.00089613	0.0037312	0.688564	93	5	0.14844
KIRREL	12	0.13585	0.37907	0.976268	6840	4	-0.070709	0.00090706	0.0037699	0.688564	94	5	-0.070709
YEATS2	12	0.76471	0.91718	1	15897	4	-0.79367	0.00091746	0.0038024	0.688564	95	2	-0.79367
BCL6	12	0.2068	0.49472	0.990698	8814	3	-0.077257	0.00092722	0.0038436	0.688564	97	5	-0.077257
ACSL6	12	0.36277	0.67135	1	11717	3	-0.79367	0.00092722	0.0038436	0.688564	96	4	-0.79367
GLI1	12	0.55477	0.81299	1	14048	3	-0.79367	0.00094238	0.0038915	0.688564	98	3	-0.79367
IGFALS	9	0.25682	0.55759	0.997881	9865	3	-0.79367	0.00094295	0.0038938	0.688564	99	3	-0.79367
LACTB	12	0.33672	0.64523	1	11278	4	-0.79367	0.00094404	0.0038977	0.688564	100	4	-0.79367
ZNF764	9	0.95975	0.98534	1	17210	2	-0.79367	0.00097709	0.0040115	0.690144	101	4	-0.79367
NSFL1C	12	0.36555	0.67402	1	11755	6	-4.1937	0.00098539	0.0040434	0.690144	102	2	-4.1937
CHKA	10	0.096838	0.30281	0.96937	5512	7	-7.6659	0.00099106	0.0040658	0.690144	103	2	-7.6659
NDUFA2	5	0.92345	0.97431	1	17028	1	-0.79367	0.0009956	0.0040849	0.690144	104	2	-0.79367
CASC5	12	0.90474	0.9677	1	16928	2	-0.79367	0.0010237	0.0041914	0.690144	105	4	-0.79367
SLC23A3	12	0.49276	0.77305	1	13383	5	-0.79367	0.0010412	0.0042586	0.690144	106	4	-0.79367
PHF14	12	0.40337	0.7069	1	12310	4	-0.79367	0.0010422	0.0042614	0.690144	107	4	-0.79367
ISM2	12	0.4213	0.72055	1	12544	6	-4.1126	0.0010442	0.0042681	0.690144	108	3	-4.1126
NOS2	12	0.30015	0.60666	1	10674	6	-3.4346	0.0010533	0.0042967	0.690144	109	1	-3.4346
TIMM21	6	0.032177	0.1345	0.913688	2598	2	2.22	0.0010537	0.0042973	0.690144	110	4	2.22
SNAP29	12	0.6416	0.86232	1	14836	2	-0.79367	0.0011212	0.0045467	0.72362	111	1	-0.79367
SLC5A3	9	0.47683	0.76163	1	13205	5	-6.4277	0.0011467	0.0046453	0.732717	112	2	-6.4277
TLR7	8	0.068794	0.24005	0.954689	4439	4	-2.2782	0.001161	0.0046902	0.733243	113	4	-2.2782
CYSLTR1	4	0.039914	0.15867	0.930977	3006	2	-4.2603	0.0011893	0.0047826	0.733313	114	2	-4.2603
RIPPLY1	11	0.1063	0.32219	0.970314	5848	6	-0.79367	0.0011909	0.0047877	0.733313	115	4	-0.79367
SOX12	9	0.37661	0.6845	1	11943	2	-0.79367	0.0011988	0.0048151	0.733313	116	2	-0.79367
CASD1	12	0.17538	0.4477	0.986583	8005	3	-0.11258	0.0012247	0.0049054	0.737666	117	5	-0.11258
CTAGE5	5	0.073467	0.25198	0.957948	4641	4	-7.9032	0.0012317	0.0049272	0.737666	118	1	-7.9032
TOMM6	2	0.99874	0.99914	1	17615	0	7.5753	0.001261	0.0050248	0.740563	119	2	7.5753
CCDC106	12	0.086598	0.28112	0.964236	5143	7	-7.6568	0.0012674	0.00505	0.740563	120	2	-7.6568
DEFA6	2	0.9987	0.99912	1	17613	0	8.8448	0.0012993	0.0051553	0.740563	121	2	8.8448
GAS2L2	12	0.13214	0.37218	0.976268	6710	8	-7.6598	0.001325	0.0052366	0.740563	122	3	-7.6598
MTUS1	12	0.90404	0.96746	1	16922	3	-0.79367	0.0013499	0.0053291	0.740563	123	4	-0.79367
BIRC7	12	0.86732	0.95489	1	16587	4	-0.79367	0.0013597	0.0053588	0.740563	124	4	-0.79367
GPR116	12	0.0063385	0.035021	0.822295	747	6	-3.072	0.0013906	0.0054653	0.740563	125	5	-3.072
MFSD5	12	0.43353	0.72981	1	12708	5	-0.79367	0.0013929	0.005472	0.740563	126	3	-0.79367
PRKAG3	12	0.079813	0.26622	0.963922	4866	5	-0.79367	0.0013978	0.0054883	0.740563	127	3	-0.79367
CHIT1	12	0.39253	0.69841	1	12170	5	-0.79367	0.0014296	0.0056054	0.740563	128	3	-0.79367
AARS	12	0.57509	0.82574	1	14246	1	-0.79367	0.0014364	0.0056233	0.740563	129	3	-0.79367
NDOR1	12	0.99594	0.99792	1	17565	1	-0.11258	0.0014377	0.0056289	0.740563	130	5	-0.11258
ACP6	12	0.25329	0.55343	0.996741	9807	5	-0.79367	0.0014608	0.0057074	0.740563	131	2	-0.79367
BZRAP1	12	0.59921	0.84032	1	14490	5	-0.79367	0.0014706	0.0057461	0.740563	132	4	-0.79367
CCDC23	2	0.99849	0.99904	1	17611	0	7.1391	0.0015131	0.0058946	0.740563	133	2	7.1391
RCSD1	12	0.13876	0.38435	0.976268	6951	7	-7.7631	0.001529	0.005945	0.740563	134	2	-7.7631
SIT1	12	0.048649	0.18464	0.945617	3438	5	-0.79367	0.0015345	0.0059669	0.740563	135	4	-0.79367
ABLIM2	12	0.78218	0.92452	1	16034	3	-0.79367	0.0015483	0.0060134	0.740563	136	4	-0.79367
BPIFB6	12	0.26436	0.56647	0.998292	10005	5	-0.15838	0.0015508	0.0060201	0.740563	137	5	-0.15838
C18orf32	4	0.98892	0.99512	1	17468	0	5.7742	0.0015543	0.0060325	0.740563	138	3	5.7742
ACTL7B	9	0.70674	0.89196	1	15451	3	0.56851	0.0015933	0.0061614	0.740563	139	4	0.56851
SNX29	12	0.36852	0.67683	1	11814	4	-0.79367	0.0015966	0.006172	0.740563	140	3	-0.79367
GP6	12	0.44061	0.735	1	12781	5	-0.79367	0.0016027	0.0061972	0.740563	141	3	-0.79367
MSGN1	8	0.68896	0.88413	1	15341	3	-0.79367	0.0016316	0.0063015	0.740563	142	3	-0.79367
C20orf196	7	0.92512	0.9749	1	17038	1	1.908	0.0016332	0.006306	0.740563	143	4	1.908
MGST1	5	0.30375	0.61058	1	10752	1	2.3057	0.0016409	0.0063334	0.740563	144	3	2.3057
ATHL1	12	0.19549	0.47961	0.989554	8548	5	-0.79367	0.0016461	0.0063452	0.740563	145	4	-0.79367
LILRA1	2	0.99835	0.99898	1	17609	0	8.4705	0.0016477	0.006353	0.740563	146	2	8.4705
TPPP2	11	0.28644	0.59154	1	10425	1	0.28379	0.0016539	0.0063794	0.740563	147	5	0.28379
CYP11B1	3	0.6194	0.85171	1	14659	1	-0.79367	0.0016563	0.0063861	0.740563	148	1	-0.79367
HNRNPH1	9	0.76253	0.91621	1	15878	1	-0.79367	0.00166	0.0063951	0.740563	149	2	-0.79367
MIPOL1	5	0.57283	0.82431	1	14220	2	2.3626	0.0016635	0.0064085	0.740563	150	3	2.3626
FTSJ2	12	0.99666	0.99826	1	17599	2	-0.10928	0.0016688	0.006427	0.740563	151	5	-0.10928
PABPC4L	9	0.0076481	0.041165	0.835122	869	4	-0.79367	0.0016775	0.0064517	0.740563	152	2	-0.79367
SLAMF9	11	0.18438	0.46241	0.986583	8275	5	-0.79367	0.0016781	0.0064534	0.740563	153	2	-0.79367
PLP1	12	0.93057	0.97658	1	17077	3	-0.75485	0.0016917	0.0064915	0.740563	154	5	-0.75485
GLUD1	7	0.23703	0.53354	0.994784	9447	4	-6.7428	0.0017125	0.0065537	0.740563	155	3	-6.7428
FAM135A	12	0.90949	0.96938	1	16958	2	0.19818	0.0017152	0.0065632	0.740563	156	5	0.19818
FAM46A	12	0.15022	0.40481	0.979648	7298	7	-6.8756	0.0017323	0.0066333	0.740563	157	1	-6.8756
ZNF281	10	0.82696	0.94141	1	16332	3	0.074744	0.0017427	0.0066686	0.740563	158	4	0.074744
NABP2	8	0.078513	0.26328	0.963922	4808	4	-3.4197	0.0017525	0.0067016	0.740563	159	2	-3.4197
SP140	12	0.1694	0.43779	0.985183	7848	5	-0.79367	0.0017541	0.0067072	0.740563	160	4	-0.79367
OR9I1	6	0.4293	0.72657	1	12655	3	-2.0421	0.0017754	0.0067711	0.741888	161	3	-2.0421
ADAMTSL4	12	0.16538	0.43095	0.983352	7730	6	-3.75	0.0018002	0.0068614	0.741888	162	2	-3.75
UHMK1	12	0.72815	0.9014	1	15607	4	-0.79367	0.0018176	0.006923	0.741888	163	4	-0.79367
RNF157	12	0.35916	0.66785	1	11659	4	0.59097	0.0018251	0.0069488	0.741888	164	3	0.59097
SKI	12	0.57414	0.82516	1	14234	4	-0.79367	0.0018305	0.006969	0.741888	165	4	-0.79367
KLHL31	12	0.27145	0.57456	0.999345	10155	5	-0.79367	0.0018314	0.0069712	0.741888	166	2	-0.79367
ANO1	12	0.20389	0.49086	0.990698	8748	6	-3.9004	0.0018696	0.0071091	0.743266	167	2	-3.9004
C1orf54	11	0.32892	0.63719	1	11165	5	-0.79367	0.0018771	0.0071309	0.743266	168	5	-0.79367
CA7	12	0.58145	0.82962	1	14312	5	-0.79367	0.0018772	0.0071315	0.743266	169	3	-0.79367
MDP1	12	0.38524	0.69241	1	12057	4	-0.79367	0.0019222	0.0072744	0.743266	170	5	-0.79367
SLC35D1	12	0.58864	0.83395	1	14381	6	-3.5983	0.001936	0.007326	0.743266	171	3	-3.5983
YWHAQ	4	0.37904	0.68673	1	11972	2	-2.357	0.0019363	0.0073265	0.743266	172	2	-2.357
ANKRD66	12	0.1025	0.31447	0.970314	5715	5	0.26233	0.0019376	0.0073299	0.743266	173	4	0.26233
NHSL1	12	0.67679	0.87855	1	15248	5	-0.79367	0.0019393	0.0073349	0.743266	174	4	-0.79367
GPAT2	4	0.2927	0.5985	1	10551	1	4.4033	0.0019637	0.0074061	0.743266	175	2	4.4033
KRTCAP2	8	0.89983	0.96607	1	16895	1	0.50273	0.0019811	0.0074605	0.743266	176	4	0.50273
ASTN2	12	0.37341	0.68149	1	11893	3	-0.79367	0.0019909	0.0074852	0.743266	177	4	-0.79367
PM20D1	12	0.0999	0.3091	0.970314	5614	6	-3.6168	0.0019971	0.007507	0.743266	178	4	-3.6168
TSPAN9	12	0.13751	0.38203	0.976268	6903	5	-0.79367	0.0020038	0.0075311	0.743266	179	4	-0.79367
AKIRIN1	1	0.99797	0.99882	1	17607	0	11.131	0.0020283	0.0076141	0.747277	180	1	11.131
FPGS	12	0.71222	0.89439	1	15489	5	-0.79367	0.0020717	0.0077598	0.754722	181	1	-0.79367
COA1	12	0.11971	0.34866	0.973907	6322	5	-0.79367	0.0020848	0.007808	0.754722	182	3	-0.79367
SUSD3	12	0.76243	0.91617	1	15875	4	0.17225	0.0021169	0.0079055	0.754722	183	5	0.17225
SEL1L3	12	0.15815	0.41852	0.983352	7508	5	-0.79367	0.0021358	0.0079767	0.754722	184	3	-0.79367
LEFTY1	2	0.99783	0.99875	1	17605	0	6.8876	0.0021655	0.0080809	0.754722	185	2	6.8876
GOLGA5	11	0.2708	0.57384	0.999154	10146	7	-6.2694	0.0021791	0.0081302	0.754722	186	1	-6.2694
ZNF672	10	0.33405	0.64248	1	11236	4	-0.79367	0.0021792	0.0081302	0.754722	187	1	-0.79367
ZNF358	8	0.29028	0.59585	1	10502	4	-4.2541	0.0021962	0.0081835	0.754722	188	2	-4.2541
CDH2	12	0.10011	0.3095	0.970314	5618	8	-4.4831	0.0022074	0.008225	0.754722	189	2	-4.4831
UBTD1	12	0.33951	0.64798	1	11326	5	-0.79367	0.0022284	0.0082989	0.754722	190	3	-0.79367
ZNF449	12	0.79655	0.93051	1	16136	5	-0.79367	0.0022593	0.0083976	0.754722	191	3	-0.79367
ADCY4	12	0.20725	0.49531	0.990698	8821	5	-0.79367	0.0022602	0.0084015	0.754722	192	4	-0.79367
GRSF1	12	0.77318	0.92085	1	15974	4	-0.79367	0.0022723	0.0084424	0.754722	193	3	-0.79367
CPED1	12	0.11064	0.33083	0.970314	6001	5	-0.79367	0.002279	0.0084654	0.754722	194	4	-0.79367
OR4N5	2	0.99475	0.99738	1	17552	0	6.8319	0.002282	0.0084749	0.754722	195	2	6.8319
MYADM	9	0.58166	0.82975	1	14317	2	-0.79367	0.0022928	0.0085141	0.754722	196	4	-0.79367
NEK7	4	0.9243	0.97461	1	17034	1	4.7361	0.0023616	0.0087602	0.754722	197	3	4.7361
PAFAH2	12	0.49665	0.77593	1	13430	6	-3.75	0.0023617	0.0087602	0.754722	198	3	-3.75
SHROOM4	12	0.0027259	0.017048	0.753184	397	10	-8.1637	0.002377	0.0088033	0.754722	199	1	-8.1637
CHCHD1	7	0.99962	0.99965	1	17640	0	-0.79367	0.002378	0.0088067	0.754722	200	3	-0.79367
CD99L2	12	0.51953	0.79094	1	13678	4	-0.79367	0.0024169	0.0089216	0.754722	201	3	-0.79367
IFT20	8	0.9927	0.99652	1	17532	1	-0.55442	0.0024224	0.008935	0.754722	202	2	-0.55442
NEO1	12	0.010847	0.055524	0.861876	1136	6	-3.9246	0.0024383	0.0089788	0.754722	203	4	-3.9246
FOXRED2	12	0.9582	0.98486	1	17196	2	-0.79367	0.0024701	0.0090909	0.754722	204	5	-0.79367
TCEB2	4	0.98892	0.99512	1	17490	0	4.2974	0.0024729	0.0091032	0.754722	205	2	4.2974
ST6GALNAC5	12	0.36452	0.67305	1	11744	5	-0.79367	0.0024731	0.0091037	0.754722	206	4	-0.79367
WWOX	12	0.40364	0.70712	1	12311	5	-0.79367	0.0024768	0.0091155	0.754722	207	4	-0.79367
UPK1A	12	0.51636	0.78888	1	13646	6	-3.3608	0.0024788	0.0091183	0.754722	208	2	-3.3608
YBEY	7	0.55493	0.8131	1	14051	3	-0.79367	0.0024891	0.0091531	0.754722	209	2	-0.79367
PRICKLE2	12	0.27177	0.57492	0.999468	10159	5	-0.66898	0.0025084	0.009222	0.754722	210	3	-0.66898
FADS1	12	0.15388	0.41113	0.983071	7387	5	-0.79367	0.0025102	0.0092293	0.754722	211	4	-0.79367
EIF3K	11	0.64729	0.86499	1	14869	5	-0.79367	0.0025193	0.0092612	0.754722	212	3	-0.79367
MTG1	12	0.9926	0.99648	1	17531	1	-0.79367	0.0025502	0.0093559	0.754722	213	4	-0.79367
CRABP1	10	0.93213	0.97703	1	17086	2	-0.14122	0.0025747	0.0094266	0.754722	214	4	-0.14122
C9orf62	12	0.69577	0.88712	1	15380	2	-0.79367	0.0025754	0.0094288	0.754722	215	4	-0.79367
P2RX4	12	0.067753	0.23736	0.954689	4376	7	-7.6804	0.0025813	0.0094451	0.754722	217	4	-7.6804
FAT2	12	0.85446	0.95056	1	16512	3	-0.79367	0.0025813	0.0094451	0.754722	218	4	-0.79367
SAMD4B	12	0.78051	0.92382	1	16019	2	-0.79367	0.0025813	0.0094451	0.754722	216	4	-0.79367
KRTAP15-1	4	0.19698	0.48161	0.989554	8593	2	0.94048	0.0025855	0.0094602	0.754722	219	2	0.94048
HABP2	12	0.49485	0.77458	1	13412	5	-0.79367	0.0026058	0.0095291	0.754722	220	4	-0.79367
TBC1D2	12	0.97926	0.99197	1	17406	2	-0.79367	0.0026136	0.0095532	0.754722	221	4	-0.79367
SIN3B	12	0.32477	0.63291	1	11091	5	-0.79367	0.0026396	0.0096334	0.754722	222	3	-0.79367
MARCH5	10	0.18067	0.45633	0.986583	8148	5	-4.4155	0.0026442	0.009644	0.754722	223	2	-4.4155
C12orf42	12	0.18029	0.45569	0.986583	8136	3	-0.79367	0.0026464	0.0096535	0.754722	224	2	-0.79367
PKP2	12	0.46648	0.75412	1	13093	2	0.87395	0.002648	0.0096575	0.754722	225	4	0.87395
SFTA3	7	0.47259	0.75857	1	13172	1	1.0424	0.002658	0.0096956	0.754722	226	3	1.0424
MTNR1B	12	0.17012	0.43897	0.98575	7867	4	-0.11258	0.0026593	0.0096978	0.754722	227	5	-0.11258
MUC17	12	0.33547	0.64393	1	11254	7	-6.8307	0.0026784	0.0097533	0.75571	228	4	-6.8307
CRHR2	12	0.54186	0.80489	1	13915	3	-0.79367	0.0027264	0.0098979	0.763565	229	3	-0.79367
SLC22A5	12	0.024126	0.10771	0.897532	2120	6	-4.2285	0.0027501	0.0099865	0.767047	230	2	-4.2285
CLIP1	12	0.13888	0.38454	0.976469	6957	7	-7.0077	0.0027825	0.010099	0.771241	231	5	-7.0077
STARD3	12	0.086582	0.28109	0.964236	5139	5	-0.79367	0.0028004	0.010158	0.771241	232	2	-0.79367
PHF20	12	0.88917	0.96241	1	16723	2	-0.23052	0.0028097	0.010189	0.771241	233	4	-0.23052
ENPP7	12	0.10818	0.32592	0.970314	5907	6	-3.8176	0.0028179	0.010216	0.771241	234	2	-3.8176
GGCX	12	0.23847	0.53533	0.994784	9478	7	-4.2844	0.0028425	0.010304	0.773324	235	2	-4.2844
ANKIB1	12	0.88188	0.95988	1	16682	3	0.86078	0.0028528	0.010346	0.773324	236	5	0.86078
B4GALT7	12	0.98803	0.99481	1	17459	2	-0.79367	0.002882	0.010443	0.773324	237	5	-0.79367
PDE4D	12	0.17479	0.44673	0.986583	7988	8	-6.9985	0.0028857	0.010461	0.773324	238	2	-6.9985
FOSL1	8	0.48601	0.76829	1	13299	2	0.61349	0.0029181	0.010574	0.773324	239	4	0.61349
FAM200A	2	0.99708	0.99845	1	17602	0	6.4318	0.0029194	0.010578	0.773324	240	2	6.4318
LRFN4	12	0.12806	0.36454	0.976268	6583	6	-3.9633	0.0029228	0.010589	0.773324	241	3	-3.9633
CRYBB3	12	0.34829	0.65701	1	11470	6	-3.9137	0.0029268	0.010601	0.773324	242	4	-3.9137
ZNF616	2	0.89476	0.96433	1	16822	0	5.2193	0.0029497	0.010671	0.773324	243	1	5.2193
RNF207	12	0.38894	0.69555	1	12125	5	-0.79367	0.0030165	0.01091	0.773324	244	5	-0.79367
AMZ1	12	0.72998	0.90218	1	15626	4	-0.79367	0.0030213	0.010929	0.773324	245	4	-0.79367
NFU1	7	0.027796	0.12027	0.904209	2342	4	-7.7305	0.0030301	0.010952	0.773324	246	3	-7.7305
CLCN1	12	0.4307	0.72763	1	12668	5	-0.79367	0.0030464	0.011009	0.773324	247	4	-0.79367
TRPV1	12	0.032976	0.13704	0.915239	2644	6	-4.2337	0.0030891	0.011147	0.773324	248	2	-4.2337
ARL11	7	0.87487	0.9575	1	16642	2	-0.79367	0.003106	0.011204	0.773324	249	2	-0.79367
OR5AU1	7	0.41313	0.71436	1	12430	4	-6.9821	0.0031092	0.011218	0.773324	250	2	-6.9821
UBR3	12	0.29722	0.60345	1	10617	7	-3.754	0.0031245	0.011273	0.773324	251	4	-3.754
ATP10A	12	0.014285	0.070215	0.872526	1421	4	-0.79367	0.0031327	0.011309	0.773324	252	4	-0.79367
USP44	9	0.23689	0.53334	0.994784	9445	5	-0.41625	0.0031442	0.011336	0.773324	253	4	-0.41625
SEPHS2	8	0.4215	0.7207	1	12546	4	-3.9092	0.0031458	0.011341	0.773324	254	3	-3.9092
CYP2J2	12	0.26845	0.57119	0.998292	10102	6	-3.8196	0.0031569	0.011378	0.773324	255	3	-3.8196
PLD3	12	0.24188	0.53946	0.994784	9569	4	-0.79367	0.0031794	0.011451	0.773324	256	3	-0.79367
LAMB3	12	0.82884	0.94205	1	16346	3	-0.79367	0.0031794	0.011451	0.773324	257	4	-0.79367
PPP1R1A	12	0.3716	0.67976	1	11861	5	-0.79367	0.0031825	0.01146	0.773324	258	2	-0.79367
PLEKHD1	12	0.38887	0.69549	1	12118	6	-4.1658	0.0032097	0.011539	0.773324	259	2	-4.1658
PLAUR	12	0.10146	0.31232	0.970314	5662	6	-4.0875	0.003211	0.011546	0.773324	260	3	-4.0875
MRPS30	11	0.9646	0.9869	1	17240	3	-0.79367	0.003215	0.011556	0.773324	261	2	-0.79367
DPY19L3	12	0.2243	0.51751	0.992841	9204	5	-0.072998	0.0032247	0.011589	0.773324	262	4	-0.072998
ORC2	6	0.33206	0.64044	1	11204	3	-3.5146	0.0032267	0.011597	0.773324	263	2	-3.5146
EPHX2	12	0.78623	0.9262	1	16064	3	-0.79367	0.0032275	0.011599	0.773324	264	5	-0.79367
C2orf43	10	0.051028	0.19142	0.948237	3561	5	-4.1142	0.0032431	0.011652	0.773324	265	3	-4.1142
MAPK1IP1L	5	0.13071	0.36948	0.976268	6667	3	-8.4817	0.0032959	0.011829	0.773324	266	1	-8.4817
CWF19L1	12	0.31695	0.6247	1	10957	7	-7.156	0.0033068	0.011858	0.773324	267	4	-7.156
ZNF697	12	0.60156	0.8417	1	14506	3	-0.79367	0.0033095	0.011869	0.773324	268	5	-0.79367
CUL2	12	0.36496	0.67348	1	11751	4	-0.79367	0.0033099	0.01187	0.773324	269	4	-0.79367
TSC22D2	10	0.47529	0.76051	1	13192	4	-0.79367	0.003311	0.011874	0.773324	270	3	-0.79367
FAN1	12	0.15907	0.42012	0.983352	7532	4	-0.79367	0.0033527	0.011999	0.773324	271	3	-0.79367
GABRB3	12	0.0958	0.30058	0.968723	5478	4	-0.33859	0.0033609	0.01202	0.773324	272	4	-0.33859
TSPO	10	0.052188	0.19477	0.948237	3627	6	-7.7629	0.003366	0.012038	0.773324	273	1	-7.7629
ATOH1	8	0.97748	0.99129	1	17398	1	0.31804	0.0033789	0.012071	0.773324	274	3	0.31804
CEP192	12	0.055133	0.20308	0.951102	3766	3	-0.79367	0.0033864	0.012102	0.773324	275	4	-0.79367
PAEP	9	0.77449	0.92142	1	15988	2	-0.79367	0.0034015	0.012155	0.773324	276	4	-0.79367
KRT3	12	0.16082	0.42313	0.983352	7580	4	-0.79367	0.0034062	0.012165	0.773324	277	4	-0.79367
CAMTA1	12	0.29602	0.60217	1	10603	6	-4.1218	0.00341	0.012182	0.773324	278	3	-4.1218
GNAI2	12	0.63773	0.86053	1	14803	5	-1.5082	0.0034192	0.012213	0.773324	279	3	-1.5082
SH2B2	12	0.95722	0.98454	1	17189	3	-0.79367	0.0034634	0.012371	0.778214	280	5	-0.79367
ARC	9	0.34588	0.65457	1	11436	3	-0.79367	0.0034875	0.012447	0.778214	281	2	-0.79367
MTERFD3	1	0.99649	0.99819	1	17593	0	10.853	0.0035099	0.012523	0.778214	282	1	10.853
NPRL2	12	0.16209	0.42532	0.983352	7622	7	-7.323	0.0035172	0.012544	0.778214	283	3	-7.323
ASH2L	12	0.44346	0.73717	1	12823	5	-2.1272	0.0035257	0.01257	0.778214	284	5	-2.1272
ZNF284	2	0.99647	0.99818	1	17591	0	6.0233	0.0035306	0.012587	0.778214	285	2	6.0233
HS3ST2	12	0.21939	0.51112	0.990781	9112	5	-0.79367	0.0035333	0.012599	0.778214	286	4	-0.79367
MRPL40	7	0.87183	0.95641	1	16619	1	-0.79367	0.0035653	0.012704	0.778537	287	3	-0.79367
TREM2	12	0.69442	0.88651	1	15371	5	-0.79367	0.0035856	0.012776	0.778537	288	3	-0.79367
MTHFD2L	8	0.41066	0.71251	1	12405	3	-0.79367	0.0035977	0.012816	0.778537	289	1	-0.79367
COL4A1	12	0.29732	0.60358	1	10622	5	-0.79367	0.0036007	0.012823	0.778537	290	3	-0.79367
HMGB2	5	0.72305	0.89915	1	15567	2	-0.79367	0.0036067	0.01284	0.778537	291	1	-0.79367
PI4K2B	9	0.31324	0.62083	1	10890	3	-0.79367	0.00364	0.01295	0.778537	292	3	-0.79367
CEACAM3	4	0.52624	0.79513	1	13749	2	0.62419	0.0036432	0.012962	0.778537	293	2	0.62419
MCM7	12	0.99838	0.99899	1	17610	1	-0.79367	0.0036455	0.012969	0.778537	294	3	-0.79367
HOXB13	12	0.3505	0.65929	1	11511	6	-3.592	0.0036551	0.013001	0.778537	295	4	-3.592
ANGPTL5	6	0.80093	0.93235	1	16171	1	0.68372	0.0036931	0.013126	0.781795	296	3	0.68372
TMEM223	12	0.40188	0.70574	1	12295	4	-0.3749	0.0036991	0.013143	0.781795	297	4	-0.3749
PRODH	12	0.90225	0.96687	1	16913	3	-0.79367	0.0037224	0.013211	0.783158	298	4	-0.79367
F7	12	0.16801	0.43539	0.984328	7812	6	-4.1426	0.0037638	0.013345	0.784775	299	4	-4.1426
MBL2	11	0.39253	0.69841	1	12169	5	-0.79367	0.0037823	0.013407	0.784775	300	2	-0.79367
EXOC3	12	0.58059	0.82909	1	14303	5	-0.79367	0.0037832	0.013413	0.784775	301	4	-0.79367
AP4E1	12	0.62469	0.85427	1	14700	5	-0.28789	0.0038202	0.013528	0.784775	302	5	-0.28789
SLC25A4	12	0.28365	0.58844	1	10376	6	-4.2691	0.0038283	0.01356	0.784775	303	3	-4.2691
FAM129B	12	0.13123	0.37044	0.976268	6684	3	-0.79367	0.0038346	0.013581	0.784775	304	1	-0.79367
SOGA3	12	0.040479	0.16041	0.932674	3038	5	-0.23146	0.0038674	0.013686	0.784775	305	5	-0.23146
TFB1M	12	0.54925	0.80952	1	13993	3	-0.79367	0.0039024	0.013801	0.784775	306	1	-0.79367
CLEC12B	12	0.45828	0.74813	1	12983	6	-2.7762	0.0039071	0.013818	0.784775	307	5	-2.7762
CA1	8	0.088402	0.28495	0.965666	5213	2	-0.79367	0.003914	0.01384	0.784775	308	2	-0.79367
PPP2R5B	12	0.60219	0.84209	1	14510	6	-0.79367	0.0039336	0.013913	0.784775	309	4	-0.79367
FUOM	12	0.35322	0.66202	1	11562	5	-0.0096761	0.0039422	0.013939	0.784775	310	4	-0.0096761
BACH1	12	0.1546	0.4124	0.983071	7411	7	-7.5203	0.0039701	0.014045	0.784775	311	2	-7.5203
SBSN	12	0.37732	0.68513	1	11951	4	-0.79367	0.0039701	0.014045	0.784775	312	5	-0.79367
DHRS1	12	0.16193	0.42505	0.983352	7614	5	-1.0482	0.0040019	0.014143	0.784775	313	2	-1.0482
MAATS1	12	0.19682	0.4814	0.989554	8587	3	-0.79367	0.0040044	0.014151	0.784775	315	4	-0.79367
DPH2	12	0.78309	0.92489	1	16041	3	-0.79367	0.0040044	0.014151	0.784775	314	4	-0.79367
SUCLG1	12	0.87789	0.95852	1	16657	3	-0.79367	0.0040065	0.01416	0.784775	316	5	-0.79367
CCDC159	12	0.21834	0.50977	0.990781	9084	5	-0.79367	0.0040198	0.014207	0.784775	317	4	-0.79367
RDH12	12	0.21086	0.50008	0.990781	8908	4	-0.3603	0.0040789	0.014397	0.784775	318	4	-0.3603
CALCRL	11	0.61323	0.84866	1	14618	5	-0.79367	0.0041008	0.014465	0.784775	319	3	-0.79367
TUBA3C	2	0.9959	0.9979	1	17564	0	6.8644	0.0041036	0.014475	0.784775	320	2	6.8644
GOLGA7	6	0.04931	0.18652	0.945617	3480	2	0.93088	0.0041216	0.014525	0.784775	321	3	0.93088
OPCML	12	0.15181	0.40755	0.981296	7334	8	-7.7653	0.0041394	0.014573	0.784775	322	2	-7.7653
NADK	12	0.29549	0.60157	1	10590	7	-7.2923	0.0041394	0.014573	0.784775	323	2	-7.2923
APOBEC3D	8	0.22734	0.52137	0.992878	9270	1	1.47	0.0041924	0.014718	0.784775	324	4	1.47
ZNF771	11	0.064121	0.22785	0.953179	4213	7	-7.6872	0.0042027	0.014753	0.784775	325	2	-7.6872
KCND3	12	0.16297	0.42682	0.983352	7644	5	-0.79367	0.0042088	0.014769	0.784775	326	5	-0.79367
OR10J1	6	0.18112	0.45709	0.986583	8165	3	-3.0611	0.0042154	0.014786	0.784775	327	3	-3.0611
IFNW1	3	0.96586	0.9873	1	17289	0	2.2285	0.0042179	0.014792	0.784775	328	2	2.2285
FCRL6	12	0.0090735	0.047588	0.855943	981	7	-7.3921	0.0042192	0.014796	0.784775	329	4	-7.3921
SRXN1	8	0.012016	0.06062	0.867309	1224	4	-3.7439	0.0042305	0.014832	0.784775	330	2	-3.7439
NARF	12	0.93568	0.97808	1	17107	3	-0.79367	0.004241	0.014863	0.784775	331	3	-0.79367
C12orf44	12	0.29323	0.59909	1	10553	3	-0.79367	0.0042489	0.014886	0.784775	332	5	-0.79367
KCNK9	12	0.97539	0.99056	1	17375	3	-0.79367	0.00427	0.014958	0.784775	333	4	-0.79367
DISC1	12	0.84065	0.94594	1	16421	2	-0.79367	0.00427	0.014958	0.784775	334	4	-0.79367
TNPO2	12	0.5336	0.79978	1	13826	6	-3.813	0.0043044	0.015077	0.784775	335	3	-3.813
STX5	12	0.68706	0.88328	1	15326	5	-0.79367	0.0043044	0.015077	0.784775	336	3	-0.79367
ATP9B	12	0.14817	0.40115	0.978791	7237	6	-4.4338	0.0043149	0.015108	0.784775	337	5	-4.4338
METTL4	2	0.99567	0.99779	1	17562	0	3.9139	0.0043347	0.01518	0.784775	338	2	3.9139
TMEM5	9	0.35086	0.65964	1	11517	2	-0.79367	0.0043398	0.015192	0.784775	339	4	-0.79367
TMEM141	5	0.24686	0.54566	0.994784	9683	2	-0.79367	0.0043638	0.015264	0.784775	340	2	-0.79367
POC5	12	0.8369	0.94469	1	16390	3	-0.79367	0.0043697	0.015281	0.784775	341	5	-0.79367
SNX5	1	0.99563	0.99777	1	17561	0	10.758	0.0043711	0.015283	0.784775	342	1	10.758
C11orf31	11	0.5499	0.80994	1	13995	3	-0.79367	0.0043723	0.015287	0.784775	343	4	-0.79367
IQGAP3	12	0.26035	0.56175	0.998292	9937	4	-0.79367	0.0043765	0.015302	0.784775	344	1	-0.79367
GTF2E1	12	0.74101	0.90695	1	15715	5	-0.79367	0.0043827	0.015326	0.784775	345	3	-0.79367
FAM120C	12	0.7293	0.90189	1	15621	5	0.18421	0.0044055	0.015393	0.785624	346	5	0.18421
SMARCAL1	12	0.80344	0.93339	1	16187	3	-0.79367	0.0044219	0.015444	0.785624	347	4	-0.79367
TPST2	12	0.6517	0.86702	1	14895	5	-0.79367	0.0044442	0.015513	0.785624	348	2	-0.79367
THAP7	12	0.39566	0.70085	1	12211	3	0.3316	0.0044524	0.015541	0.785624	349	5	0.3316
SLC22A10	12	0.070711	0.24502	0.955262	4519	6	-4.3052	0.0044668	0.015588	0.785624	350	3	-4.3052
FERMT2	12	0.76163	0.91582	1	15863	5	-0.79367	0.0044869	0.015654	0.785624	352	3	-0.79367
PIN1	12	0.42761	0.72531	1	12628	4	-0.79367	0.0044869	0.015654	0.785624	351	3	-0.79367
BLOC1S1	12	0.57649	0.82661	1	14262	6	-3.6753	0.0045119	0.015731	0.787241	353	1	-3.6753
TXNDC12	9	0.20598	0.4936	0.990698	8791	5	-6.5228	0.0045389	0.015823	0.789632	354	3	-6.5228
CCDC121	1	0.99541	0.99767	1	17558	0	10.639	0.0045864	0.015975	0.793279	355	1	10.639
IL1RAP	12	0.022289	0.10141	0.892882	2000	5	0.16008	0.004592	0.015995	0.793279	356	5	0.16008
RING1	12	0.81995	0.93908	1	16292	4	-0.79367	0.0046182	0.016095	0.793279	357	4	-0.79367
ZNF567	6	0.99883	0.99918	1	17626	0	2.4948	0.0046242	0.01612	0.793279	358	3	2.4948
TACC1	12	0.037301	0.15064	0.930977	2853	6	-4.3506	0.0046246	0.016121	0.793279	359	5	-4.3506
HAL	12	0.024045	0.10742	0.897532	2113	7	-8.3119	0.0046778	0.016292	0.795703	360	3	-8.3119
RARRES3	11	0.084245	0.27602	0.964105	5036	4	-0.79367	0.0046806	0.016299	0.795703	361	4	-0.79367
CLDN4	7	0.21844	0.5099	0.990781	9090	3	0.78417	0.0046836	0.016305	0.795703	362	3	0.78417
SLC13A2	12	0.22389	0.51697	0.992841	9190	4	-0.79367	0.0047394	0.016454	0.800226	363	3	-0.79367
TANC1	12	0.00087054	0.005968	0.717062	146	9	-7.3558	0.0047557	0.016488	0.800226	364	2	-7.3558
FEV	12	0.6177	0.85086	1	14643	4	-0.79367	0.0049168	0.016913	0.816575	365	3	-0.79367
EPG5	12	0.99138	0.996	1	17521	2	-0.79367	0.0049181	0.016918	0.816575	366	2	-0.79367
MGRN1	12	0.25748	0.55838	0.998053	9880	7	-7.3552	0.0049521	0.017019	0.819233	367	2	-7.3552
LGALS14	2	0.99499	0.99748	1	17555	0	2.4676	0.0050137	0.01718	0.824667	368	2	2.4676
EARS2	12	0.89568	0.96462	1	16860	3	-0.79367	0.0050311	0.017225	0.824667	369	4	-0.79367
ABCC2	12	0.02117	0.097529	0.892882	1924	8	-7.9903	0.0050534	0.01729	0.825542	370	1	-7.9903
ASCC3	12	0.18089	0.45668	0.986583	8158	5	-0.79367	0.0051211	0.017465	0.831616	371	1	-0.79367
SLC30A10	12	0.0090178	0.047346	0.855653	975	6	-4.1065	0.005174	0.017601	0.833941	372	3	-4.1065
NCOA4	5	0.94541	0.98089	1	17143	1	-0.79367	0.0052112	0.01768	0.833941	373	2	-0.79367
ATG4B	12	0.73681	0.90509	1	15686	5	-0.79367	0.0052149	0.017687	0.833941	374	4	-0.79367
ATP5G1	2	0.18887	0.46964	0.988024	8395	1	0.69458	0.0052226	0.017702	0.833941	375	1	0.69458
CNST	12	0.60014	0.84087	1	14493	5	-0.79367	0.0052564	0.017794	0.836041	376	2	-0.79367
CGRRF1	10	0.3347	0.64312	1	11241	5	-3.4759	0.0052853	0.01788	0.837842	377	3	-3.4759
IDH1	6	0.86728	0.95489	1	16586	1	0.41129	0.0053138	0.017944	0.838201	378	3	0.41129
PSMD12	7	0.93506	0.97791	1	17102	1	1.4708	0.0053254	0.017982	0.838201	379	3	1.4708
EAF2	4	0.90592	0.96811	1	16936	1	-0.79367	0.0053716	0.018084	0.838517	380	1	-0.79367
MAP4	12	0.86877	0.95537	1	16601	4	-0.79367	0.0054196	0.018225	0.838517	381	3	-0.79367
ZNF441	3	0.46407	0.75239	1	13067	2	-6.7658	0.0054546	0.018305	0.838517	382	1	-6.7658
ALDOC	12	0.16587	0.43179	0.983352	7748	5	-0.79367	0.0054594	0.018319	0.838517	383	3	-0.79367
PPP2R2B	12	0.67739	0.87881	1	15254	4	-0.79367	0.0054601	0.018322	0.838517	384	4	-0.79367
CLEC4G	12	0.077951	0.26196	0.963922	4787	6	-4.035	0.0054757	0.018365	0.838517	385	4	-4.035
PTPN5	12	0.1089	0.32734	0.970314	5937	6	-3.5983	0.0055231	0.0185	0.838517	386	3	-3.5983
VPS52	12	0.49875	0.77739	1	13464	4	-0.79367	0.005527	0.018514	0.838517	387	3	-0.79367
OCEL1	12	0.71935	0.89749	1	15535	4	-0.79367	0.0055494	0.018577	0.838517	388	3	-0.79367
NOVA2	12	0.15989	0.42153	0.983352	7558	6	-4.0213	0.0055593	0.018602	0.838517	389	4	-4.0213
FUBP1	12	0.085549	0.27884	0.964105	5101	5	-0.79367	0.0055605	0.018604	0.838517	390	2	-0.79367
B3GALT4	10	0.0028575	0.017839	0.75574	417	4	-0.79367	0.0055667	0.018619	0.838517	391	3	-0.79367
CDH13	12	0.072439	0.24949	0.956292	4608	6	-4.2989	0.0055947	0.018702	0.838517	392	2	-4.2989
OR5D14	4	0.61077	0.84726	1	14591	2	-3.8403	0.0056424	0.018813	0.838517	393	1	-3.8403
LCN12	12	0.8801	0.95929	1	16672	4	-0.79367	0.005665	0.018867	0.838517	394	4	-0.79367
PHGDH	12	0.13856	0.38398	0.976268	6939	6	-4.4683	0.0056705	0.018882	0.838517	395	2	-4.4683
DTD2	5	0.49721	0.77631	1	13435	2	2.2096	0.0057235	0.019014	0.838517	396	3	2.2096
FBP1	12	0.068192	0.23849	0.954689	4408	7	-7.2378	0.0057291	0.019031	0.838517	397	2	-7.2378
MRC2	12	0.24102	0.53839	0.994784	9542	7	-7.4281	0.0057299	0.019033	0.838517	398	1	-7.4281
CLEC16A	12	0.79196	0.92859	1	16105	4	-0.79367	0.0057578	0.019113	0.838517	399	4	-0.79367
RNF43	12	0.63482	0.85915	1	14777	4	-0.79367	0.0057632	0.019121	0.838517	400	4	-0.79367
DAP	6	0.44234	0.7363	1	12813	1	-0.79367	0.0057821	0.019171	0.838517	401	1	-0.79367
FBXO5	7	0.43332	0.72965	1	12700	4	-6.8599	0.0057958	0.019206	0.838517	402	1	-6.8599
PRUNE2	12	0.25958	0.5608	0.998261	9919	5	-0.79367	0.0058046	0.019231	0.838517	403	4	-0.79367
TBC1D16	12	0.60597	0.84438	1	14541	6	-0.98999	0.0058143	0.019259	0.838517	404	2	-0.98999
AP1G2	12	0.35186	0.66065	1	11533	7	-6.6662	0.0058244	0.019291	0.838517	405	4	-6.6662
ZNF532	9	0.34245	0.65104	1	11367	4	-0.79367	0.0058741	0.0194	0.838517	406	2	-0.79367
NSUN3	8	0.36202	0.67063	1	11700	4	-3.6582	0.0058854	0.019428	0.838517	407	3	-3.6582
DARS2	12	0.36558	0.67405	1	11759	5	-0.79367	0.0059066	0.01949	0.838517	408	4	-0.79367
PTRH2	4	0.93018	0.97646	1	17072	1	3.8605	0.0059177	0.019523	0.838517	409	2	3.8605
BEND5	12	0.42479	0.7232	1	12595	3	-0.79367	0.0059689	0.019665	0.838517	410	3	-0.79367
MLH1	12	0.23822	0.535	0.994784	9473	3	-0.79367	0.005982	0.019705	0.838517	411	3	-0.79367
SNX27	12	0.13579	0.37894	0.976268	6837	8	-7.6876	0.0059869	0.019718	0.838517	412	4	-7.6876
DNTTIP1	12	0.010164	0.052493	0.857527	1070	7	-7.4096	0.0060004	0.019757	0.838517	413	2	-7.4096
CBX4	12	0.79063	0.92803	1	16094	2	-0.79367	0.0060275	0.01984	0.838517	414	4	-0.79367
RAB40A	1	0.99394	0.99703	1	17541	0	10.56	0.0060623	0.019919	0.838517	415	1	10.56
NIPAL2	6	0.216	0.50679	0.990781	9025	3	-4.6242	0.0060865	0.019981	0.838517	416	1	-4.6242
ADAMTS10	12	0.72148	0.89842	1	15554	2	-0.79367	0.0060981	0.020012	0.838517	417	4	-0.79367
CITED4	9	0.83794	0.94504	1	16399	3	-0.79367	0.0061174	0.02006	0.838517	418	4	-0.79367
TRPV6	12	0.10164	0.31269	0.970314	5672	8	-6.8482	0.0061357	0.020102	0.838517	419	3	-6.8482
ASIC5	12	0.0066597	0.036546	0.82894	777	7	-8.2441	0.0061392	0.02011	0.838517	420	4	-8.2441
GADD45B	12	0.5967	0.83879	1	14457	5	-0.79367	0.0061768	0.020216	0.838517	421	4	-0.79367
IGFBP3	12	0.66433	0.87282	1	14987	4	-0.79367	0.0061787	0.020224	0.838517	422	4	-0.79367
CCDC169	4	0.35412	0.66291	1	11577	2	-4.5206	0.0061839	0.020237	0.838517	423	1	-4.5206
AKR1D1	8	0.58915	0.83426	1	14385	4	-3.76	0.0061871	0.020243	0.838517	424	2	-3.76
HIGD1B	6	0.14955	0.40358	0.979648	7273	2	-0.79367	0.006188	0.020245	0.838517	425	1	-0.79367
HARBI1	12	0.63206	0.85784	1	14752	5	-0.79367	0.0062033	0.020283	0.838517	426	3	-0.79367
GRHPR	12	0.78445	0.92545	1	16049	3	-0.79367	0.0062088	0.020297	0.838517	427	3	-0.79367
LIPT1	6	0.6185	0.85124	1	14651	2	1.8803	0.0062391	0.020372	0.838517	428	3	1.8803
CBX2	12	0.69229	0.88555	1	15362	3	-0.79367	0.0062505	0.020397	0.838517	429	4	-0.79367
GH2	7	0.13366	0.37503	0.976268	6762	4	-7.0591	0.0062692	0.02045	0.838517	430	1	-7.0591
DTNA	12	0.64561	0.86421	1	14861	5	-0.79367	0.0062709	0.020457	0.838517	431	2	-0.79367
ZNF280D	12	0.22234	0.51499	0.992245	9167	7	-7.1712	0.0063385	0.020659	0.843344	432	3	-7.1712
SMKR1	3	0.77898	0.92319	1	16008	1	3.2114	0.0063556	0.020695	0.843344	433	2	3.2114
MAGEC3	12	0.61304	0.84856	1	14616	3	-0.79367	0.0063727	0.020742	0.843344	434	4	-0.79367
IL1RL2	12	0.72526	0.90011	1	15584	4	-0.79367	0.0063843	0.020771	0.843344	435	4	-0.79367
PPP6C	5	0.39115	0.69725	1	12143	1	-0.070254	0.0064	0.020814	0.843344	436	2	-0.070254
SNCAIP	12	0.0011549	0.0077559	0.717062	185	6	-4.829	0.0064736	0.021007	0.849208	437	2	-4.829
PLIN5	12	0.26426	0.56637	0.998292	10004	3	-0.79367	0.0065171	0.021117	0.851384	438	4	-0.79367
ARFGAP2	12	0.12082	0.35079	0.976268	6344	5	-0.79367	0.0065412	0.021176	0.851384	439	1	-0.79367
ID3	5	0.42894	0.72631	1	12649	2	2.4307	0.0065527	0.021205	0.851384	440	3	2.4307
SPPL2A	2	0.99339	0.9968	1	17538	0	1.7069	0.0066079	0.021352	0.855336	441	2	1.7069
ZDHHC8	12	0.23579	0.5319	0.994784	9424	7	-6.7917	0.0066564	0.021483	0.857676	442	3	-6.7917
ATXN1	12	0.36271	0.6713	1	11712	7	-6.6331	0.0066735	0.021523	0.857676	443	4	-6.6331
SERPINB8	10	0.013051	0.065021	0.870686	1313	5	-4.3672	0.0066936	0.021575	0.857676	444	2	-4.3672
TMIGD2	12	0.7523	0.9118	1	15786	5	-1.0482	0.0067434	0.021691	0.857676	445	3	-1.0482
PRX	12	0.53937	0.8033	1	13889	6	-3.7989	0.0067439	0.021692	0.857676	446	1	-3.7989
FGFBP1	7	0.72383	0.89948	1	15573	2	-0.79367	0.0067491	0.021702	0.857676	447	2	-0.79367
ZBTB7B	12	0.034102	0.14066	0.916954	2706	9	-8.138	0.0068115	0.021856	0.861839	448	1	-8.138
VSTM5	10	0.50806	0.78352	1	13564	4	-0.79367	0.0068643	0.021997	0.863036	449	2	-0.79367
CLDN19	12	0.56493	0.81937	1	14144	6	-3.5857	0.0068791	0.022046	0.863036	450	1	-3.5857
AADAT	9	0.082405	0.27193	0.964069	4983	3	-0.1512	0.0068882	0.022076	0.863036	451	2	-0.1512
OR6P1	6	0.77253	0.92055	1	15964	2	-0.79367	0.0069317	0.022184	0.863036	452	1	-0.79367
TACR2	12	0.34755	0.65625	1	11460	6	-4.2126	0.0069466	0.022222	0.863036	453	3	-4.2126
EPS15L1	12	0.88508	0.96098	1	16701	4	-0.79367	0.0069536	0.022241	0.863036	454	2	-0.79367
HIST1H2BJ	1	0.993	0.99664	1	17534	0	10.468	0.0070028	0.022366	0.863036	455	1	10.468
ICAM2	12	0.11453	0.33851	0.970314	6157	7	-8.0089	0.0070142	0.0224	0.863036	456	3	-8.0089
RTL1	10	0.43108	0.72793	1	12673	4	0.47712	0.0070201	0.022417	0.863036	457	4	0.47712
TMEM156	3	0.96586	0.9873	1	17281	0	-0.79367	0.0070203	0.022417	0.863036	458	1	-0.79367
PTPRH	12	0.99112	0.99589	1	17516	2	-0.79367	0.0070225	0.022424	0.863036	459	4	-0.79367
RASSF4	12	0.37981	0.68742	1	11984	6	-3.5289	0.0070817	0.02258	0.865752	460	2	-3.5289
C11orf72	8	0.037689	0.1518	0.930977	2878	5	-8.1796	0.0071056	0.022655	0.865752	461	2	-8.1796
SERINC2	12	0.39735	0.70218	1	12235	4	-0.79367	0.0071435	0.022744	0.865752	462	3	-0.79367
GZMH	11	0.047224	0.18052	0.944998	3369	3	-0.79367	0.0071776	0.022821	0.865752	463	4	-0.79367
OXCT1	12	0.57509	0.82574	1	14247	5	-0.79367	0.007183	0.022836	0.865752	464	3	-0.79367
COPB2	12	0.37217	0.68033	1	11870	4	-0.79367	0.007183	0.022836	0.865752	465	1	-0.79367
PUS7	12	0.024934	0.11045	0.900957	2164	6	-3.7398	0.007184	0.022837	0.865752	466	3	-3.7398
NOX4	11	0.58	0.82874	1	14295	5	-0.79367	0.0072226	0.022932	0.867482	467	3	-0.79367
GSTT1	12	0.70772	0.89241	1	15460	4	-0.79367	0.0072567	0.023018	0.868886	468	3	-0.79367
MGEA5	12	0.33852	0.647	1	11308	7	-7.0952	0.0072843	0.023087	0.86963	469	2	-7.0952
MINOS1	4	0.98892	0.99512	1	17491	0	2.4381	0.0073227	0.023194	0.871782	470	2	2.4381
TADA3	12	0.021109	0.097281	0.892882	1913	8	-4.4924	0.0073519	0.023269	0.872748	471	1	-4.4924
FKBP14	10	0.86491	0.9541	1	16571	3	-0.79367	0.0074097	0.023428	0.874222	472	4	-0.79367
UBE2B	7	0.0077771	0.041764	0.837454	881	5	-7.5549	0.0074126	0.023437	0.874222	473	1	-7.5549
RABEP1	12	0.81247	0.93658	1	16246	3	-0.79367	0.0074194	0.023456	0.874222	474	3	-0.79367
ERI1	8	0.061701	0.22139	0.953179	4095	3	-0.79367	0.0074716	0.023589	0.874868	475	2	-0.79367
DEPDC4	5	0.99641	0.99814	1	17585	0	-0.79367	0.0074787	0.023604	0.874868	476	2	-0.79367
PIH1D3	5	0.15921	0.42036	0.983352	7533	2	1.5129	0.0074854	0.023622	0.874868	477	3	1.5129
IFI35	12	0.48951	0.7708	1	13336	5	-0.79367	0.007622	0.023967	0.879065	478	2	-0.79367
CRTC1	12	0.45188	0.74341	1	12912	6	-3.6357	0.0076665	0.024081	0.879065	479	3	-3.6357
ADRBK2	12	0.034217	0.14102	0.917807	2713	7	-7.0092	0.0076689	0.024089	0.879065	480	3	-7.0092
SNRNP25	12	0.99827	0.99894	1	17608	1	-0.79367	0.0076814	0.024123	0.879065	481	2	-0.79367
SPDYA	5	0.37572	0.68365	1	11925	1	-0.79367	0.0076957	0.024167	0.879065	482	2	-0.79367
SP9	9	0.36675	0.67516	1	11779	2	-0.79367	0.0077066	0.024201	0.879065	483	3	-0.79367
CNR2	10	0.12249	0.35405	0.976268	6403	5	-4.6075	0.007735	0.024271	0.879065	484	3	-4.6075
AIFM2	12	0.010572	0.054314	0.857527	1115	6	-4.3892	0.007757	0.024323	0.879065	485	4	-4.3892
SLC44A4	12	0.99436	0.9972	1	17546	2	-0.79367	0.0077803	0.024387	0.879065	486	4	-0.79367
LHFPL2	10	0.15369	0.41081	0.983071	7373	7	-6.9687	0.0077848	0.024396	0.879065	487	2	-6.9687
SCFD2	12	0.30689	0.61388	1	10798	7	-5.6896	0.007788	0.024401	0.879065	488	3	-5.6896
NCAPH2	12	0.35322	0.66202	1	11559	5	-0.79367	0.0077891	0.024404	0.879065	489	4	-0.79367
KIAA1549	12	0.34854	0.65726	1	11475	4	-0.79367	0.007812	0.024464	0.879065	490	3	-0.79367
NPHP1	12	0.02033	0.094521	0.892882	1867	6	-3.8624	0.0078134	0.024466	0.879065	491	4	-3.8624
MBNL3	11	0.1026	0.3147	0.970314	5718	5	-0.79367	0.0078186	0.024482	0.879065	492	4	-0.79367
GPER	8	0.67158	0.87613	1	15038	3	-0.79367	0.007837	0.024534	0.87915	493	2	-0.79367
CCNL2	12	0.022906	0.10351	0.89437	2042	4	-0.79367	0.0079065	0.024697	0.879431	494	4	-0.79367
AP1M1	12	0.86794	0.9551	1	16595	4	-0.79367	0.0079595	0.02484	0.879431	495	1	-0.79367
WNT16	12	0.63578	0.85963	1	14782	4	-0.79367	0.007978	0.024896	0.879431	496	4	-0.79367
PPP1R10	12	0.33657	0.64506	1	11276	6	-4.1367	0.0079843	0.024907	0.879431	497	3	-4.1367
APOM	12	0.60859	0.84595	1	14572	4	-0.79367	0.00804	0.025052	0.879431	499	3	-0.79367
DEDD2	12	0.046227	0.17767	0.944998	3311	6	-4.5189	0.00804	0.025052	0.879431	498	3	-4.5189
GLYATL1	3	0.36762	0.67599	1	11793	1	2.4438	0.008056	0.025091	0.879431	500	2	2.4438
USP36	12	0.026627	0.11629	0.904126	2272	5	-0.79367	0.0080679	0.025119	0.879431	501	4	-0.79367
DYNLT1	3	0.81901	0.93877	1	16284	1	3.2971	0.0081027	0.02521	0.879431	502	2	3.2971
TMEM200B	9	0.33767	0.64614	1	11292	5	-6.7947	0.0081038	0.025211	0.879431	503	2	-6.7947
SUN1	12	0.033568	0.13896	0.915605	2676	5	-0.79367	0.0081211	0.025257	0.879431	504	3	-0.79367
ZNF526	8	0.47169	0.75792	1	13162	4	-0.79367	0.0081332	0.025292	0.879431	505	2	-0.79367
CYP2S1	12	0.0017323	0.011227	0.739372	268	7	-7.5338	0.008154	0.025348	0.879431	506	4	-7.5338
PSORS1C2	10	0.016274	0.07851	0.883615	1562	7	-8.4109	0.0081569	0.025354	0.879431	507	1	-8.4109
CHRNE	12	0.0099501	0.051536	0.857527	1051	7	-7.5319	0.0081619	0.025371	0.879431	508	1	-7.5319
FFAR2	9	0.42367	0.72237	1	12582	4	-0.79367	0.0081661	0.025382	0.879431	509	4	-0.79367
EYA3	12	0.17381	0.44515	0.986583	7956	5	-0.79367	0.0081676	0.025388	0.879431	510	4	-0.79367
GPR87	8	0.095245	0.29945	0.968414	5456	2	-0.79367	0.0082849	0.025697	0.888367	511	2	-0.79367
ANKRD44	12	0.10481	0.31914	0.970314	5792	7	-7.8263	0.0083335	0.025829	0.889864	512	2	-7.8263
AQP4	11	0.013041	0.064978	0.870686	1311	5	-0.79367	0.0083367	0.025841	0.889864	513	4	-0.79367
SPANXN4	2	0.99162	0.99609	1	17524	0	5.7745	0.0083844	0.025963	0.891574	514	2	5.7745
MLXIPL	12	0.12685	0.36229	0.976268	6540	8	-7.267	0.0084345	0.026086	0.891574	515	4	-7.267
MEDAG	8	0.44592	0.73903	1	12857	2	-0.79367	0.0084404	0.026105	0.891574	516	3	-0.79367
HIGD2A	1	0.99154	0.99606	1	17522	0	10.344	0.0084561	0.026157	0.891574	517	1	10.344
PHACTR3	12	0.025896	0.11376	0.900957	2224	6	-4.4078	0.0084683	0.026189	0.891574	518	3	-4.4078
KCNG4	12	0.36809	0.67644	1	11801	6	-3.9325	0.0084993	0.026266	0.891574	519	1	-3.9325
DHH	12	0.14663	0.39842	0.978652	7183	7	-6.5326	0.0085007	0.02627	0.891574	520	4	-6.5326
ATP2B2	12	0.52439	0.794	1	13727	4	-0.79367	0.0085091	0.026294	0.891574	521	3	-0.79367
NR4A3	12	0.50337	0.78046	1	13521	4	-0.79367	0.0085667	0.026451	0.892933	522	4	-0.79367
PLTP	12	0.10717	0.32393	0.970314	5875	6	-4.2516	0.0085838	0.026491	0.892933	523	3	-4.2516
TIGD6	9	0.17642	0.44939	0.986583	8038	5	-5.62	0.0086099	0.026558	0.892933	524	2	-5.62
PGRMC2	9	0.99996	0.99998	1	17655	0	-0.79367	0.0086281	0.02661	0.892933	525	2	-0.79367
ZMYND12	12	0.11288	0.33525	0.970314	6082	5	-0.79367	0.008693	0.026775	0.892933	526	4	-0.79367
TRPT1	12	0.36859	0.67691	1	11816	6	-1.6565	0.0087016	0.0268	0.892933	527	1	-1.6565
KIF27	7	0.0024056	0.015242	0.753184	351	4	-8.8094	0.0087613	0.026943	0.892933	528	3	-8.8094
CSPP1	12	0.0011539	0.0077469	0.717062	184	8	-8.1441	0.0087691	0.026956	0.892933	529	1	-8.1441
SCN1B	12	0.54239	0.80521	1	13921	3	-0.79367	0.0087883	0.027005	0.892933	530	4	-0.79367
H2AFJ	9	0.9022	0.96685	1	16912	2	1.2986	0.0088186	0.027081	0.892933	531	4	1.2986
DDAH2	12	0.34077	0.64927	1	11348	3	-0.79367	0.0088232	0.027092	0.892933	532	3	-0.79367
LIM2	12	0.041334	0.163	0.935831	3075	6	-3.6349	0.0088365	0.027124	0.892933	533	2	-3.6349
IRF2BP2	12	0.32298	0.63105	1	11064	6	-3.9085	0.0088414	0.02714	0.892933	534	2	-3.9085
FOXN3	12	0.49729	0.77637	1	13438	5	-0.79367	0.0088698	0.027214	0.892933	535	4	-0.79367
CDHR2	12	0.02008	0.093643	0.891938	1853	7	-7.2806	0.008904	0.027303	0.892933	536	1	-7.2806
KRT72	12	0.96711	0.98769	1	17321	3	-0.79367	0.0089082	0.027313	0.892933	537	3	-0.79367
LRRIQ4	12	0.29247	0.59825	1	10546	3	-0.79367	0.0089324	0.027372	0.892933	538	3	-0.79367
HOXB2	12	0.67199	0.87631	1	15040	5	-0.79367	0.0089509	0.027421	0.892933	539	3	-0.79367
ZNF583	7	0.38813	0.69491	1	12109	3	-0.79367	0.0089523	0.027424	0.892933	540	2	-0.79367
CAPN2	12	0.042356	0.16606	0.938749	3123	8	-7.4622	0.0089714	0.027472	0.892933	541	2	-7.4622
LDLRAD3	12	0.34651	0.65521	1	11443	7	-3.7029	0.0089733	0.027477	0.892933	542	3	-3.7029
HDDC3	12	0.57214	0.82388	1	14213	4	-0.79367	0.0089834	0.027507	0.892933	543	4	-0.79367
FAM189A2	12	0.94086	0.97954	1	17126	2	-0.79367	0.0090017	0.027547	0.892933	544	2	-0.79367
PLEKHJ1	12	0.049195	0.18619	0.945617	3470	8	-7.6632	0.0090017	0.027547	0.892933	545	2	-7.6632
OR6V1	8	0.30093	0.60752	1	10696	4	-3.8533	0.0090514	0.027669	0.894012	546	3	-3.8533
TNNI2	10	0.8093	0.93553	1	16227	4	-0.79367	0.0090564	0.027682	0.894012	547	2	-0.79367
CRNKL1	12	0.60142	0.84163	1	14505	5	-0.79367	0.0091062	0.027807	0.895408	548	1	-0.79367
CPM	8	0.67381	0.87715	1	15063	2	-0.79367	0.0091156	0.027826	0.895408	549	3	-0.79367
BCAR3	12	0.92018	0.97313	1	17012	4	-0.56082	0.0091593	0.027947	0.897669	550	4	-0.56082
SCAMP5	12	0.36369	0.67223	1	11733	4	-0.79367	0.0092753	0.02824	0.905419	551	4	-0.79367
ZFP28	12	0.0034129	0.020791	0.766226	474	10	-8.1585	0.0093085	0.028318	0.906272	552	1	-8.1585
PDF	12	0.741	0.90695	1	15713	4	-0.79367	0.0093759	0.028492	0.908512	553	3	-0.79367
NHSL2	12	0.083543	0.27449	0.964105	5017	5	-0.79367	0.0094349	0.02863	0.908512	554	4	-0.79367
SYTL4	12	0.0025916	0.016301	0.753184	370	7	-6.9331	0.0094433	0.028645	0.908512	555	2	-6.9331
SDCBP2	12	0.74894	0.91035	1	15763	2	-0.014224	0.009455	0.028672	0.908512	556	4	-0.014224
UTY	12	0.088005	0.2841	0.965666	5191	7	-7.721	0.0094575	0.028677	0.908512	557	2	-7.721
FAT4	12	0.040085	0.15921	0.931013	3021	6	-4.1937	0.009474	0.028725	0.908512	558	3	-4.1937
YTHDC1	12	0.98752	0.99464	1	17455	2	-0.79367	0.0095107	0.028814	0.908512	559	1	-0.79367
GDAP2	12	0.73277	0.90336	1	15653	5	-3.2313	0.0095855	0.028992	0.908512	561	3	-3.2313
ASIC1	12	0.48144	0.76498	1	13249	6	-3.7398	0.0095855	0.028992	0.908512	560	2	-3.7398
TNFRSF19	12	0.047512	0.18135	0.945617	3386	7	-8.1103	0.0096455	0.02915	0.908512	562	2	-8.1103
GNPTAB	12	0.15931	0.42054	0.983352	7536	3	-0.79367	0.0096727	0.029218	0.908512	563	4	-0.79367
RHPN2	11	0.42415	0.72274	1	12584	5	-0.79367	0.0097104	0.029315	0.908512	564	1	-0.79367
FAH	12	0.85686	0.95139	1	16531	3	-0.79367	0.009756	0.029425	0.908512	565	4	-0.79367
GALT	12	0.86341	0.95359	1	16564	3	-0.79367	0.0097727	0.029466	0.908512	566	3	-0.79367
ZNF260	3	0.99887	0.9992	1	17630	0	3.6002	0.009779	0.029485	0.908512	567	2	3.6002
ACBD6	9	0.016576	0.079785	0.884247	1594	7	-8.2989	0.0098237	0.029588	0.908512	568	1	-8.2989
PAX3	12	0.37193	0.68008	1	11866	3	-0.79367	0.0098424	0.029641	0.908512	569	4	-0.79367
MYO3B	12	0.0072068	0.039135	0.835122	825	7	-7.7479	0.0098476	0.029657	0.908512	570	1	-7.7479
LPIN3	12	0.47054	0.75706	1	13150	3	-0.19289	0.0098542	0.029671	0.908512	571	3	-0.19289
TLE3	12	0.8749	0.95751	1	16645	3	-0.79367	0.0098858	0.029747	0.908512	572	3	-0.79367
TLE6	12	0.38447	0.69171	1	12048	4	-0.79367	0.0098984	0.029786	0.908512	573	2	-0.79367
UROS	10	0.59158	0.83572	1	14410	5	-3.0109	0.009899	0.029787	0.908512	574	2	-3.0109
C14orf182	4	0.98892	0.99512	1	17484	0	-0.79367	0.0099457	0.029895	0.908512	575	1	-0.79367
RAD23A	12	0.99733	0.99854	1	17603	1	-0.79367	0.0099649	0.029946	0.908512	576	3	-0.79367
SGK2	12	0.12548	0.35977	0.976268	6493	7	-7.7711	0.0099824	0.029992	0.908512	577	2	-7.7711
SNIP1	12	0.66175	0.87167	1	14969	3	-0.79367	0.010009	0.030061	0.908512	578	3	-0.79367
ZNF565	12	0.26279	0.56459	0.998292	9977	6	-4.2861	0.010037	0.030126	0.908512	579	4	-4.2861
NR1D2	9	0.045603	0.17578	0.944998	3286	3	-0.79367	0.010063	0.03019	0.908512	580	3	-0.79367
NKG7	12	0.27437	0.57788	1	10201	6	-4.2764	0.010117	0.030326	0.908512	581	2	-4.2764
OR4D2	7	0.052423	0.19544	0.948237	3632	3	-0.79367	0.010129	0.030351	0.908512	582	1	-0.79367
CD22	12	0.77258	0.92057	1	15968	3	-0.79367	0.010131	0.030358	0.908512	583	3	-0.79367
FGF14	11	0.27214	0.57532	0.999666	10165	3	-0.79367	0.010144	0.030398	0.908512	584	4	-0.79367
SUSD4	12	0.53612	0.80135	1	13857	5	-0.79367	0.010168	0.030457	0.908512	585	4	-0.79367
CRTAC1	12	0.068255	0.23864	0.954689	4414	6	-0.79367	0.010184	0.030493	0.908512	586	2	-0.79367
MYBPC2	12	0.7183	0.89703	1	15528	5	-0.79367	0.010252	0.030654	0.908512	587	2	-0.79367
TMEM105	2	0.98971	0.99539	1	17506	0	2.2168	0.010287	0.030746	0.908512	588	2	2.2168
ALX3	12	0.49822	0.777	1	13457	4	-0.79367	0.010301	0.030784	0.908512	589	3	-0.79367
SLC25A29	12	0.22082	0.51299	0.991929	9134	5	-0.79367	0.010319	0.030834	0.908512	590	3	-0.79367
CSTB	7	0.86504	0.95414	1	16573	2	-0.79367	0.010325	0.030849	0.908512	591	2	-0.79367
PTPRC	12	0.22198	0.51451	0.992074	9159	5	-1.236	0.010354	0.030909	0.908512	592	3	-1.236
AIF1L	11	0.50149	0.77929	1	13493	5	-0.79367	0.010354	0.03091	0.908512	593	2	-0.79367
B3GAT3	6	0.96889	0.98828	1	17331	1	0.52842	0.010359	0.030918	0.908512	594	3	0.52842
LRCH4	12	0.22059	0.51272	0.991764	9133	5	-0.79367	0.01037	0.030953	0.908512	596	2	-0.79367
RCAN2	12	0.12147	0.35208	0.976268	6366	6	-3.8176	0.01037	0.030953	0.908512	595	2	-3.8176
SP4	12	0.29549	0.60157	1	10587	7	-7.2923	0.010413	0.031048	0.908512	597	4	-7.2923
TSPYL1	9	0.22513	0.51859	0.992878	9220	3	-0.79367	0.010424	0.03108	0.908512	598	2	-0.79367
HLF	12	0.37728	0.6851	1	11950	6	-3.8222	0.010431	0.031094	0.908512	599	3	-3.8222
EXOC7	12	0.0022752	0.014478	0.751345	338	5	-3.1068	0.010454	0.031153	0.908512	600	2	-3.1068
CCDC122	1	0.98953	0.99533	1	17505	0	10.157	0.010467	0.031191	0.908512	601	1	10.157
HAUS4	11	0.86511	0.95416	1	16574	3	-0.79367	0.010519	0.03131	0.908512	602	3	-0.79367
CHFR	12	0.039155	0.1563	0.930977	2957	3	-0.79367	0.010521	0.031316	0.908512	603	2	-0.79367
IFI16	10	0.25151	0.55133	0.995621	9780	4	-0.79367	0.010531	0.031339	0.908512	604	3	-0.79367
HIST1H4I	3	0.96586	0.9873	1	17272	0	-0.79367	0.010552	0.031393	0.908512	605	1	-0.79367
DDX55	12	0.95146	0.98271	1	17167	3	-0.79367	0.010594	0.031503	0.908512	606	2	-0.79367
LacZ	96	0.021149	0.097443	0.892882	1917	51	-6.8578	0.010602	0.031521	0.908512	607	9	-6.8578
LMO4	12	0.75986	0.91504	1	15842	4	-0.79367	0.010611	0.031544	0.908512	608	3	-0.79367
RUFY3	12	0.57382	0.82496	1	14228	4	-0.79367	0.010628	0.031577	0.908512	609	3	-0.79367
PROB1	10	0.053929	0.19972	0.950153	3712	5	-4.6013	0.010629	0.031582	0.908512	610	3	-4.6013
ARMC6	12	0.35403	0.66282	1	11576	5	-0.79367	0.010633	0.031596	0.908512	611	2	-0.79367
IMPA1	10	0.46398	0.75232	1	13065	4	-0.79367	0.010645	0.031626	0.908512	612	2	-0.79367
CCDC175	8	0.69676	0.88758	1	15389	3	-0.02821	0.010649	0.03164	0.908512	613	3	-0.02821
EFEMP1	12	0.32166	0.62963	1	11032	5	-0.79367	0.010656	0.03166	0.908512	614	2	-0.79367
C9orf38	3	0.82119	0.9395	1	16296	1	2.3671	0.010678	0.031716	0.908512	615	2	2.3671
DDX28	9	0.32797	0.63621	1	11146	3	-0.79367	0.010683	0.031727	0.908512	616	3	-0.79367
FAM3B	12	0.034347	0.14139	0.918576	2718	6	-4.2337	0.010694	0.031759	0.908512	617	4	-4.2337
APLNR	10	0.51539	0.78823	1	13636	4	0.15861	0.010705	0.031782	0.908512	618	4	0.15861
CYTH2	12	0.20807	0.49639	0.990698	8847	5	-0.79367	0.010732	0.031863	0.908536	619	4	-0.79367
CGGBP1	7	0.015818	0.076616	0.883615	1523	3	-0.79367	0.010741	0.031886	0.908536	620	2	-0.79367
GVQW1	4	0.90122	0.96652	1	16905	1	1.1257	0.010845	0.032146	0.91447	621	2	1.1257
CNTFR	12	0.17181	0.44183	0.986583	7908	7	-1.0804	0.010873	0.032218	0.914491	622	2	-1.0804
RAB28	9	0.47027	0.75687	1	13145	4	-0.79367	0.010885	0.03225	0.914491	623	2	-0.79367
C22orf15	12	0.87386	0.95712	1	16633	3	-0.79367	0.010911	0.03231	0.914723	624	4	-0.79367
PPP1R3F	12	0.36874	0.67705	1	11819	6	-3.3193	0.010961	0.03243	0.91665	625	3	-3.3193
NSMCE2	3	0.99616	0.99803	1	17569	0	0.56851	0.011041	0.032608	0.920026	626	1	0.56851
MITF	12	0.36181	0.67043	1	11696	6	-3.7346	0.01106	0.032653	0.920026	627	1	-3.7346
DPH1	12	0.7517	0.91153	1	15783	4	-0.79367	0.011127	0.032835	0.923669	628	3	-0.79367
KCNE4	10	0.054291	0.20075	0.951102	3728	5	-4.3913	0.011162	0.032934	0.924987	629	2	-4.3913
GPLD1	12	0.61263	0.84836	1	14608	5	-0.79367	0.011195	0.033009	0.925609	630	4	-0.79367
SKIV2L	12	0.40184	0.70571	1	12292	4	-0.79367	0.011261	0.033166	0.927113	631	3	-0.79367
TEKT1	12	0.43011	0.72717	1	12662	6	-4.094	0.011262	0.033167	0.927113	632	3	-4.094
EIF3B	12	0.86631	0.95456	1	16581	3	-0.79367	0.011329	0.033333	0.928163	633	1	-0.79367
LYN	12	0.0047	0.027268	0.802905	595	6	-0.88726	0.011333	0.033341	0.928163	634	2	-0.88726
WBP4	2	0.98206	0.99294	1	17424	0	5.7209	0.011356	0.033402	0.928163	635	1	5.7209
KIAA1462	12	0.047316	0.18077	0.944998	3377	6	-3.9481	0.011362	0.033415	0.928163	636	4	-3.9481
NHLRC4	7	0.46931	0.75619	1	13128	2	-0.79367	0.011401	0.033499	0.92828	637	2	-0.79367
CDA	10	0.03125	0.13158	0.910743	2548	5	-3.7586	0.011414	0.033524	0.92828	638	1	-3.7586
SH3BP5	12	0.83598	0.9444	1	16382	4	-0.79367	0.01148	0.033686	0.930235	639	4	-0.79367
METTL21D	6	0.51899	0.79059	1	13673	2	-0.23886	0.011553	0.033861	0.930235	640	1	-0.23886
DIAPH2	12	0.33782	0.6463	1	11295	7	-4.0149	0.011585	0.033941	0.930235	641	3	-4.0149
E2F3	9	0.89439	0.96421	1	16754	2	-0.79367	0.011642	0.034074	0.930235	642	1	-0.79367
LYPD4	11	0.50149	0.77928	1	13485	5	-0.79367	0.011643	0.034079	0.930235	643	2	-0.79367
NDUFS3	12	0.50124	0.77914	1	13482	4	-0.79367	0.011643	0.034082	0.930235	644	4	-0.79367
BCKDHA	12	0.41072	0.71255	1	12408	3	-0.79367	0.011665	0.034136	0.930235	645	3	-0.79367
FLOT2	12	0.85015	0.94911	1	16487	4	-0.79367	0.01168	0.034164	0.930235	646	4	-0.79367
FXYD3	11	0.11478	0.33903	0.970314	6171	3	-0.31291	0.011708	0.034229	0.930235	647	4	-0.31291
ARHGEF7	12	0.47189	0.75806	1	13165	5	-0.79367	0.011734	0.034302	0.930235	648	2	-0.79367
AVPR2	11	0.58593	0.83234	1	14356	5	-0.79367	0.011738	0.03431	0.930235	649	4	-0.79367
WRAP53	12	0.64489	0.86387	1	14855	5	-0.79367	0.011752	0.034349	0.930235	650	2	-0.79367
TOMM5	5	0.76132	0.91568	1	15861	2	-0.79367	0.011767	0.034386	0.930235	651	2	-0.79367
KRT35	12	0.36166	0.67028	1	11692	5	-0.79367	0.0118	0.034469	0.930235	652	3	-0.79367
C14orf93	12	0.2305	0.52534	0.993721	9333	4	-0.32219	0.011826	0.034532	0.930235	653	4	-0.32219
TSHZ1	10	0.22952	0.52411	0.993424	9317	4	1.124	0.011835	0.034553	0.930235	654	4	1.124
CASP9	12	0.33246	0.64085	1	11212	7	-3.9746	0.011843	0.034572	0.930235	655	4	-3.9746
MAP3K9	12	0.1009	0.31113	0.970314	5641	7	-4.7725	0.011867	0.034639	0.930235	656	2	-4.7725
EIF2B4	12	0.2174	0.50857	0.990781	9057	2	-0.79367	0.01188	0.034665	0.930235	657	2	-0.79367
GSTM3	3	0.99754	0.99862	1	17604	0	2.9171	0.011895	0.0347	0.930235	658	2	2.9171
HIST1H4G	7	0.46931	0.75619	1	13129	1	-0.79367	0.011896	0.034701	0.930235	659	1	-0.79367
TMEM41B	5	0.66448	0.87288	1	14989	2	-0.79367	0.011933	0.034793	0.930266	660	2	-0.79367
ATP6V1G3	5	0.6512	0.86678	1	14889	2	-0.79367	0.01194	0.034807	0.930266	661	1	-0.79367
WIBG	12	0.5242	0.79389	1	13723	5	-0.79367	0.011968	0.034872	0.930596	662	3	-0.79367
DNAJC18	6	0.49954	0.77797	1	13469	1	-0.79367	0.012002	0.034959	0.931163	663	2	-0.79367
TIMELESS	12	0.66875	0.87483	1	15015	5	-0.79367	0.012017	0.034999	0.931163	664	3	-0.79367
ACSM3	12	0.050163	0.18891	0.945617	3521	8	-7.837	0.012069	0.035137	0.931674	665	2	-7.837
DST	12	0.34116	0.64966	1	11354	7	-6.0001	0.012069	0.035141	0.931674	666	4	-6.0001
LRTOMT	12	0.14333	0.39261	0.977172	7090	8	-7.7482	0.01209	0.03519	0.931674	667	2	-7.7482
TUBA1A	2	0.65974	0.87075	1	14956	1	1.4947	0.012116	0.035246	0.931674	668	1	1.4947
TESK1	12	0.28358	0.58837	1	10369	6	-3.3906	0.012141	0.035296	0.931674	669	3	-3.3906
EPHB3	12	0.60898	0.84617	1	14577	3	-0.79367	0.012169	0.035363	0.931674	670	4	-0.79367
DMXL2	12	0.66257	0.87204	1	14974	5	-0.79367	0.012179	0.035387	0.931674	671	4	-0.79367
UBL4A	12	0.19904	0.48434	0.99024	8640	5	-0.79367	0.012203	0.035441	0.931688	672	2	-0.79367
KCNIP3	12	0.91623	0.97176	1	16992	3	-0.79367	0.012261	0.035583	0.933106	673	3	-0.79367
PCGF1	12	0.21961	0.51145	0.990844	9116	6	-4.3237	0.01227	0.035607	0.933106	674	3	-4.3237
TOR1AIP1	12	0.26895	0.57176	0.998292	10115	7	-6.8084	0.01229	0.035653	0.933106	675	4	-6.8084
DECR1	12	0.52797	0.7962	1	13763	6	-3.8268	0.012348	0.035797	0.934664	676	3	-3.8268
CTBP2	12	0.027749	0.1201	0.904209	2339	7	-8.4441	0.012359	0.035818	0.934664	677	2	-8.4441
VIT	12	0.59188	0.83591	1	14416	6	-0.79367	0.012386	0.035882	0.934935	678	4	-0.79367
LYAR	12	0.20634	0.49411	0.990698	8805	6	-4.0465	0.012424	0.03598	0.936125	679	3	-4.0465
SOS2	12	0.39469	0.70008	1	12196	5	-1.0482	0.012503	0.03618	0.939095	680	4	-1.0482
HOXA11	12	0.70426	0.89088	1	15434	5	-0.79367	0.012539	0.036261	0.939095	681	2	-0.79367
NCR3	12	0.18076	0.45648	0.986583	8150	8	-5.8465	0.012554	0.036299	0.939095	682	2	-5.8465
TMEM120A	12	0.33881	0.64727	1	11316	5	-0.79367	0.012606	0.036435	0.939095	683	3	-0.79367
MGST3	7	0.19337	0.47658	0.989554	8502	3	-0.79367	0.012645	0.036532	0.939095	684	3	-0.79367
SCAMP4	12	0.99301	0.99665	1	17535	1	-0.79367	0.012647	0.036535	0.939095	685	4	-0.79367
DLX4	12	0.2278	0.52196	0.992878	9285	6	-2.5322	0.012661	0.036572	0.939095	686	3	-2.5322
ARMC2	12	0.17296	0.4437	0.986583	7942	5	-0.79367	0.01267	0.036591	0.939095	687	3	-0.79367
MYH9	12	0.39634	0.70139	1	12221	6	-2.9829	0.012676	0.036606	0.939095	688	2	-2.9829
HTR3B	12	0.26906	0.57187	0.998292	10117	6	-4.2491	0.012692	0.036636	0.939095	689	4	-4.2491
TCHHL1	8	0.13769	0.38238	0.976268	6908	6	-7.7737	0.012711	0.036679	0.939095	690	2	-7.7737
HSD17B3	12	0.36906	0.67736	1	11824	6	-0.32179	0.012787	0.036873	0.942676	691	4	-0.32179
TGS1	12	0.27177	0.57492	0.999468	10161	7	-4.2337	0.012808	0.036926	0.942676	692	1	-4.2337
ACSS2	12	0.70038	0.88915	1	15412	4	-0.79367	0.012833	0.036988	0.942901	693	4	-0.79367
COL23A1	12	0.0053563	0.030398	0.804808	660	9	-8.4282	0.01295	0.037271	0.948236	694	2	-8.4282
SERTAD1	6	0.94517	0.98082	1	17141	1	1.5318	0.012987	0.037358	0.948236	695	3	1.5318
GALR1	12	0.082161	0.27139	0.963922	4970	7	-7.892	0.013002	0.037406	0.948236	696	3	-7.892
TMEM136	12	0.066434	0.23397	0.954689	4320	6	-4.0662	0.01301	0.037425	0.948236	697	1	-4.0662
ADAMTS17	12	0.21355	0.50361	0.990781	8977	7	-7.2195	0.013039	0.037494	0.948236	698	3	-7.2195
CD209	11	0.55262	0.81164	1	14020	3	-0.79367	0.013047	0.037519	0.948236	699	2	-0.79367
C1orf204	7	0.4699	0.75662	1	13139	4	-6.2162	0.013075	0.037597	0.948847	700	2	-6.2162
ZAP70	12	0.60748	0.84527	1	14558	4	0.59131	0.013103	0.037669	0.949142	701	4	0.59131
UMPS	12	0.3592	0.66789	1	11661	7	-6.5558	0.013144	0.037755	0.949142	702	1	-6.5558
CA5B	10	0.027124	0.118	0.904209	2300	7	-8.0124	0.013179	0.037842	0.949142	703	1	-8.0124
PTGES	10	0.50153	0.77931	1	13494	5	-3.7942	0.013203	0.037899	0.949142	704	4	-3.7942
SOX7	12	0.40337	0.7069	1	12309	6	-3.6349	0.013211	0.03792	0.949142	705	2	-3.6349
EPB41L4B	12	0.081029	0.26889	0.963922	4919	3	-0.79367	0.013217	0.037931	0.949142	706	4	-0.79367
FLT3LG	12	0.65894	0.87039	1	14949	4	-0.79367	0.013245	0.038005	0.949648	707	3	-0.79367
MYEF2	12	0.011104	0.056644	0.864288	1153	7	-4.0486	0.013332	0.038211	0.952117	708	3	-4.0486
NKX2-1	12	0.67087	0.8758	1	15032	3	0.079666	0.013338	0.038231	0.952117	709	4	0.079666
SF3A3	3	0.96586	0.9873	1	17274	0	-0.79367	0.013359	0.038272	0.952117	710	1	-0.79367
PTAR1	12	0.15767	0.41771	0.983352	7496	7	-7.6838	0.013379	0.03832	0.952117	711	2	-7.6838
BMPER	12	0.37387	0.6819	1	11898	6	-3.4906	0.013443	0.038488	0.952617	712	3	-3.4906
CSF3	9	0.41646	0.71691	1	12481	5	-1.2714	0.013457	0.038521	0.952617	713	2	-1.2714
VIPR2	12	0.40311	0.70671	1	12307	4	-0.79367	0.01348	0.038579	0.952617	714	1	-0.79367
GABRA3	12	0.025105	0.11102	0.900957	2172	6	-4.3237	0.013495	0.038616	0.952617	715	3	-4.3237
IRX6	12	0.4792	0.76337	1	13223	3	-0.79367	0.013547	0.038745	0.952617	716	1	-0.79367
MBTD1	12	0.344	0.6526	1	11404	5	-0.79367	0.013552	0.038758	0.952617	717	3	-0.79367
RPUSD3	12	0.60898	0.84617	1	14578	4	-0.79367	0.013578	0.038829	0.952617	718	2	-0.79367
TMEM87B	11	0.10813	0.32583	0.970314	5906	7	-7.7395	0.013591	0.038859	0.952617	719	2	-7.7395
OR5I1	6	0.099501	0.30831	0.970314	5594	3	-3.034	0.013599	0.038872	0.952617	720	3	-3.034
AGTPBP1	12	0.28598	0.59102	1	10415	4	-0.79367	0.013602	0.038879	0.952617	721	4	-0.79367
AK7	12	5.0355e-05	0.00039932	0.625259	8	7	-3.9346	0.0137	0.039131	0.956212	722	3	-3.9346
TMED8	12	0.57409	0.82513	1	14229	6	-3.6466	0.013702	0.039134	0.956212	723	4	-3.6466
NTM	12	0.11638	0.34214	0.972736	6212	4	-0.79367	0.013763	0.039281	0.958475	724	4	-0.79367
TM9SF3	9	0.55888	0.81561	1	14096	4	-0.79367	0.013786	0.039345	0.958723	725	3	-0.79367
PRRT1	12	0.054466	0.20124	0.951102	3733	7	-7.8416	0.013895	0.0396	0.962511	726	2	-7.8416
KRT80	12	0.42195	0.72103	1	12551	5	-0.79367	0.013914	0.039645	0.962511	727	4	-0.79367
GPR98	12	0.081375	0.26965	0.963922	4937	5	-0.79367	0.013951	0.039736	0.962511	728	4	-0.79367
NDUFB5	11	0.99033	0.99562	1	17511	1	-0.79367	0.013964	0.039768	0.962511	729	2	-0.79367
YPEL3	10	0.11301	0.33553	0.970314	6099	5	-3.8403	0.014024	0.039926	0.962511	730	3	-3.8403
HFE2	12	0.30938	0.61661	1	10838	7	-6.8642	0.014047	0.039986	0.962511	731	2	-6.8642
KLHL21	12	0.12469	0.35827	0.976268	6469	6	-0.94096	0.014084	0.040069	0.962511	732	2	-0.94096
BRI3BP	12	0.47557	0.76072	1	13193	5	-0.79367	0.014096	0.040098	0.962511	733	3	-0.79367
ANKLE1	12	0.4305	0.72746	1	12665	6	-3.4141	0.01415	0.040236	0.962511	734	4	-3.4141
PTTG1	3	0.573	0.82442	1	14222	1	2.0684	0.014162	0.040261	0.962511	735	2	2.0684
TRO	12	0.30046	0.60699	1	10680	7	-6.7251	0.014169	0.040278	0.962511	736	3	-6.7251
SH3BGRL2	3	0.2756	0.57931	1	10230	1	2.3587	0.01426	0.040495	0.962511	737	2	2.3587
DAPP1	12	0.82824	0.94184	1	16339	3	-0.79367	0.014269	0.040517	0.962511	738	4	-0.79367
NECAB2	12	0.17236	0.44271	0.986583	7922	4	-0.79367	0.014308	0.040623	0.962511	739	4	-0.79367
WDR16	12	0.48925	0.77061	1	13335	6	-3.6045	0.014316	0.040638	0.962511	740	3	-3.6045
CD27	12	0.32799	0.63624	1	11147	3	-0.79367	0.014341	0.040688	0.962511	741	3	-0.79367
PFKFB2	12	0.18343	0.46085	0.986583	8247	4	-0.79367	0.014352	0.040721	0.962511	742	3	-0.79367
NSMF	12	0.50813	0.78357	1	13566	5	-0.79367	0.014398	0.040827	0.962511	743	2	-0.79367
ZNF454	8	0.61777	0.85089	1	14647	4	-3.592	0.01441	0.040855	0.962511	744	3	-3.592
OR11H4	6	0.55325	0.81205	1	14031	3	-2.9384	0.014411	0.040857	0.962511	745	3	-2.9384
HHIPL1	12	0.32334	0.63142	1	11067	5	-0.79367	0.014419	0.040874	0.962511	746	1	-0.79367
SMIM2	5	0.4312	0.72803	1	12675	3	-6.8136	0.014462	0.040975	0.962511	747	1	-6.8136
GLMN	3	0.69414	0.88639	1	15370	1	2.4855	0.014495	0.041063	0.962511	748	2	2.4855
SSC5D	12	0.014151	0.069711	0.872526	1410	6	-4.2414	0.014505	0.041087	0.962511	749	4	-4.2414
OSR1	10	0.14855	0.40186	0.978988	7251	7	-7.7998	0.014522	0.041126	0.962511	750	1	-7.7998
ZNF679	1	0.98545	0.99396	1	17442	0	9.8402	0.014547	0.041192	0.962511	751	1	9.8402
C17orf49	12	0.12628	0.36126	0.976268	6519	7	-3.9782	0.014553	0.041207	0.962511	752	3	-3.9782
RNF11	4	0.98892	0.99512	1	17474	0	0.99567	0.014571	0.041256	0.962511	753	2	0.99567
TBCCD1	8	0.8285	0.94193	1	16344	3	-0.79367	0.014582	0.041275	0.962511	754	2	-0.79367
LRRC42	12	0.062347	0.22314	0.953179	4132	7	-8.2464	0.014587	0.041287	0.962511	755	1	-8.2464
KCNK16	12	0.98985	0.99544	1	17508	1	-0.79367	0.014587	0.041287	0.962511	756	3	-0.79367
RHOT1	10	0.73381	0.90381	1	15662	4	-0.79367	0.014629	0.041392	0.962511	757	3	-0.79367
KIAA1841	12	0.11235	0.33422	0.970314	6070	8	-7.0047	0.014647	0.041438	0.962511	758	2	-7.0047
OR9Q1	7	0.3484	0.65712	1	11471	1	-0.79367	0.014688	0.041537	0.962511	760	2	-0.79367
C16orf89	12	0.67366	0.87708	1	15058	4	-0.79367	0.014688	0.041536	0.962511	759	2	-0.79367
C11orf21	12	0.11984	0.34891	0.973907	6327	7	-7.853	0.014755	0.041713	0.962511	761	1	-7.853
KCNT1	12	0.10053	0.31036	0.970314	5628	6	-4.1658	0.014758	0.041722	0.962511	762	2	-4.1658
GUCA1B	12	0.10653	0.32265	0.970314	5853	6	-4.1543	0.014798	0.04183	0.962511	763	2	-4.1543
HIST1H3F	3	0.9966	0.99823	1	17595	0	1.7283	0.014807	0.041852	0.962511	764	1	1.7283
GNRH2	7	0.026025	0.11419	0.900957	2236	2	-0.79367	0.014817	0.041869	0.962511	765	1	-0.79367
ZNF3	12	0.47128	0.7576	1	13156	4	-0.79367	0.014852	0.041951	0.962511	766	4	-0.79367
PDLIM3	12	0.16082	0.42313	0.983352	7581	5	-2.4463	0.014855	0.041963	0.962511	767	2	-2.4463
HEPHL1	12	0.59706	0.839	1	14461	4	-0.79367	0.014858	0.041969	0.962511	768	3	-0.79367
CES5A	12	0.39947	0.70387	1	12268	6	-3.5464	0.014863	0.04198	0.962511	769	3	-3.5464
POFUT2	12	0.72391	0.89952	1	15574	4	-0.79367	0.014913	0.042117	0.962511	770	3	-0.79367
TRHDE	12	0.73189	0.90296	1	15641	4	-0.79367	0.014916	0.042128	0.962511	771	4	-0.79367
CACNG7	12	0.34151	0.65001	1	11358	4	-0.79367	0.014939	0.042184	0.962511	772	3	-0.79367
LIX1	12	0.068429	0.23909	0.954689	4420	8	-7.8048	0.014956	0.042228	0.962511	773	2	-7.8048
XRCC4	4	0.98892	0.99512	1	17475	0	1.3188	0.014975	0.042274	0.962511	774	2	1.3188
SLC7A6	12	0.24391	0.54198	0.994784	9613	5	-0.79367	0.015001	0.042339	0.962511	775	4	-0.79367
C1orf226	12	0.18041	0.45589	0.986583	8142	6	-4.2755	0.015004	0.042345	0.962511	776	3	-4.2755
EMX1	12	0.023285	0.10478	0.89437	2069	6	-0.80405	0.015023	0.042393	0.962511	777	1	-0.80405
ZCCHC12	7	0.87826	0.95864	1	16661	2	1.5943	0.015047	0.042444	0.962511	778	3	1.5943
CARD11	12	0.025483	0.11231	0.900957	2194	9	-8.0163	0.01509	0.042539	0.962511	779	1	-8.0163
LRRC61	9	0.35623	0.665	1	11609	3	-0.79367	0.015093	0.04255	0.962511	780	2	-0.79367
CHADL	12	0.60474	0.84365	1	14527	6	-3.1151	0.015135	0.04266	0.962511	781	4	-3.1151
CCNE1	12	0.1959	0.48015	0.989554	8562	2	-0.79367	0.015157	0.042713	0.962511	782	4	-0.79367
ANKRD49	4	0.98892	0.99512	1	17501	0	1.2811	0.015158	0.042714	0.962511	783	2	1.2811
TRPC1	12	0.32203	0.63003	1	11040	5	-0.79367	0.015207	0.042823	0.962511	784	4	-0.79367
COL19A1	12	0.067217	0.236	0.954689	4354	4	-0.79367	0.015218	0.042848	0.962511	785	4	-0.79367
RAD51AP1	9	0.68216	0.88102	1	15286	3	1.0373	0.01526	0.042951	0.962511	786	2	1.0373
TLDC2	12	0.80418	0.9337	1	16196	2	-0.79367	0.015264	0.042961	0.962511	787	2	-0.79367
GPR182	9	0.33854	0.64702	1	11312	5	-7.4193	0.015269	0.04297	0.962511	788	1	-7.4193
TSPAN16	10	0.34995	0.65875	1	11501	5	-3.9028	0.015276	0.042988	0.962511	789	2	-3.9028
MYL7	12	0.1798	0.45485	0.986583	8124	5	-0.79367	0.01532	0.043096	0.963298	790	2	-0.79367
ZNF202	12	0.04101	0.16202	0.934567	3061	7	-7.7904	0.015358	0.0432	0.963298	791	2	-7.7904
ROCK1	12	0.063992	0.22752	0.953179	4208	5	-0.79367	0.015385	0.043263	0.963298	792	4	-0.79367
OR6S1	7	0.20028	0.48601	0.99024	8666	4	-7.4377	0.015415	0.043331	0.963298	793	2	-7.4377
APOBEC1	8	0.4428	0.73666	1	12817	4	-4.1799	0.015419	0.043337	0.963298	794	1	-4.1799
TMC6	12	0.81482	0.93737	1	16262	2	-0.79367	0.015425	0.043351	0.963298	795	1	-0.79367
RNF121	12	0.066963	0.23532	0.954689	4345	2	0.65046	0.01545	0.043415	0.963298	796	4	0.65046
C7orf50	11	0.14988	0.40419	0.979648	7284	7	-7.4006	0.015556	0.043661	0.963298	797	2	-7.4006
NAGPA	12	0.17697	0.45026	0.986583	8051	6	-4.2666	0.015586	0.04373	0.963298	798	3	-4.2666
STOM	12	0.10993	0.32942	0.970314	5974	5	-0.79367	0.015591	0.04374	0.963298	799	3	-0.79367
KCTD2	12	0.21207	0.50168	0.990781	8928	5	-0.58578	0.015603	0.043768	0.963298	800	4	-0.58578
TUSC2	11	0.026504	0.11587	0.902962	2267	6	-6.7264	0.015612	0.04379	0.963298	801	2	-6.7264
ACPT	12	0.87616	0.95794	1	16648	3	-0.79367	0.015626	0.043822	0.963298	802	1	-0.79367
HAGH	12	0.52104	0.79187	1	13690	5	-0.79367	0.015652	0.043884	0.963298	803	4	-0.79367
VRK1	8	0.32149	0.62947	1	11029	2	-0.79367	0.01567	0.043929	0.963298	804	2	-0.79367
COL7A1	12	0.054238	0.20059	0.951102	3722	9	-6.5384	0.015675	0.043941	0.963298	805	2	-6.5384
B3GALTL	12	0.11057	0.33068	0.970314	5998	6	-4.2046	0.015693	0.043977	0.963298	806	1	-4.2046
RBM14	12	0.099235	0.30777	0.970314	5588	3	-0.79367	0.015705	0.044004	0.963298	807	3	-0.79367
HELB	12	0.1762	0.44903	0.986583	8032	7	-7.6965	0.015794	0.044235	0.966874	808	2	-7.6965
NOS1AP	12	0.34829	0.65701	1	11469	5	-0.79367	0.015825	0.044303	0.966874	809	2	-0.79367
PTGFRN	12	0.022146	0.10091	0.892882	1989	8	-8.2292	0.015894	0.044475	0.966874	810	1	-8.2292
VIMP	12	0.84424	0.94711	1	16446	4	-0.79367	0.015913	0.044522	0.966874	811	3	-0.79367
ANKRD54	12	0.19462	0.47845	0.989554	8527	4	-0.79367	0.015924	0.044545	0.966874	812	3	-0.79367
MAGEF1	8	0.65217	0.86723	1	14898	3	-0.79367	0.015927	0.044551	0.966874	813	3	-0.79367
FNDC3B	12	0.92234	0.97391	1	17022	4	-0.79367	0.015934	0.044575	0.966874	814	3	-0.79367
USH1C	12	0.23782	0.53453	0.994784	9467	3	-0.79367	0.015961	0.044638	0.966874	815	3	-0.79367
NXT2	9	0.18447	0.46255	0.986583	8279	4	-0.79367	0.015972	0.044661	0.966874	816	2	-0.79367
RABL6	12	0.61263	0.84836	1	14610	4	-0.79367	0.016033	0.044815	0.966874	817	2	-0.79367
QPCTL	12	0.20341	0.49024	0.99056	8741	7	-6.7403	0.016033	0.044815	0.966874	818	2	-6.7403
APAF1	12	0.31765	0.62546	1	10975	5	-0.79367	0.016045	0.044848	0.966874	819	4	-0.79367
IZUMO3	4	0.20316	0.48991	0.99056	8734	2	-4.8129	0.016061	0.044879	0.966874	820	1	-4.8129
ST6GALNAC3	12	0.49341	0.77355	1	13391	4	-0.79367	0.016132	0.045051	0.968117	821	3	-0.79367
NKAPL	8	0.65515	0.8686	1	14923	3	1.4404	0.016139	0.045066	0.968117	822	3	1.4404
TRPM4	12	0.59921	0.84032	1	14489	5	-0.79367	0.016162	0.045126	0.968117	823	2	-0.79367
GOT1	12	0.058926	0.2136	0.951457	3963	7	-4.5975	0.016185	0.045187	0.968117	824	2	-4.5975
FLRT2	8	0.32693	0.63515	1	11127	3	-0.79367	0.016235	0.04531	0.968117	825	3	-0.79367
SLC16A10	12	0.039938	0.15875	0.930977	3010	6	-3.8176	0.016296	0.045441	0.968117	826	1	-3.8176
CXorf27	3	0.12465	0.3582	0.976268	6468	2	-1.256	0.01633	0.045522	0.968117	827	1	-1.256
PROX2	12	0.036735	0.14887	0.930977	2820	6	-4.2259	0.016361	0.045595	0.968117	828	4	-4.2259
TDP1	12	0.26264	0.56442	0.998292	9973	7	-3.8921	0.016363	0.045602	0.968117	829	2	-3.8921
ATP2B1	12	0.63816	0.86075	1	14809	5	-0.79367	0.016415	0.045721	0.968117	830	3	-0.79367
ZIM3	7	0.06185	0.22177	0.953179	4103	2	-0.79367	0.016421	0.045736	0.968117	831	2	-0.79367
VEPH1	12	0.67861	0.87938	1	15260	5	-0.79367	0.016426	0.045749	0.968117	832	2	-0.79367
WDR34	12	0.5336	0.79978	1	13823	6	-3.813	0.01643	0.045757	0.968117	833	1	-3.813
SYNPR	12	0.93009	0.97643	1	17071	1	-0.79367	0.01647	0.045842	0.968117	834	4	-0.79367
ACVR2A	12	0.011735	0.059417	0.867309	1203	6	-1.2655	0.016495	0.045895	0.968117	835	2	-1.2655
C7orf61	12	0.18312	0.46033	0.986583	8230	4	-0.79367	0.016497	0.0459	0.968117	837	2	-0.79367
ELOVL4	11	0.15145	0.40695	0.98118	7327	6	-6.4869	0.016497	0.0459	0.968117	836	4	-6.4869
ZNF225	6	0.013021	0.064898	0.870686	1309	4	-9.038	0.016508	0.045923	0.968117	838	2	-9.038
HECTD1	12	0.29577	0.60188	1	10599	7	-7.3134	0.016564	0.046056	0.96976	839	3	-7.3134
MARK4	12	0.3054	0.61232	1	10776	6	-3.6107	0.016623	0.046211	0.970797	840	4	-3.6107
STAC2	12	0.22718	0.52117	0.992878	9264	5	-0.79367	0.016631	0.046225	0.970797	841	1	-0.79367
C1orf147	9	0.082523	0.27219	0.964105	4986	3	-0.79367	0.016652	0.04627	0.970797	842	3	-0.79367
ENO4	12	0.29407	0.60003	1	10562	5	-0.79367	0.016698	0.04638	0.971947	843	2	-0.79367
PMM2	8	0.12187	0.35287	0.976268	6380	3	-0.79367	0.016744	0.046489	0.972529	844	2	-0.79367
PBX4	12	0.0096675	0.050296	0.857527	1032	8	-8.746	0.016755	0.046518	0.972529	845	4	-8.746
DMP1	9	0.52683	0.79549	1	13755	4	-0.79367	0.016878	0.046803	0.975752	846	1	-0.79367
JMJD4	12	0.15932	0.42054	0.983352	7538	6	-3.7242	0.016932	0.046931	0.975752	848	1	-3.7242
SIN3A	12	0.14081	0.38802	0.977172	6997	8	-7.3453	0.016932	0.046931	0.975752	847	1	-7.3453
DNAH10	12	0.272	0.57516	0.999666	10164	4	0.25916	0.01695	0.046973	0.975752	849	4	0.25916
CRIP2	12	0.82078	0.93936	1	16294	2	-0.79367	0.01698	0.047045	0.975752	850	4	-0.79367
ZNF605	7	0.46658	0.75418	1	13096	4	-6.6121	0.017011	0.047119	0.975752	851	3	-6.6121
ATPAF2	12	0.2962	0.60235	1	10604	7	-5.8374	0.017016	0.047128	0.975752	852	2	-5.8374
SPATA32	12	0.23495	0.53087	0.994784	9409	6	-4.3098	0.017032	0.047167	0.975752	853	4	-4.3098
FKBP4	12	0.69129	0.88512	1	15355	5	-0.79367	0.017033	0.047169	0.975752	854	2	-0.79367
ADH4	11	0.06392	0.22733	0.953179	4204	6	-5.62	0.017096	0.047325	0.975868	855	3	-5.62
GALNT18	12	0.99471	0.99736	1	17550	2	-0.79367	0.017133	0.047421	0.975868	856	3	-0.79367
SERINC4	12	0.22959	0.5242	0.993424	9318	3	-0.35796	0.017177	0.047529	0.975868	857	4	-0.35796
SEC14L3	12	0.5952	0.83788	1	14443	6	-3.5329	0.017182	0.047541	0.975868	858	2	-3.5329
PSPN	8	0.0077105	0.041455	0.836006	876	4	-4.8312	0.017206	0.047596	0.975868	859	2	-4.8312
TMEM102	12	0.84394	0.947	1	16445	4	-0.79367	0.017233	0.047659	0.975868	860	2	-0.79367
GPR158	12	0.013705	0.067791	0.87207	1370	5	-0.79367	0.017247	0.047689	0.975868	861	3	-0.79367
SEMA4C	12	0.061182	0.21999	0.953179	4075	6	-4.3659	0.017301	0.047814	0.975868	862	3	-4.3659
TXLNG	12	0.14884	0.40236	0.978988	7258	4	-0.79367	0.01733	0.047879	0.975868	863	4	-0.79367
CMTM5	12	0.78674	0.92642	1	16068	3	0.30562	0.017375	0.047996	0.975868	864	4	0.30562
CALCR	12	0.0054609	0.03088	0.804808	676	8	-8.6274	0.017376	0.047997	0.975868	865	2	-8.6274
PI4K2A	12	0.56794	0.82128	1	14166	5	-0.79367	0.017379	0.048005	0.975868	866	4	-0.79367
SLC39A1	12	0.34426	0.65288	1	11406	6	-0.79367	0.017398	0.048046	0.975868	867	4	-0.79367
NMT1	12	1	1	1	17666	0	-0.79367	0.017401	0.048056	0.975868	868	2	-0.79367
APLP1	12	0.42556	0.72376	1	12605	5	-0.42097	0.017441	0.048154	0.975868	869	3	-0.42097
ALOX5AP	10	0.35253	0.66133	1	11545	6	-3.7242	0.01747	0.048222	0.975868	870	3	-3.7242
GLO1	2	0.53519	0.80079	1	13843	1	1.1229	0.017582	0.048478	0.975868	871	1	1.1229
UBE2E1	12	0.39506	0.70037	1	12201	6	-4.4117	0.01761	0.048542	0.975868	872	3	-4.4117
ANHX	12	0.14846	0.40169	0.978791	7250	3	-0.79367	0.017627	0.048581	0.975868	873	3	-0.79367
PLA2G7	5	0.16511	0.4305	0.983352	7723	1	0.80651	0.017666	0.048682	0.975868	874	2	0.80651
VPS26B	12	0.22656	0.52041	0.992878	9246	5	-0.79367	0.017685	0.048726	0.975868	875	2	-0.79367
IFT43	12	0.51402	0.78737	1	13615	5	-0.79367	0.017732	0.048824	0.975868	876	4	-0.79367
CA12	12	0.36555	0.67402	1	11756	6	-3.2989	0.017734	0.048831	0.975868	878	2	-3.2989
ZDHHC23	12	0.95999	0.98542	1	17211	3	-0.79367	0.017734	0.048831	0.975868	877	3	-0.79367
ANKRD65	12	0.57382	0.82496	1	14227	4	-0.79367	0.017743	0.048855	0.975868	879	3	-0.79367
CDH22	12	0.65318	0.8677	1	14906	5	-0.79367	0.017761	0.048884	0.975868	880	4	-0.79367
TCF23	12	0.32726	0.63548	1	11132	7	-3.77	0.017802	0.048977	0.975868	881	2	-3.77
OR7E24	3	0.81115	0.93613	1	16237	1	2.686	0.017824	0.049038	0.975868	882	2	2.686
VPS4B	12	0.38593	0.69306	1	12078	7	-6.2857	0.017887	0.049181	0.975868	883	2	-6.2857
CSAD	12	0.77054	0.91969	1	15942	3	-0.79367	0.017934	0.04929	0.975868	884	4	-0.79367
SGCB	9	0.091711	0.29207	0.968414	5325	6	-7.7346	0.017982	0.049397	0.975868	885	1	-7.7346
PIGB	12	0.97012	0.98869	1	17341	3	-0.79367	0.017984	0.049399	0.975868	886	4	-0.79367
PTPN22	10	0.88773	0.96189	1	16716	3	-0.79367	0.017999	0.049437	0.975868	887	3	-0.79367
RORB	12	0.24225	0.53991	0.994784	9578	7	-3.5421	0.018036	0.049521	0.975868	888	3	-3.5421
ZPLD1	12	0.5457	0.8073	1	13958	5	-0.79367	0.018052	0.049564	0.975868	889	3	-0.79367
ZNF699	10	0.47011	0.75677	1	13142	5	-4.0519	0.018067	0.049598	0.975868	890	1	-4.0519
ZNF793	7	0.73124	0.90268	1	15636	2	-0.79367	0.018078	0.04963	0.975868	891	3	-0.79367
TMEM199	11	0.99598	0.99794	1	17566	1	-0.24398	0.018079	0.049634	0.975868	892	4	-0.24398
COMMD5	2	0.89476	0.96433	1	16782	0	4.7492	0.018087	0.049654	0.975868	893	1	4.7492
ERMN	7	0.74954	0.91062	1	15768	2	-0.79367	0.018175	0.049842	0.975868	894	3	-0.79367
SH3BP4	12	0.25123	0.55098	0.995397	9778	7	-7.2571	0.01818	0.049851	0.975868	895	4	-7.2571
NR4A1	12	0.064707	0.22937	0.953179	4243	3	-0.79367	0.018215	0.049934	0.975868	896	3	-0.79367
TACR1	12	0.51597	0.78861	1	13638	4	-0.79367	0.018237	0.049988	0.975868	897	1	-0.79367
RAPGEF3	12	0.73853	0.90585	1	15699	3	-0.79367	0.018256	0.05002	0.975868	898	4	-0.79367
SRGAP1	12	0.37024	0.67846	1	11843	6	-3.765	0.018277	0.050072	0.975868	899	4	-3.765
CST1	1	0.98161	0.99281	1	17420	0	9.5952	0.018394	0.05035	0.975868	900	1	9.5952
TOMM40L	12	0.57533	0.82589	1	14249	4	-0.79367	0.018405	0.050377	0.975868	901	2	-0.79367
NAALAD2	12	0.0002512	0.0019013	0.640003	52	7	-9.5472	0.018449	0.050485	0.975868	902	2	-9.5472
OR4K13	6	0.43998	0.73455	1	12775	1	0.25311	0.018478	0.050545	0.975868	903	2	0.25311
LDHD	12	0.39846	0.70307	1	12252	5	-0.79367	0.018527	0.050649	0.975868	904	2	-0.79367
TWF1	8	0.38783	0.69469	1	12105	3	-0.79367	0.018545	0.050683	0.975868	905	2	-0.79367
ABAT	12	0.79826	0.93121	1	16150	5	-0.79367	0.018561	0.050722	0.975868	906	3	-0.79367
SPATA6	12	0.28518	0.59018	1	10403	6	-4.2616	0.018571	0.05074	0.975868	907	1	-4.2616
OR2W3	7	0.26502	0.56725	0.998292	10019	2	-0.79367	0.018573	0.050745	0.975868	908	2	-0.79367
TCAIM	9	0.95328	0.98328	1	17173	2	-0.79367	0.01862	0.050849	0.975868	909	3	-0.79367
ZNF438	12	0.026577	0.11613	0.903342	2271	8	-7.6976	0.018638	0.050891	0.975868	910	1	-7.6976
RHOD	12	0.32248	0.63051	1	11049	7	-6.9401	0.018641	0.0509	0.975868	911	3	-6.9401
AZI2	5	0.50985	0.78466	1	13580	2	-0.79367	0.018662	0.050944	0.975868	912	2	-0.79367
ACOT13	8	0.8226	0.93998	1	16307	3	-0.79367	0.01867	0.050961	0.975868	913	2	-0.79367
RNF217	11	0.42444	0.72295	1	12592	4	-0.79367	0.018699	0.051032	0.975868	914	3	-0.79367
SH2D5	12	0.84555	0.94757	1	16457	2	-0.79367	0.018705	0.051042	0.975868	915	3	-0.79367
ALKBH6	12	0.91398	0.97097	1	16982	2	-0.79367	0.01872	0.051089	0.975868	916	4	-0.79367
GSK3B	12	0.76355	0.91665	1	15888	4	-0.79367	0.018779	0.051221	0.975868	917	3	-0.79367
LURAP1L	11	0.68736	0.88342	1	15333	4	-0.79367	0.018814	0.051315	0.975868	918	1	-0.79367
PRPF38A	5	0.85008	0.94909	1	16486	1	1.4444	0.018823	0.051332	0.975868	919	2	1.4444
RAPH1	12	0.53993	0.80366	1	13893	3	-0.79367	0.018862	0.051415	0.975868	920	4	-0.79367
AP2B1	12	0.77089	0.91982	1	15948	5	-0.79367	0.018871	0.051432	0.975868	921	3	-0.79367
SLC16A14	12	0.40565	0.7087	1	12342	5	-0.79367	0.018901	0.05151	0.975868	922	3	-0.79367
TMEM9	12	0.052732	0.19631	0.948237	3656	7	-7.7524	0.018905	0.05152	0.975868	923	3	-7.7524
D2HGDH	12	0.23053	0.52536	0.993721	9337	6	-3.664	0.018935	0.051591	0.975868	924	3	-3.664
KLHDC2	12	0.27097	0.57403	0.999185	10147	6	-4.0452	0.018938	0.051604	0.975868	925	4	-4.0452
PPIA	4	0.20742	0.49552	0.990698	8833	3	-7.6144	0.018946	0.051621	0.975868	926	1	-7.6144
BCDIN3D	12	0.11374	0.33699	0.970314	6123	5	-0.79367	0.018981	0.051702	0.975868	927	3	-0.79367
GJC3	7	0.76423	0.91696	1	15893	2	-0.79367	0.018989	0.051718	0.975868	928	2	-0.79367
FRYL	12	0.0917	0.29205	0.968414	5323	7	-7.2237	0.018993	0.051727	0.975868	929	3	-7.2237
LEMD3	12	0.245	0.54335	0.994784	9638	6	-3.7136	0.019005	0.051757	0.975868	931	2	-3.7136
EMD	12	0.22892	0.52335	0.992923	9310	6	-4.1338	0.019005	0.051757	0.975868	930	2	-4.1338
KATNA1	12	0.18476	0.46301	0.987033	8287	6	-4.2666	0.019085	0.051925	0.975868	932	4	-4.2666
ABHD15	12	0.46217	0.75099	1	13046	5	-0.79367	0.019097	0.051955	0.975868	933	2	-0.79367
IRF1	12	0.067211	0.23598	0.954689	4353	6	-4.3637	0.019115	0.051996	0.975868	934	3	-4.3637
POLQ	12	0.93648	0.97832	1	17110	3	0.71628	0.019145	0.052064	0.975868	935	4	0.71628
KCNN2	12	0.0010138	0.0068748	0.717062	166	7	-8.3356	0.019167	0.052116	0.975868	936	3	-8.3356
HEATR4	12	0.59459	0.83749	1	14438	6	-3.5397	0.019172	0.05213	0.975868	937	1	-3.5397
HTR4	12	0.0029537	0.018362	0.757219	426	6	-4.2537	0.019177	0.052142	0.975868	938	4	-4.2537
MBD3L1	8	0.25823	0.55924	0.998261	9893	3	-0.79367	0.019196	0.052195	0.975868	939	3	-0.79367
SLC2A12	12	0.78464	0.92553	1	16051	5	-0.79367	0.01921	0.05223	0.975868	940	2	-0.79367
TSGA13	7	0.136	0.37934	0.976268	6842	4	-7.793	0.019214	0.052239	0.975868	941	1	-7.793
BCAP31	11	0.20071	0.48657	0.99024	8677	4	-0.79367	0.019221	0.052262	0.975868	942	4	-0.79367
VEGFA	12	0.97216	0.98942	1	17348	1	-0.11258	0.019221	0.052263	0.975868	943	4	-0.11258
CDX4	12	0.54925	0.80952	1	13991	5	-0.79367	0.019239	0.052296	0.975868	944	2	-0.79367
ERBB2	12	0.89421	0.96415	1	16751	2	-0.79367	0.019245	0.052309	0.975868	945	4	-0.79367
RBBP9	9	0.32909	0.63738	1	11167	5	-7.4619	0.019261	0.052348	0.975868	946	3	-7.4619
GOLGA7B	12	0.18312	0.46033	0.986583	8229	4	-0.79367	0.019306	0.052454	0.975868	947	1	-0.79367
TMEM26	12	0.28245	0.5871	1	10358	4	-0.11258	0.01935	0.052545	0.975868	948	4	-0.11258
NPY2R	9	0.46414	0.75244	1	13068	4	-0.89795	0.019369	0.052588	0.975868	949	3	-0.89795
SHANK3	12	0.10514	0.31985	0.970314	5805	6	-6.4353	0.019371	0.052593	0.975868	950	3	-6.4353
H2AFY2	12	0.10045	0.3102	0.970314	5626	8	-7.9992	0.019414	0.052687	0.975868	951	2	-7.9992
ANKAR	12	0.20649	0.4943	0.990698	8808	6	-3.8851	0.019442	0.052764	0.975868	952	3	-3.8851
TRAPPC6A	12	0.13873	0.38428	0.976268	6949	2	-0.79367	0.019443	0.052765	0.975868	953	4	-0.79367
IL17RB	12	0.41616	0.71669	1	12470	5	-0.79367	0.019476	0.052842	0.975868	954	2	-0.79367
IBTK	12	0.4996	0.77801	1	13470	6	-3.8921	0.019506	0.052913	0.975868	955	2	-3.8921
C9orf89	12	0.11663	0.34266	0.972736	6219	6	-3.755	0.01951	0.052922	0.975868	956	2	-3.755
CCNY	12	0.55208	0.81128	1	14011	6	-3.765	0.019548	0.053031	0.975868	957	3	-3.765
LRRC46	12	0.75114	0.91129	1	15780	4	-0.79367	0.019564	0.053074	0.975868	958	4	-0.79367
TWIST1	7	0.83957	0.94558	1	16412	2	-0.79367	0.019567	0.053083	0.975868	959	3	-0.79367
PRPSAP2	12	0.97263	0.98957	1	17354	2	-0.79367	0.019573	0.053094	0.975868	960	3	-0.79367
WDFY4	12	0.09397	0.29679	0.968414	5397	7	-4.4404	0.019607	0.053174	0.975868	961	3	-4.4404
C21orf62	8	0.029775	0.12676	0.90939	2461	6	-8.3527	0.019637	0.05324	0.975868	962	1	-8.3527
PNN	12	0.89945	0.96595	1	16890	4	-0.79367	0.01964	0.053243	0.975868	963	3	-0.79367
PTGER2	12	0.18114	0.45712	0.986583	8168	5	-0.79367	0.019664	0.053297	0.975868	964	2	-0.79367
RFPL2	1	0.98031	0.99238	1	17414	0	9.4626	0.019694	0.053372	0.975868	965	1	9.4626
REXO1	12	0.42439	0.72291	1	12591	3	-0.79367	0.019773	0.053548	0.975868	966	2	-0.79367
NUPL2	10	0.31749	0.62528	1	10968	4	-0.79367	0.019793	0.053595	0.975868	967	2	-0.79367
NKX2-4	12	0.74101	0.90695	1	15714	5	-1.0482	0.019826	0.053683	0.975868	968	3	-1.0482
S100PBP	11	0.38828	0.69503	1	12112	4	-0.79367	0.019829	0.053689	0.975868	969	3	-0.79367
CCNI	12	0.0065412	0.036016	0.828368	768	6	-4.2789	0.019831	0.053691	0.975868	970	3	-4.2789
MED8	12	0.43553	0.73128	1	12737	5	-0.79367	0.01984	0.053707	0.975868	971	2	-0.79367
FUT11	12	0.44132	0.73553	1	12794	5	-0.79367	0.019847	0.053719	0.975868	972	3	-0.79367
SEPT7	2	0.89476	0.96433	1	16772	0	4.7084	0.019861	0.053748	0.975868	973	1	4.7084
RFTN2	12	0.099605	0.30852	0.970314	5599	6	-3.9481	0.019907	0.05386	0.976889	974	2	-3.9481
HOXB5	12	0.41065	0.71251	1	12402	3	-0.79367	0.020013	0.054099	0.980223	975	2	-0.79367
MS4A4A	7	0.54434	0.80645	1	13943	2	1.3253	0.020074	0.054237	0.981551	976	3	1.3253
SYNJ1	12	0.1196	0.34842	0.973907	6315	8	-7.6916	0.020157	0.054433	0.981551	977	3	-7.6916
KIF4A	8	0.61531	0.84968	1	14630	2	-0.79367	0.020169	0.054466	0.981551	978	2	-0.79367
PTPMT1	12	0.55021	0.81013	1	13999	4	-0.79367	0.020174	0.054475	0.981551	979	1	-0.79367
GPR18	5	0.060667	0.21854	0.952467	4051	2	-0.38655	0.020203	0.05453	0.981551	980	1	-0.38655
MSRA	12	0.090395	0.28928	0.966727	5281	6	-3.858	0.020214	0.054547	0.981551	981	3	-3.858
ABCB1	12	0.30827	0.61541	1	10824	6	-4.1658	0.020328	0.054795	0.981551	982	3	-4.1658
RHD	3	0.022742	0.10293	0.893983	2034	2	-9.7119	0.020392	0.054965	0.981551	983	1	-9.7119
OR1J1	6	0.035455	0.1449	0.923573	2770	3	-5.0788	0.02042	0.055027	0.981551	984	2	-5.0788
RPP40	8	0.99988	0.99988	1	17646	0	-0.79367	0.020422	0.055033	0.981551	985	3	-0.79367
ACRV1	6	0.94392	0.98044	1	17136	1	-0.27793	0.020441	0.05507	0.981551	987	1	-0.27793
BSX	12	0.21217	0.50181	0.990781	8932	7	-6.5941	0.020441	0.055069	0.981551	986	2	-6.5941
OVOL3	12	0.60373	0.84302	1	14524	3	-0.79367	0.020446	0.055078	0.981551	988	2	-0.79367
KIF3B	12	0.38248	0.68987	1	12025	3	-0.79367	0.020458	0.05511	0.981551	989	4	-0.79367
HNF4G	12	0.37175	0.67991	1	11864	5	-0.79367	0.020479	0.055168	0.981551	990	3	-0.79367
SLC25A3	12	0.29039	0.59597	1	10508	4	-0.79367	0.020485	0.05518	0.981551	991	3	-0.79367
OR5B3	2	0.17969	0.45468	0.986583	8122	1	0.25222	0.020489	0.05519	0.981551	992	1	0.25222
ATXN7L3	12	0.77465	0.92148	1	15989	2	-0.79367	0.020525	0.055266	0.981551	993	4	-0.79367
TPO	12	0.025939	0.11391	0.900957	2229	5	-0.79367	0.020539	0.05529	0.981551	994	3	-0.79367
FIGN	10	0.24964	0.54909	0.994784	9747	5	-0.85702	0.020595	0.055423	0.981551	995	2	-0.85702
DUOXA1	12	0.57654	0.82664	1	14265	6	-3.3285	0.020641	0.055528	0.981551	998	2	-3.3285
CBX8	12	0.034104	0.14066	0.916954	2710	7	-7.3681	0.020641	0.055528	0.981551	997	2	-7.3681
ZNF711	12	0.095408	0.29978	0.968414	5465	7	-7.606	0.020641	0.055528	0.981551	996	4	-7.606
NUAK1	12	0.061481	0.2208	0.953179	4085	5	-0.79367	0.020723	0.055707	0.981551	999	4	-0.79367
MARVELD3	12	0.038415	0.15406	0.930977	2916	7	-4.9512	0.020772	0.055812	0.981551	1000	2	-4.9512
GPN3	12	0.93043	0.97653	1	17075	3	-0.79367	0.020774	0.05582	0.981551	1001	2	-0.79367
ANAPC7	12	0.78834	0.92705	1	16080	5	-0.79367	0.020841	0.055978	0.981551	1002	2	-0.79367
RFPL4B	9	0.051998	0.19423	0.948237	3616	6	-8.6199	0.020847	0.055989	0.981551	1003	3	-8.6199
PMFBP1	12	0.14881	0.40231	0.978988	7256	6	-4.1278	0.020888	0.056092	0.981551	1004	2	-4.1278
C1orf87	12	0.11993	0.34906	0.974166	6330	4	-0.79367	0.021041	0.056447	0.981551	1005	2	-0.79367
ABCB6	12	0.061954	0.22208	0.953179	4108	7	-7.8621	0.021064	0.056511	0.981551	1006	3	-7.8621
ADPRH	12	0.050247	0.18916	0.945617	3530	6	-3.765	0.021107	0.056614	0.981551	1007	2	-3.765
YARS2	12	0.9482	0.98173	1	17149	1	-0.79367	0.021182	0.056801	0.981551	1008	2	-0.79367
CD96	11	0.046545	0.17859	0.944998	3330	5	-0.79367	0.021201	0.056842	0.981551	1009	2	-0.79367
TMPRSS4	12	0.11661	0.34261	0.972736	6218	8	-7.936	0.021264	0.056999	0.981551	1010	2	-7.936
INHBC	12	0.26081	0.56227	0.998292	9939	6	-3.89	0.021267	0.057002	0.981551	1011	4	-3.89
C1orf63	11	0.039798	0.15831	0.930977	2992	6	-7.684	0.021276	0.057027	0.981551	1012	2	-7.684
MEX3A	12	0.056187	0.20604	0.951102	3827	8	-6.6077	0.021307	0.057103	0.981551	1013	1	-6.6077
OR1L6	3	0.96586	0.9873	1	17263	0	1.8471	0.021347	0.057181	0.981551	1014	2	1.8471
TSPAN14	12	0.71869	0.8972	1	15532	5	-0.79367	0.021388	0.057279	0.981551	1015	2	-0.79367
MAS1	7	0.1375	0.38201	0.976268	6902	3	-0.79367	0.021406	0.057319	0.981551	1016	3	-0.79367
ZZEF1	12	0.28683	0.59193	1	10438	4	-0.79367	0.021441	0.057398	0.981551	1017	2	-0.79367
PHF20L1	12	0.32588	0.63408	1	11115	6	-4.191	0.021466	0.057457	0.981551	1018	3	-4.191
NDUFA9	12	0.086676	0.28129	0.964236	5145	6	-3.7894	0.021542	0.057629	0.981551	1020	2	-3.7894
LRRC10	8	0.81777	0.93834	1	16276	2	-0.79367	0.021542	0.057628	0.981551	1019	2	-0.79367
AGFG2	12	0.35592	0.66468	1	11603	5	-0.79367	0.021565	0.057677	0.981551	1021	3	-0.79367
STAG2	12	0.98891	0.99512	1	17467	1	-0.79367	0.021746	0.058101	0.981551	1022	4	-0.79367
GRID1	12	0.06948	0.24182	0.955262	4467	5	-0.79367	0.021774	0.05816	0.981551	1023	2	-0.79367
TMED3	12	0.77775	0.9227	1	16000	3	-0.79367	0.02181	0.058248	0.981551	1024	2	-0.79367
ACER1	12	0.57535	0.8259	1	14251	5	-0.79367	0.021828	0.058284	0.981551	1025	4	-0.79367
SLC30A6	8	0.076002	0.25762	0.963922	4721	5	-8.3323	0.021839	0.058305	0.981551	1026	1	-8.3323
SSH3	12	0.035899	0.14625	0.926834	2787	6	-4.4608	0.021841	0.058311	0.981551	1027	2	-4.4608
TCF4	12	0.33647	0.64496	1	11274	6	-4.4427	0.021846	0.058323	0.981551	1028	4	-4.4427
TOP3B	12	0.5884	0.83382	1	14378	4	-0.79367	0.021889	0.058417	0.981551	1029	4	-0.79367
RASAL2	12	0.015593	0.075691	0.883615	1507	7	-7.7561	0.021974	0.058609	0.981551	1030	3	-7.7561
ACOT1	1	0.97799	0.99148	1	17400	0	9.2277	0.022008	0.058688	0.981551	1031	1	9.2277
PDCD2L	12	0.35857	0.66726	1	11648	6	-1.1204	0.022025	0.058729	0.981551	1032	4	-1.1204
HSPA13	12	0.20519	0.49257	0.990698	8776	3	-0.79367	0.02204	0.05877	0.981551	1033	2	-0.79367
ABHD14B	12	0.35857	0.66726	1	11644	6	-4.2019	0.022073	0.058842	0.981551	1034	3	-4.2019
RBM18	8	0.64176	0.86239	1	14837	2	-0.38563	0.022112	0.058924	0.981551	1035	3	-0.38563
LAPTM5	12	0.36739	0.67578	1	11790	5	-0.79367	0.022155	0.059023	0.981551	1036	3	-0.79367
LPP	12	0.6764	0.87836	1	15240	5	-0.79367	0.022181	0.059085	0.981551	1037	3	-0.79367
BEAN1	12	0.56646	0.82035	1	14153	5	-0.79367	0.022193	0.059116	0.981551	1038	3	-0.79367
UQCRC2	12	0.75412	0.91254	1	15801	3	-0.79367	0.022241	0.059241	0.981551	1039	4	-0.79367
FBXO27	12	0.99484	0.99742	1	17554	2	-0.79367	0.022245	0.059255	0.981551	1040	4	-0.79367
ELL2	12	0.043659	0.16998	0.942715	3184	7	-6.988	0.022256	0.05928	0.981551	1041	3	-6.988
FUT10	12	0.77323	0.92087	1	15977	3	1.0506	0.022301	0.059375	0.981551	1042	3	1.0506
PTPRQ	12	0.44971	0.74181	1	12891	6	-4.0385	0.022307	0.059389	0.981551	1043	2	-4.0385
C17orf59	7	0.91354	0.97082	1	16979	1	-0.79367	0.022329	0.059436	0.981551	1044	2	-0.79367
MATN1	12	0.33331	0.6417	1	11224	4	-0.79367	0.022361	0.059505	0.981551	1045	3	-0.79367
TARM1	12	0.051567	0.19297	0.948237	3590	9	-7.9509	0.022373	0.059527	0.981551	1046	1	-7.9509
ARL3	8	0.11576	0.34093	0.972435	6192	2	-0.34681	0.022473	0.059747	0.981551	1047	3	-0.34681
TMEM110	12	0.59396	0.83712	1	14435	6	-5.9944	0.022507	0.059822	0.981551	1048	2	-5.9944
ADAM33	12	0.41678	0.71716	1	12485	3	-0.79367	0.022511	0.059832	0.981551	1049	4	-0.79367
RPS6KA3	12	0.26436	0.56647	0.998292	10006	5	-0.79367	0.022546	0.059895	0.981551	1050	4	-0.79367
KLHL13	12	0.12639	0.36145	0.976268	6523	7	-7.6722	0.022573	0.05996	0.981551	1051	2	-7.6722
INTU	12	0.89662	0.96495	1	16870	4	0.40388	0.022586	0.05999	0.981551	1052	4	0.40388
GRAMD1A	12	0.58756	0.83335	1	14371	4	-0.79367	0.022603	0.060029	0.981551	1053	3	-0.79367
PHF8	12	0.27787	0.58189	1	10262	5	-0.79367	0.022608	0.06004	0.981551	1054	4	-0.79367
NPR2	12	0.21743	0.50861	0.990781	9060	7	-7.5766	0.022645	0.060124	0.981551	1055	3	-7.5766
THRA	12	0.16362	0.42792	0.983352	7669	5	-0.79367	0.022653	0.060142	0.981551	1056	4	-0.79367
TMEM44	12	0.17238	0.44274	0.986583	7924	6	-4.0716	0.022684	0.060212	0.981551	1057	3	-4.0716
KPNA1	12	0.75991	0.91506	1	15845	5	-0.79367	0.022693	0.060231	0.981551	1058	4	-0.79367
BRMS1L	8	0.17515	0.44733	0.986583	8001	4	-3.4759	0.022707	0.060259	0.981551	1059	3	-3.4759
OVCH1	12	0.17426	0.44586	0.986583	7967	8	-7.5874	0.022741	0.060333	0.981551	1060	3	-7.5874
CCDC65	12	0.019801	0.09267	0.891938	1830	7	-4.5073	0.022773	0.060407	0.981551	1061	1	-4.5073
CLRN2	10	0.024829	0.11008	0.900957	2156	5	-4.8951	0.022794	0.060448	0.981551	1062	2	-4.8951
MLYCD	12	0.19487	0.47881	0.989554	8531	5	-0.79367	0.022805	0.060478	0.981551	1063	4	-0.79367
SUZ12	7	0.90924	0.96928	1	16955	1	-0.79367	0.022811	0.060491	0.981551	1064	3	-0.79367
OR5M9	9	0.1338	0.3753	0.976268	6773	5	-6.1875	0.022827	0.060527	0.981551	1065	2	-6.1875
C1orf74	7	0.97529	0.99052	1	17373	1	-0.79367	0.022839	0.060556	0.981551	1067	2	-0.79367
DNAJB4	4	0.049719	0.18767	0.945617	3495	2	-4.2566	0.022839	0.060556	0.981551	1066	1	-4.2566
CAMK1D	12	0.16498	0.43027	0.983352	7720	6	-3.7449	0.02284	0.06056	0.981551	1068	1	-3.7449
C20orf194	12	0.21619	0.50702	0.990781	9031	5	-0.79367	0.02284	0.060561	0.981551	1069	2	-0.79367
ADAM23	12	0.36654	0.67497	1	11776	7	-3.755	0.022844	0.060574	0.981551	1070	3	-3.755
ZFP1	6	0.081015	0.26886	0.963922	4918	2	-0.79367	0.022848	0.060582	0.981551	1071	2	-0.79367
ST14	12	0.21719	0.5083	0.990781	9052	6	-4.0108	0.022851	0.060588	0.981551	1072	3	-4.0108
ACTL6B	12	0.49276	0.77305	1	13382	4	-0.79367	0.022894	0.06069	0.981551	1073	3	-0.79367
UNC45B	12	0.041671	0.16404	0.936328	3095	5	-0.79367	0.022906	0.060715	0.981551	1074	2	-0.79367
ABCD1	12	0.45385	0.74486	1	12934	3	-0.79367	0.022985	0.060914	0.981551	1075	4	-0.79367
IL20	5	0.88764	0.96186	1	16715	1	-0.79367	0.023005	0.060958	0.981551	1076	2	-0.79367
PDE6B	12	0.18482	0.46312	0.987033	8289	5	-0.79367	0.023052	0.061064	0.981551	1077	4	-0.79367
RIN2	12	0.078869	0.26408	0.963922	4824	5	-0.79367	0.023139	0.061251	0.981551	1078	3	-0.79367
ZNRF4	9	0.71551	0.89583	1	15508	3	0.56851	0.023167	0.061317	0.981551	1079	2	0.56851
OR4L1	4	0.070287	0.24388	0.955262	4501	2	-2.7494	0.023187	0.061355	0.981551	1080	2	-2.7494
HK2	12	0.42195	0.72103	1	12550	5	-0.79367	0.023187	0.061355	0.981551	1081	2	-0.79367
KRT38	10	0.52496	0.79435	1	13732	3	-0.79367	0.023195	0.061369	0.981551	1082	3	-0.79367
SAT1	8	0.46901	0.75597	1	13119	3	-0.79367	0.023217	0.061417	0.981551	1083	1	-0.79367
PNPLA5	12	0.77401	0.9212	1	15982	4	-0.79367	0.023229	0.061446	0.981551	1084	4	-0.79367
ORC1	12	0.7703	0.91957	1	15939	3	-0.79367	0.023239	0.061463	0.981551	1085	2	-0.79367
FAM194B	12	0.070849	0.24539	0.955262	4528	5	-3.2912	0.023247	0.061479	0.981551	1086	4	-3.2912
EBF2	12	0.12645	0.36155	0.976268	6524	7	-6.3663	0.023261	0.061522	0.981551	1087	2	-6.3663
PLAT	12	0.41499	0.71581	1	12452	4	-0.79367	0.023338	0.061684	0.981551	1088	4	-0.79367
RGS11	12	0.27319	0.57655	1	10178	4	-0.79367	0.023372	0.06176	0.981551	1089	1	-0.79367
KIAA1009	12	0.33382	0.64224	1	11227	4	-0.79367	0.023393	0.061811	0.981551	1090	4	-0.79367
FRAT2	7	0.66424	0.87277	1	14983	3	-0.79367	0.023413	0.061849	0.981551	1091	2	-0.79367
ZNF257	1	0.97656	0.99097	1	17388	0	9.0091	0.023439	0.061911	0.981551	1092	1	9.0091
SCNN1A	12	0.054406	0.20107	0.951102	3732	5	-3.2416	0.023506	0.062064	0.981551	1093	2	-3.2416
SCNN1D	12	0.052929	0.19688	0.948237	3666	6	-4.4239	0.023571	0.062202	0.981551	1095	1	-4.4239
ABCC8	12	0.070593	0.24469	0.955262	4515	3	-0.79367	0.023571	0.062202	0.981551	1094	2	-0.79367
ABCD4	12	0.10353	0.31655	0.970314	5755	5	-0.79367	0.02358	0.062228	0.981551	1096	2	-0.79367
GIGYF1	12	0.066069	0.23299	0.954689	4306	5	-0.79367	0.023747	0.062612	0.981551	1097	2	-0.79367
SELE	12	0.008027	0.042903	0.843065	899	7	-7.0345	0.023747	0.062612	0.981551	1098	2	-7.0345
PIH1D2	6	0.13036	0.36885	0.976268	6655	3	-4.7893	0.023811	0.062755	0.981551	1099	1	-4.7893
TRIM50	12	0.45523	0.74589	1	12947	6	-3.3639	0.023871	0.062886	0.981551	1100	2	-3.3639
FOXD3	10	0.62396	0.85393	1	14688	4	-0.79367	0.023872	0.062887	0.981551	1101	3	-0.79367
ZNF461	5	0.13019	0.36851	0.976268	6652	2	-0.79367	0.023889	0.06293	0.981551	1102	2	-0.79367
MPHOSPH9	12	0.57841	0.82777	1	14282	5	-0.79367	0.023892	0.062938	0.981551	1103	4	-0.79367
HIBADH	12	0.16653	0.43288	0.983352	7770	6	-3.8361	0.023939	0.063039	0.981551	1104	4	-3.8361
EIF4A1	12	0.43295	0.72937	1	12695	3	-0.79367	0.023958	0.063083	0.981551	1105	3	-0.79367
TMEM204	12	0.25473	0.55508	0.996992	9833	7	-7.3549	0.023995	0.063179	0.981551	1106	2	-7.3549
CYLC2	4	0.89213	0.96341	1	16738	1	-0.79367	0.023996	0.063183	0.981551	1107	1	-0.79367
DLEU7	8	0.37364	0.6817	1	11896	4	-3.9442	0.024	0.063189	0.981551	1108	2	-3.9442
ADAM12	12	0.7321	0.90307	1	15643	4	-0.79367	0.024036	0.063272	0.981551	1109	4	-0.79367
CYYR1	12	0.032599	0.13584	0.914212	2624	8	-7.8993	0.02407	0.063348	0.981551	1110	1	-7.8993
KBTBD12	12	0.17737	0.45093	0.986583	8059	5	-0.79367	0.02407	0.063348	0.981551	1111	2	-0.79367
DRP2	12	0.3354	0.64386	1	11249	5	-0.79367	0.024107	0.063427	0.981551	1112	2	-0.79367
GPR132	12	0.90735	0.96862	1	16945	3	0.17341	0.02411	0.063433	0.981551	1113	4	0.17341
DYNC1LI1	12	0.21726	0.50837	0.990781	9054	5	-3.2208	0.024119	0.063452	0.981551	1114	3	-3.2208
ATP5H	1	0.97586	0.99071	1	17381	0	8.9601	0.024139	0.063494	0.981551	1115	1	8.9601
SLCO6A1	12	0.82308	0.94013	1	16309	3	-0.79367	0.024152	0.063524	0.981551	1116	4	-0.79367
SENP5	12	0.18286	0.45995	0.986583	8218	2	-0.105	0.024161	0.063547	0.981551	1117	4	-0.105
CST6	12	0.68167	0.88081	1	15281	5	-0.79367	0.02418	0.063585	0.981551	1118	4	-0.79367
EMC7	8	0.48804	0.76979	1	13324	4	-3.31	0.024222	0.063686	0.981551	1119	3	-3.31
TMC2	12	0.00059598	0.0042216	0.677993	110	8	-8.9079	0.024236	0.063724	0.981551	1120	1	-8.9079
AASS	12	0.14033	0.38715	0.977172	6990	4	-0.74248	0.024245	0.063744	0.981551	1121	3	-0.74248
LPGAT1	7	0.8144	0.93721	1	16257	1	0.63652	0.02425	0.06376	0.981551	1122	3	0.63652
KCNJ14	12	0.80239	0.93295	1	16179	3	-0.79367	0.024254	0.063768	0.981551	1123	4	-0.79367
RASSF5	12	0.91274	0.97053	1	16973	3	-0.79367	0.024272	0.06381	0.981551	1124	3	-0.79367
BIRC2	8	0.41899	0.71882	1	12512	3	-0.79367	0.024283	0.063833	0.981551	1125	2	-0.79367
LIFR	12	0.15713	0.41678	0.983352	7479	5	-0.79367	0.024296	0.063867	0.981551	1126	4	-0.79367
CPQ	12	0.23322	0.52868	0.994784	9386	7	-7.527	0.024336	0.063954	0.981551	1127	1	-7.527
TMED6	9	0.24792	0.54698	0.994784	9699	4	-0.79367	0.024359	0.064014	0.981551	1128	3	-0.79367
KIAA0146	12	0.010845	0.055516	0.861876	1135	6	-3.7894	0.02439	0.064089	0.981551	1129	4	-3.7894
APCS	7	0.29343	0.59932	1	10555	3	-0.79367	0.024397	0.064104	0.981551	1130	2	-0.79367
GLYR1	12	0.062332	0.2231	0.953179	4129	6	-0.79367	0.024456	0.064236	0.981551	1131	2	-0.79367
ZDHHC11B	3	0.96586	0.9873	1	17261	0	2.8265	0.024528	0.064384	0.981551	1132	2	2.8265
PARP9	12	0.28959	0.59504	1	10493	6	-4.2641	0.024566	0.064476	0.981551	1133	3	-4.2641
SLC24A3	12	0.0018343	0.011865	0.739372	282	8	-9.129	0.024624	0.064586	0.981551	1134	4	-9.129
GOT1L1	12	0.18119	0.4572	0.986583	8173	8	-3.858	0.024635	0.064609	0.981551	1135	1	-3.858
ITPKB	12	0.88359	0.96046	1	16693	4	-0.79367	0.024657	0.064657	0.981551	1136	4	-0.79367
ARFIP1	5	0.99641	0.99814	1	17582	0	0.88981	0.024668	0.06468	0.981551	1137	2	0.88981
ITGAX	12	0.13805	0.38305	0.976268	6930	4	0.013107	0.024694	0.064737	0.981551	1138	3	0.013107
NRIP3	12	0.92371	0.9744	1	17029	3	-0.79367	0.024702	0.064753	0.981551	1139	1	-0.79367
SEMA4D	12	0.040803	0.16142	0.933338	3053	6	-4.1686	0.024741	0.064843	0.981551	1140	3	-4.1686
C12orf77	7	0.60165	0.84176	1	14507	2	-0.79367	0.024782	0.064937	0.981551	1141	3	-0.79367
PANX2	12	0.55208	0.81128	1	14014	6	-3.765	0.024785	0.064941	0.981551	1142	4	-3.765
AP5S1	12	0.028085	0.1212	0.904209	2364	7	-7.5938	0.024801	0.064982	0.981551	1143	2	-7.5938
EHBP1	12	0.34693	0.65565	1	11450	6	-0.55206	0.024827	0.065035	0.981551	1144	4	-0.55206
STOX2	12	0.001378	0.0091239	0.729826	218	8	-8.8753	0.024901	0.06521	0.981551	1145	1	-8.8753
RMDN2	7	0.2213	0.51364	0.992045	9145	2	-0.79367	0.024935	0.065288	0.981551	1146	3	-0.79367
NOXO1	12	0.99135	0.99599	1	17520	2	-0.79367	0.024977	0.065396	0.981551	1147	3	-0.79367
HHATL	12	0.1722	0.44246	0.986583	7919	6	-5.1059	0.025001	0.065455	0.981551	1148	1	-5.1059
YOD1	12	0.17436	0.44605	0.986583	7974	7	-7.7632	0.025003	0.065461	0.981551	1149	2	-7.7632
PARP14	12	0.45188	0.74341	1	12914	6	-4.0316	0.025035	0.065532	0.981551	1150	2	-4.0316
MT1A	1	0.97494	0.99038	1	17370	0	8.9012	0.025059	0.065581	0.981551	1151	1	8.9012
PMM1	12	0.032349	0.13504	0.914212	2609	6	-4.1992	0.0251	0.065677	0.981551	1152	2	-4.1992
NOTUM	12	0.56066	0.81672	1	14106	5	-0.79367	0.025167	0.065849	0.981551	1153	1	-0.79367
BCO2	12	0.061978	0.22215	0.953179	4111	5	-0.04684	0.025227	0.065983	0.981551	1154	4	-0.04684
INTS4	12	0.33527	0.64373	1	11247	4	-0.79367	0.025263	0.066076	0.981551	1155	3	-0.79367
PAN3	12	0.0065669	0.036141	0.828368	769	10	-8.316	0.025266	0.066078	0.981551	1156	1	-8.316
SIK2	12	0.09738	0.30389	0.96937	5535	7	-4.1992	0.025332	0.066229	0.981551	1157	4	-4.1992
L2HGDH	12	0.057557	0.20987	0.951457	3885	6	-4.0213	0.025339	0.06625	0.981551	1158	3	-4.0213
RAB3D	12	0.021247	0.097812	0.892882	1929	7	-7.8703	0.025384	0.06635	0.981551	1159	3	-7.8703
ADPRHL2	12	0.46038	0.74969	1	13012	4	-0.79367	0.025384	0.06635	0.981551	1160	2	-0.79367
IFLTD1	12	0.49773	0.77668	1	13451	6	-3.7749	0.025432	0.06646	0.981551	1161	3	-3.7749
PDLIM2	12	0.29728	0.60353	1	10619	7	-7.2	0.025479	0.066566	0.981551	1162	3	-7.2
VIPAS39	12	0.16381	0.42826	0.983352	7674	7	-4.1814	0.025494	0.066604	0.981551	1163	3	-4.1814
RRBP1	12	0.043537	0.16964	0.942395	3180	3	-0.79367	0.025499	0.066614	0.981551	1164	2	-0.79367
CDK20	12	0.52989	0.7974	1	13785	6	-3.8222	0.025511	0.066649	0.981551	1165	2	-3.8222
SNAPC2	12	0.98307	0.99325	1	17430	2	-0.79367	0.025556	0.066748	0.981551	1166	2	-0.79367
NUP155	12	0.71963	0.89761	1	15537	4	-0.79367	0.025556	0.06675	0.981551	1167	3	-0.79367
GPR125	12	0.60064	0.84117	1	14498	5	-0.79367	0.02557	0.066784	0.981551	1168	3	-0.79367
CEACAM4	6	0.61889	0.85143	1	14653	1	-0.79367	0.025576	0.066798	0.981551	1169	1	-0.79367
NOA1	12	0.29549	0.60157	1	10586	6	-3.6651	0.025626	0.066918	0.981551	1170	2	-3.6651
KCNJ6	12	0.017477	0.08344	0.886	1653	7	-4.6808	0.025632	0.066933	0.981551	1171	3	-4.6808
PRDM8	12	0.59381	0.83703	1	14434	6	-3.3639	0.025671	0.067025	0.981551	1172	2	-3.3639
METTL6	9	0.099852	0.30901	0.970314	5610	5	-7.3943	0.025711	0.067111	0.981551	1173	3	-7.3943
CDPF1	10	0.22565	0.51927	0.992878	9234	4	-0.79367	0.025768	0.067233	0.981551	1174	3	-0.79367
NUP35	3	0.84942	0.94887	1	16478	1	1.6995	0.025777	0.067254	0.981551	1175	2	1.6995
PPM1N	12	0.65328	0.86774	1	14907	4	-0.79367	0.025785	0.067276	0.981551	1176	4	-0.79367
HOMEZ	10	0.035362	0.1446	0.923573	2765	5	-4.3004	0.02581	0.067335	0.981551	1177	2	-4.3004
TGM1	12	0.62707	0.85542	1	14713	5	-0.79367	0.025831	0.067384	0.981551	1178	2	-0.79367
MCHR1	12	0.29232	0.59811	1	10537	7	-7.2776	0.025897	0.067542	0.981551	1179	1	-7.2776
TAX1BP1	12	0.12861	0.36554	0.976268	6605	6	-3.5329	0.025933	0.067623	0.981551	1180	2	-3.5329
LRIG2	12	0.44658	0.73951	1	12865	6	-0.89754	0.025963	0.067687	0.981551	1181	1	-0.89754
NCOA1	12	0.38016	0.68774	1	11993	5	-0.79367	0.025976	0.067717	0.981551	1182	3	-0.79367
SEC61G	1	0.97401	0.99006	1	17363	0	8.8596	0.025992	0.067749	0.981551	1183	1	8.8596
GJD2	11	0.88733	0.96175	1	16712	3	-0.79367	0.025995	0.067761	0.981551	1184	3	-0.79367
NLRP11	12	0.99646	0.99817	1	17590	1	-0.79367	0.025999	0.067772	0.981551	1185	4	-0.79367
KIAA0753	12	0.076879	0.2596	0.963922	4753	6	-3.8176	0.026023	0.067818	0.981551	1186	4	-3.8176
NUGGC	12	0.023638	0.10599	0.895429	2091	6	-1.0574	0.026028	0.067833	0.981551	1187	4	-1.0574
CHRDL2	12	0.10841	0.32637	0.970314	5918	4	-0.79367	0.02603	0.067838	0.981551	1188	1	-0.79367
CABLES1	12	0.90025	0.96621	1	16897	4	-0.79367	0.026033	0.067843	0.981551	1189	4	-0.79367
PRDM5	12	0.030937	0.13053	0.910743	2530	7	-7.3398	0.026067	0.067908	0.981551	1190	4	-7.3398
PPP1CA	12	0.25568	0.5562	0.997139	9854	4	-0.79367	0.026096	0.067981	0.981551	1191	2	-0.79367
ADM2	7	0.72975	0.90209	1	15625	2	-0.79367	0.026097	0.067983	0.981551	1192	3	-0.79367
MAPK13	12	0.57892	0.82809	1	14286	5	-0.79367	0.026108	0.068008	0.981551	1193	3	-0.79367
FCER2	12	0.067919	0.23778	0.954689	4394	4	-0.79367	0.026111	0.068013	0.981551	1194	4	-0.79367
RIT1	7	0.72767	0.90119	1	15605	2	-0.79367	0.026176	0.068173	0.981551	1195	3	-0.79367
RYK	3	0.49499	0.77468	1	13413	1	0.56851	0.026182	0.068182	0.981551	1196	1	0.56851
OR6C1	2	0.89476	0.96433	1	16784	0	4.5615	0.026183	0.068184	0.981551	1197	1	4.5615
CACNG2	12	0.10514	0.31985	0.970314	5804	7	-6.6895	0.026219	0.068266	0.981551	1198	4	-6.6895
RBCK1	12	0.47149	0.75776	1	13159	4	-0.79367	0.026229	0.068292	0.981551	1199	1	-0.79367
USP50	8	0.53383	0.79991	1	13830	4	-3.9246	0.026232	0.068298	0.981551	1200	2	-3.9246
NPPC	7	0.97747	0.99129	1	17397	1	-0.79367	0.026261	0.068361	0.981551	1201	2	-0.79367
FCGBP	12	0.052677	0.19617	0.948237	3651	6	-4.2494	0.026263	0.068367	0.981551	1202	4	-4.2494
RFC5	12	0.69518	0.88684	1	15378	5	-3.1885	0.026275	0.068395	0.981551	1203	3	-3.1885
SPSB3	12	0.08134	0.26957	0.963922	4933	8	-7.671	0.026295	0.068438	0.981551	1204	1	-7.671
GUCA1C	3	0.96586	0.9873	1	17300	0	2.0077	0.026303	0.068464	0.981551	1205	2	2.0077
CLPB	12	0.014517	0.071172	0.875572	1435	7	-5.2534	0.026332	0.068527	0.981551	1206	2	-5.2534
MTCH1	12	0.74543	0.90884	1	15743	3	-0.016449	0.026336	0.06854	0.981551	1207	4	-0.016449
NEK1	12	0.19873	0.48391	0.989792	8635	3	-0.79367	0.026362	0.068593	0.981551	1208	2	-0.79367
NXPE2	9	0.10563	0.32086	0.970314	5822	6	-7.2696	0.026364	0.0686	0.981551	1209	2	-7.2696
SCRIB	12	0.76243	0.91617	1	15876	4	-0.79367	0.026397	0.068668	0.981551	1210	2	-0.79367
chr10Rand	584	0.011067	0.056477	0.864288	1150	313	-6.7413	0.026406	0.068688	0.981551	1211	69	-6.7413
LONRF1	12	0.028998	0.12426	0.907231	2419	8	-7.7591	0.026428	0.06872	0.981551	1212	1	-7.7591
TSSC1	12	0.79125	0.92828	1	16100	4	-0.79367	0.026455	0.068778	0.981551	1213	2	-0.79367
YME1L1	9	0.11705	0.34348	0.97332	6233	5	-6.9468	0.026462	0.068791	0.981551	1214	3	-6.9468
GALNT5	12	0.18696	0.46654	0.987473	8342	5	-0.79367	0.026469	0.068808	0.981551	1215	4	-0.79367
C8B	12	0.094151	0.29717	0.968414	5407	8	-7.5062	0.02647	0.068811	0.981551	1216	3	-7.5062
DCLK1	12	0.038204	0.15339	0.930977	2903	5	-0.79367	0.026484	0.068841	0.981551	1217	4	-0.79367
MAP3K7	12	0.11401	0.33749	0.970314	6133	6	-0.95219	0.026494	0.06886	0.981551	1218	2	-0.95219
ZNF410	12	0.17922	0.45393	0.986583	8112	6	-3.7894	0.026509	0.068895	0.981551	1219	4	-3.7894
ZNF862	12	0.21571	0.50642	0.990781	9021	6	-3.6697	0.026561	0.069012	0.981551	1220	3	-3.6697
TMEM179B	12	0.13794	0.38284	0.976268	6923	8	-7.1631	0.026627	0.069164	0.981551	1221	1	-7.1631
CACFD1	12	0.062534	0.22364	0.953179	4140	6	-4.4739	0.026652	0.069211	0.981551	1222	3	-4.4739
CCDC166	12	0.99786	0.99877	1	17606	1	-0.79367	0.026693	0.069306	0.981551	1223	1	-0.79367
AJUBA	12	0.58496	0.83175	1	14343	5	-0.11258	0.026716	0.069356	0.981551	1224	4	-0.11258
HLA-G	5	0.24115	0.53853	0.994784	9548	2	-0.79367	0.026721	0.069367	0.981551	1225	1	-0.79367
SNX31	12	0.45858	0.74834	1	12988	5	-0.79367	0.026734	0.069394	0.981551	1226	2	-0.79367
SLC41A2	8	0.36763	0.676	1	11794	3	-0.79367	0.026741	0.069412	0.981551	1227	1	-0.79367
CTSK	12	0.35884	0.66753	1	11654	5	-0.50257	0.026761	0.069455	0.981551	1228	4	-0.50257
AGBL3	12	0.13454	0.37666	0.976268	6795	7	-1.1142	0.026766	0.069465	0.981551	1229	4	-1.1142
MERTK	12	0.1329	0.3736	0.976268	6739	6	-4.2957	0.026786	0.069512	0.981551	1230	4	-4.2957
METTL16	12	0.032745	0.13631	0.914212	2630	4	-0.79367	0.026793	0.069526	0.981551	1232	2	-0.79367
ZNF500	12	0.027296	0.11861	0.904209	2310	7	-3.8222	0.026793	0.069526	0.981551	1231	2	-3.8222
PAK7	12	0.35147	0.66024	1	11525	4	-0.79367	0.026796	0.069534	0.981551	1233	4	-0.79367
IPCEF1	12	0.079142	0.26472	0.963922	4836	7	-3.8361	0.026814	0.069575	0.981551	1234	3	-3.8361
MACC1	8	0.15326	0.41005	0.983071	7367	3	-0.53399	0.026816	0.06958	0.981551	1235	3	-0.53399
CCNB3	12	0.016658	0.080113	0.885028	1596	4	-0.40168	0.026821	0.069598	0.981551	1236	3	-0.40168
DDT	3	0.32191	0.6299	1	11033	2	-7.7494	0.026824	0.069605	0.981551	1237	1	-7.7494
ITGA11	12	0.252	0.5519	0.99583	9790	6	-0.79367	0.026825	0.069606	0.981551	1238	2	-0.79367
CDHR3	12	0.58802	0.83361	1	14377	5	-0.79367	0.026835	0.069631	0.981551	1239	3	-0.79367
PCCB	12	0.17459	0.44641	0.986583	7982	7	-6.623	0.026925	0.06983	0.981551	1240	1	-6.623
SUMF2	12	0.4483	0.74081	1	12881	5	-1.0482	0.026925	0.06983	0.981551	1241	2	-1.0482
CST9L	6	0.55811	0.81513	1	14088	1	1.5244	0.026939	0.069859	0.981551	1242	2	1.5244
COL22A1	12	0.53264	0.79916	1	13813	5	-0.79367	0.026969	0.06992	0.981551	1243	3	-0.79367
SPAM1	6	0.28692	0.59203	1	10441	1	0.13467	0.027012	0.070021	0.981551	1244	2	0.13467
BRAF	12	0.89568	0.96462	1	16861	3	-0.79367	0.027086	0.070188	0.981551	1245	2	-0.79367
DAP3	12	0.65065	0.86652	1	14887	3	-0.79367	0.027095	0.070211	0.981551	1246	4	-0.79367
WNK2	12	0.98064	0.99251	1	17417	3	-0.79367	0.027115	0.070245	0.981551	1247	4	-0.79367
LCE3C	3	0.96586	0.9873	1	17277	0	1.6883	0.027121	0.070258	0.981551	1248	2	1.6883
TEKT5	12	0.34164	0.65015	1	11360	4	-0.79367	0.027204	0.070403	0.981551	1249	2	-0.79367
C9orf96	12	0.20787	0.49613	0.990698	8842	7	-3.7798	0.027224	0.070445	0.981551	1250	3	-3.7798
HBM	4	0.01937	0.091085	0.891938	1796	1	-0.79367	0.027252	0.070502	0.981551	1251	1	-0.79367
KIF5C	12	0.19904	0.48434	0.99024	8639	7	-4.5919	0.027253	0.070503	0.981551	1252	3	-4.5919
NDST2	12	0.39936	0.70378	1	12266	5	-0.79367	0.027346	0.070678	0.981551	1253	3	-0.79367
ADRB3	10	0.8688	0.95538	1	16602	3	-0.79367	0.027351	0.070686	0.981551	1254	3	-0.79367
DCAF7	12	0.70125	0.88956	1	15416	2	-0.79367	0.02736	0.070703	0.981551	1255	3	-0.79367
DNAJC19	2	0.89476	0.96433	1	16841	0	4.543	0.027374	0.070721	0.981551	1256	1	4.543
SKIL	12	0.01999	0.093337	0.891938	1845	8	-4.5664	0.027403	0.070772	0.981551	1257	3	-4.5664
MFSD4	12	0.68815	0.88378	1	15337	4	-0.79367	0.027423	0.070808	0.981551	1258	2	-0.79367
ARL14	4	0.60878	0.84606	1	14573	1	0.8129	0.02743	0.070817	0.981551	1259	2	0.8129
ZNF385B	12	0.11298	0.33547	0.970314	6097	4	-0.79367	0.02746	0.070867	0.981551	1260	3	-0.79367
CDK5RAP1	12	0.015358	0.074701	0.883615	1486	5	-0.79367	0.027467	0.07088	0.981551	1261	3	-0.79367
NCBP2L	3	0.046439	0.17828	0.944998	3321	2	-9.3926	0.027509	0.070964	0.981551	1262	1	-9.3926
ALDH6A1	12	0.18029	0.45569	0.986583	8137	5	-0.79367	0.02756	0.07105	0.981551	1263	3	-0.79367
RGN	12	0.2706	0.57361	0.999154	10138	5	-0.79367	0.027588	0.071103	0.981551	1264	3	-0.79367
CD247	12	0.10995	0.32946	0.970314	5975	7	-4.1118	0.027588	0.071103	0.981551	1265	2	-4.1118
RSL1D1	6	0.79002	0.92777	1	16090	2	-0.79367	0.02764	0.071184	0.981551	1266	2	-0.79367
ARHGEF25	12	0.28897	0.59434	1	10479	4	-0.79367	0.027724	0.071324	0.981551	1267	3	-0.79367
TXNIP	12	0.77419	0.92128	1	15984	5	-3.0285	0.027753	0.07137	0.981551	1268	3	-3.0285
PAGE1	5	0.3778	0.68557	1	11960	1	0.0081797	0.027772	0.071399	0.981551	1269	2	0.0081797
CDYL2	12	0.15122	0.40655	0.980675	7323	6	-0.98332	0.027775	0.071408	0.981551	1270	3	-0.98332
SPATA31D1	10	0.25789	0.55884	0.998261	9888	6	-7.4286	0.027777	0.071415	0.981551	1271	2	-7.4286
C2CD3	12	0.1889	0.46969	0.988024	8398	4	-0.79367	0.027787	0.071432	0.981551	1272	1	-0.79367
DBX1	12	0.48325	0.76629	1	13270	6	-3.8921	0.027886	0.071633	0.981551	1273	1	-3.8921
DNAH10OS	8	0.10843	0.32641	0.970314	5920	3	-0.79367	0.027892	0.071641	0.981551	1274	2	-0.79367
HBS1L	12	0.71504	0.89561	1	15504	5	-0.79367	0.027941	0.071732	0.981551	1275	2	-0.79367
IQGAP2	12	0.029733	0.12663	0.909372	2460	9	-8.3992	0.027986	0.071803	0.981551	1276	1	-8.3992
FASTKD2	6	0.21619	0.50702	0.990781	9032	1	-0.79367	0.028101	0.072009	0.981551	1277	1	-0.79367
MAP9	6	0.083488	0.27435	0.964105	5015	3	-3.7748	0.028105	0.072013	0.981551	1278	2	-3.7748
DIABLO	9	0.59099	0.83539	1	14404	2	-0.79367	0.028122	0.072046	0.981551	1279	3	-0.79367
MND1	6	0.033428	0.13849	0.915605	2672	3	-4.5836	0.028168	0.072122	0.981551	1280	1	-4.5836
PDCD1	12	0.1472	0.39942	0.978791	7208	7	-4.1293	0.028184	0.072143	0.981551	1282	1	-4.1293
ERBB3	12	0.27689	0.58077	1	10248	5	-0.79367	0.028184	0.072143	0.981551	1281	3	-0.79367
WAPAL	12	0.0078669	0.042152	0.841799	884	6	-4.1308	0.028197	0.072172	0.981551	1283	3	-4.1308
SLC22A2	12	0.12548	0.35977	0.976268	6495	7	-7.1493	0.028284	0.072335	0.981551	1284	1	-7.1493
NANP	7	0.0054011	0.030614	0.804808	666	3	-0.79367	0.028324	0.072408	0.981551	1285	1	-0.79367
GRIA1	12	0.15742	0.41727	0.983352	7487	3	-0.79367	0.02835	0.072466	0.981551	1286	2	-0.79367
JMJD6	12	0.66712	0.87407	1	14999	5	-0.79367	0.028382	0.07252	0.981551	1287	3	-0.79367
ARMCX6	7	0.56036	0.81654	1	14104	2	-0.79367	0.028421	0.072598	0.981551	1288	2	-0.79367
C3orf27	6	0.35309	0.6619	1	11555	2	-1.0482	0.028433	0.072617	0.981551	1289	1	-1.0482
TPBG	9	0.90053	0.96631	1	16899	2	-0.79367	0.028469	0.072685	0.981551	1290	2	-0.79367
BAIAP2	12	0.38437	0.69162	1	12044	6	-4.1715	0.028473	0.072688	0.981551	1291	2	-4.1715
PLEKHH3	12	0.5625	0.81784	1	14125	5	-0.79367	0.028482	0.072701	0.981551	1292	2	-0.79367
RAB2B	12	0.9406	0.97947	1	17125	3	0.17389	0.02852	0.072767	0.981551	1293	3	0.17389
LRRCC1	9	0.039543	0.15752	0.930977	2981	7	-7.9806	0.028543	0.072798	0.981551	1294	1	-7.9806
DLK1	12	0.011396	0.057929	0.865073	1183	8	-7.2237	0.028549	0.072812	0.981551	1295	2	-7.2237
SASH1	12	0.84344	0.94685	1	16443	3	-0.79367	0.02863	0.072958	0.981551	1296	3	-0.79367
CIDEA	12	0.25994	0.56123	0.998264	9932	3	-0.79367	0.028666	0.073019	0.981551	1297	3	-0.79367
HIST1H1D	3	0.12201	0.35316	0.976268	6390	1	1.2609	0.028675	0.073036	0.981551	1298	2	1.2609
PFKM	12	0.38894	0.69555	1	12123	6	-4.0037	0.028681	0.073047	0.981551	1299	2	-4.0037
SIMC1	12	0.036497	0.14807	0.930139	2811	5	-0.79367	0.028687	0.073054	0.981551	1300	2	-0.79367
EHBP1L1	12	0.22515	0.51862	0.992878	9221	7	-6.2283	0.028733	0.073138	0.981551	1301	2	-6.2283
PMAIP1	4	0.7778	0.92272	1	16001	1	2.0509	0.028738	0.073147	0.981551	1302	2	2.0509
NAPSA	12	0.26624	0.56866	0.998292	10045	6	-4.2311	0.028753	0.073177	0.981551	1303	2	-4.2311
SYT10	12	0.25034	0.54996	0.994939	9765	3	-0.47734	0.028798	0.073252	0.981551	1304	3	-0.47734
SLBP	10	0.83405	0.94378	1	16371	3	-0.79367	0.028804	0.07326	0.981551	1305	3	-0.79367
ATAD5	12	0.34455	0.65317	1	11412	5	-0.79367	0.028813	0.073281	0.981551	1306	2	-0.79367
FNDC8	12	0.058928	0.2136	0.951457	3964	6	-4.6406	0.028821	0.073295	0.981551	1307	2	-4.6406
CCNI2	12	0.35186	0.66065	1	11531	7	-6.744	0.028847	0.073343	0.981551	1308	2	-6.744
LEPROTL1	11	0.056369	0.20658	0.951102	3837	7	-7.6155	0.028875	0.07339	0.981551	1309	2	-7.6155
HMMR	8	0.58514	0.83185	1	14347	2	0.26533	0.028918	0.073461	0.981551	1310	3	0.26533
NCK2	12	0.14842	0.40161	0.978791	7246	7	-6.5497	0.028946	0.073511	0.981551	1311	2	-6.5497
UPP1	12	0.20085	0.48676	0.99024	8678	7	-6.9799	0.028982	0.073571	0.981551	1312	3	-6.9799
SPARCL1	12	0.4282	0.72577	1	12634	4	-0.79367	0.029012	0.073622	0.981551	1313	1	-0.79367
GLG1	12	0.02094	0.096676	0.892882	1903	7	-7.9608	0.029056	0.073703	0.981551	1314	2	-7.9608
PRDM15	12	0.63724	0.86031	1	14801	4	-0.79367	0.029078	0.073741	0.981551	1315	2	-0.79367
SMAD9	12	0.14748	0.39993	0.978791	7212	7	-7.3792	0.029107	0.073786	0.981551	1316	3	-7.3792
PROK1	7	0.61401	0.84905	1	14623	3	-0.79367	0.029129	0.073823	0.981551	1317	2	-0.79367
VCAN	12	0.00050138	0.0036147	0.677993	92	5	-0.79367	0.029144	0.073845	0.981551	1318	2	-0.79367
CAPN13	12	0.21412	0.50435	0.990781	8990	5	-0.79367	0.02915	0.073852	0.981551	1319	3	-0.79367
CNPY3	12	0.19782	0.48278	0.989554	8618	5	-0.79367	0.029197	0.073933	0.981551	1320	3	-0.79367
OC90	12	0.53763	0.80227	1	13868	6	-1.2442	0.029211	0.073955	0.981551	1321	2	-1.2442
RAB7L1	12	0.24475	0.54306	0.994784	9633	6	-4.2153	0.029238	0.074006	0.981551	1322	2	-4.2153
GEMIN4	10	0.0039307	0.02341	0.790634	523	5	-4.2126	0.02924	0.074007	0.981551	1323	1	-4.2126
ANKRD29	12	0.075477	0.25645	0.962286	4708	6	-0.79367	0.029269	0.074052	0.981551	1324	3	-0.79367
IL27RA	12	0.066313	0.23364	0.954689	4313	7	-4.4725	0.02931	0.074115	0.981551	1325	2	-4.4725
IL22	8	0.16788	0.43517	0.984328	7807	2	0.14574	0.029332	0.074165	0.981551	1326	3	0.14574
MRO	11	0.29099	0.59664	1	10519	3	-0.79367	0.02939	0.074273	0.981551	1327	1	-0.79367
RBM20	12	0.0019276	0.012455	0.739372	291	7	-7.082	0.029403	0.07429	0.981551	1328	3	-7.082
RDH8	12	0.18589	0.46481	0.987473	8310	7	-7.6847	0.02947	0.074404	0.981551	1329	3	-7.6847
MROH2A	12	0.18785	0.46796	0.987473	8366	5	-0.79367	0.029475	0.074411	0.981551	1330	2	-0.79367
C2CD2	12	0.11469	0.33883	0.970314	6164	7	-7.2877	0.029488	0.074432	0.981551	1331	2	-7.2877
FLVCR1	12	0.067908	0.23776	0.954689	4392	5	-0.79367	0.029596	0.074626	0.981551	1332	3	-0.79367
TATDN2	12	0.26246	0.56422	0.998292	9968	6	-1.1897	0.029607	0.07465	0.981551	1333	1	-1.1897
KIAA1429	12	0.74651	0.90929	1	15748	3	-0.79367	0.02963	0.074695	0.981551	1335	3	-0.79367
TBC1D4	12	0.37258	0.6807	1	11879	5	-0.79367	0.02963	0.074695	0.981551	1334	2	-0.79367
FAM20A	12	0.16647	0.43279	0.983352	7766	4	-0.79367	0.029655	0.074745	0.981551	1336	3	-0.79367
BOLA1	7	0.33642	0.64491	1	11270	4	-6.7851	0.029658	0.074749	0.981551	1337	1	-6.7851
EBF3	12	0.45292	0.74417	1	12925	6	-4.0282	0.029674	0.07477	0.981551	1338	3	-4.0282
PURB	9	0.11386	0.33721	0.970314	6127	6	-7.6262	0.029711	0.074834	0.981551	1339	1	-7.6262
MEF2C	12	0.073797	0.25271	0.958684	4654	6	-4.1218	0.02974	0.074875	0.981551	1340	1	-4.1218
KCNH1	12	0.15536	0.41373	0.983352	7428	7	-7.49	0.029806	0.074992	0.981551	1341	1	-7.49
OR14J1	8	0.77903	0.92321	1	16010	2	-0.79367	0.029813	0.075004	0.981551	1342	2	-0.79367
TNIP2	12	0.052877	0.19675	0.948237	3660	8	-8.1689	0.029905	0.07517	0.981551	1344	1	-8.1689
STAT6	12	0.17426	0.44586	0.986583	7969	8	-7.4409	0.029905	0.07517	0.981551	1343	2	-7.4409
BOD1L1	12	0.099968	0.30925	0.970314	5616	4	-0.79367	0.029939	0.075221	0.981551	1345	3	-0.79367
DROSHA	12	0.27545	0.57915	1	10226	6	-4.2285	0.029943	0.075229	0.981551	1346	2	-4.2285
LRRC25	12	0.052656	0.19611	0.948237	3645	6	-3.9536	0.030004	0.075341	0.981551	1347	1	-3.9536
SCARA5	12	0.15829	0.41877	0.983352	7512	6	-0.79367	0.030011	0.075349	0.981551	1348	3	-0.79367
F11R	12	0.098603	0.30645	0.970314	5573	5	-0.79367	0.030025	0.075368	0.981551	1349	3	-0.79367
RPUSD1	12	0.073844	0.25283	0.958684	4657	8	-7.9831	0.03007	0.075436	0.981551	1350	2	-7.9831
KLF16	10	0.51456	0.78771	1	13619	3	-0.79367	0.030121	0.075537	0.981551	1351	2	-0.79367
CDK16	12	0.07234	0.24922	0.956292	4600	7	-7.4338	0.030136	0.075564	0.981551	1352	2	-7.4338
ADRM1	12	0.20176	0.48803	0.99024	8697	6	-4.3418	0.030203	0.075684	0.981551	1353	2	-4.3418
GLCE	12	0.28979	0.59527	1	10496	4	-0.79367	0.030247	0.07576	0.981551	1354	3	-0.79367
PREX2	12	0.18875	0.46945	0.988013	8394	7	-7.648	0.030269	0.0758	0.981551	1355	1	-7.648
GRIA2	12	0.56066	0.81672	1	14105	4	-0.79367	0.030335	0.075919	0.981551	1356	2	-0.79367
ANGPT2	7	0.011142	0.05682	0.864288	1157	5	-8.5508	0.030354	0.075955	0.981551	1357	1	-8.5508
NIPSNAP3A	4	0.92972	0.97633	1	17067	1	-0.79367	0.030367	0.075981	0.981551	1358	1	-0.79367
ANKRD1	12	0.081613	0.27016	0.963922	4950	5	-0.79367	0.030401	0.076032	0.981551	1359	2	-0.79367
NONO	5	0.94998	0.98227	1	17161	1	-0.79367	0.03042	0.076067	0.981551	1360	2	-0.79367
SLC47A1	12	0.21743	0.50861	0.990781	9063	7	-7.4468	0.030467	0.076146	0.981551	1361	2	-7.4468
CCT8L2	1	0.96952	0.98849	1	17337	0	8.5499	0.030484	0.076176	0.981551	1362	1	8.5499
ARHGEF17	12	0.063991	0.22752	0.953179	4207	5	-0.79367	0.030533	0.076275	0.981551	1363	1	-0.79367
CST8	5	0.58558	0.83212	1	14353	1	-0.79367	0.030587	0.076374	0.981551	1364	2	-0.79367
THOP1	12	0.30887	0.61604	1	10829	3	-0.79367	0.030599	0.076402	0.981551	1365	2	-0.79367
MAN1B1	12	0.25685	0.55763	0.997881	9867	5	-0.79367	0.030665	0.076517	0.981551	1366	2	-0.79367
PPIE	9	0.032883	0.13672	0.914887	2640	5	-6.9483	0.030717	0.076598	0.981551	1367	2	-6.9483
FARSB	12	0.44745	0.74017	1	12874	4	-0.79367	0.030764	0.076683	0.981551	1368	1	-0.79367
OSMR	12	0.03475	0.14268	0.919232	2741	6	-3.7894	0.030764	0.076683	0.981551	1369	1	-3.7894
MAGEB6	3	0.64788	0.86526	1	14875	1	-0.79367	0.0309	0.076919	0.981551	1370	1	-0.79367
MYB	12	0.97298	0.9897	1	17356	3	-0.79367	0.030907	0.076934	0.981551	1371	3	-0.79367
RAD9B	6	0.06272	0.22414	0.953179	4148	4	-8.7559	0.030958	0.077022	0.981551	1372	2	-8.7559
CD1D	12	0.92646	0.97536	1	17048	3	-0.79367	0.030996	0.07709	0.981551	1373	2	-0.79367
ZBTB43	10	0.66432	0.87281	1	14986	3	-0.79367	0.031022	0.077136	0.981551	1374	3	-0.79367
MRPL51	5	0.06725	0.23608	0.954689	4355	2	-0.79367	0.031066	0.077213	0.981551	1375	1	-0.79367
SPTBN4	12	0.32974	0.63802	1	11178	6	-3.8359	0.031161	0.077383	0.981551	1376	2	-3.8359
SLC5A10	12	0.3786	0.68633	1	11970	5	-0.79367	0.031166	0.077394	0.981551	1377	3	-0.79367
ATIC	12	0.99044	0.99566	1	17512	2	-0.79367	0.031235	0.077518	0.981551	1378	3	-0.79367
UBXN6	12	0.5318	0.79861	1	13803	6	-3.1984	0.03126	0.077552	0.981551	1379	1	-3.1984
NOSTRIN	8	0.22222	0.51485	0.992245	9164	3	0.083268	0.031266	0.077564	0.981551	1380	3	0.083268
[truncated: 16,286 more rows]
