# Supplementary material for: ABHD11 maintains 2-oxoglutarate metabolism by preserving functional lipoylation of the 2-oxoglutarate dehydrogenase complex
Source: Nat Commun. 2020 Aug 13;11:4046. doi: 10.1038/s41467-020-17862-6 (PMC7426941; doi:10.1038/s41467-020-17862-6)
Supplement: Supplementary file 4 — Supplementary Data 2 [file 41467_2020_17862_MOESM4_ESM.xlsx]

## Sheet: A- PTM search database (PEAKS)
Name	Mono mass	Residue site
(-)-dehydroepigallocatechin	287.056	[C]
(-)-epigallocatechin-3-gallate	456.069	[C]
2,3-dihydro-2,2-dimethyl-7-benzofuranol N-methyl carbamate	58.0293	[S]
2,4-diacetamido-2,4,6-trideoxyglucopyranose	228.111	[N]
2,5-dimethypyrrole	78.0469	[K]
2-amino-3-oxo-butanoic_acid	-2.01565	[SYT], [K]@C
2-OH-ethyl thio-Ser	60.0034	[ST]
3-(carbamidomethylthio)propanoyl	145.02	[K]
3-methyl-2-pyridyl isocyanate	134.048	[X]@N
3-sulfanylpropanoyl	87.9983	[X]
3-Sulfobenzoic succinimidyl ester	183.983	[X]@N
4-hydroxynonenal (HNE)	156.115	[CHK]
4-Oxononenal (ONE)	154.099	[KHC]
4-sulfophenyl isothiocyanate	214.971	[K], [X]@N
5-dimethylaminonaphthalene-1-sulfonyl	233.051	[K], [X]@N
5-hydroxy-N6,N6,N6-trimethyl	59.0497	[K]
Acetaldehyde +26	26.0157	[KH]
Acetaldehyde +28	28.0313	[KH]
Acetylation (K)	42.0106	[K]
Acetylation (N-term)	42.0106	[X]@N
Acetylation (Protein N-term)	42.0106	[X]@N
Acetylation (TSCYH)	42.0106	[TSCYH]
Addition of Carbon to cysteine	12	[C]@N
Addition of DEDGFLYMVYASQETFG	1970.82	[K]
Addition of DFDNB crosslinker	203.998	[QNRK]
Adduct of phenylglyoxal with Arg	266.058	[R]
ADP Ribose addition	541.061	[ESNCR]
Ala->Asp substitution	43.9898	[A]
Ala->Glu substitution	58.0055	[A]
Ala->Gly substitution	-14.0157	[A]
Ala->Pro substitution	26.0157	[A]
Ala->Ser substitution	15.9949	[A]
Ala->Thr substitution	30.0106	[A]
Ala->Val substitution	28.0313	[A]
Alpha-amino adipic acid	14.9633	[K]
Amidation	-0.984016	[X]@C
Amidination of lysines or N-terminal amines with methyl acetimidate	41.0266	[K], [X]@N
Amidino	42.0218	[C]
Aminoethylbenzenesulfonylation	183.035	[YSKH]
Aminoethylcysteine	59.0194	[TS]
Aminotyrosine with sulfation	94.9677	[Y]
Ammonia-loss (C@N-term)	-17.0265	[C]@N
Ammonia-loss (N)	-17.0265	[N]
Ammonia-loss (Protein N-term)	-17.0265	[TS]@N
Arg->Cys substitution	-53.0919	[R]
Arg->Gln substitution	-28.0425	[R]
Arg->Gly substitution	-99.0796	[R]
Arg->His substitution	-19.0422	[R]
Arg->Leu substitution	-43.017	[R]
Arg->Lys substitution	-28.0061	[R]
Arg->Met substitution	-25.0606	[R]
Arg->Pro substitution	-59.0483	[R]
Arg->Ser substitution	-69.0691	[R]
Arg->Thr substitution	-55.0534	[R]
Arg->Trp substitution	29.9782	[R]
Arginine oxidation to glutamic semialdehyde	-43.0534	[R]
Arginine replacement by Nitropyrimidyl ornithine	80.9851	[R]
Asn->Asp substitution	0.984016	[N]
Asn->His substitution	23.016	[N]
Asn->Leu substitution	-0.958863	[N]
Asn->Lys substitution	14.052	[N]
Asn->Ser substitution	-27.0109	[N]
Asn->Thr substitution	-12.9952	[N]
Asn->Tyr substitution	49.0204	[N]
Asp->Ala substitution	-43.9898	[D]
Asp->Asn substitution	-0.984016	[D]
Asp->Glu substitution	14.0157	[D]
Asp->Gly substitution	-58.0055	[D]
Asp->His substitution	22.032	[D]
Asp->Tyr substitution	48.0364	[D]
Asp->Val substitution	-15.9585	[D]
Benzoyl	104.026	[K], [X]@N
Benzyl isothiocyanate	149.03	[KC], [X]@N
Beta-methylthiolation	45.9877	[C]
Beta-methylthiolation (ND)	45.9877	[ND]
Biantennary	1622.58	[N]
Biantennary (-1 galactose)	1460.53	[N]
Biantennary (-2 galactose)	1298.48	[N]
Biotin polyethyleneoxide amine	356.188	[DE]
Biotinylation	226.078	[K], [X]@N
Bis(hydroxphenylglyoxal) arginine	282.053	[R]
BisANS	594.092	[K]
Bisphenol A diglycidyl ether derivative	340.167	[C]
Bromination	77.9105	[FHW]
Carbamidomethylated Cys that undergoes beta-elimination and Michael addition of ethylamine	11.0701	[C]
Carbamidomethylated Cys that undergoes beta-elimination and Michael addition of methylamine	-2.94552	[C]
Carbamidomethylated DTT modification	209.018	[C]
Carbamidomethylation	57.0215	[C]
Carbamidomethylation (DHKE, X@N-term)	57.0215	[DHKE], [X]@N
Carbamylation	43.0058	[K], [X]@N
Carboxyethyl	72.0211	[K]
Carboxyl modification with ethanolamine	43.0422	[DE], [X]@C
Carboxylation (DKW)	43.9898	[DKW]
Carboxylation (E)	43.9898	[E]
Carboxymethyl	58.0055	[C]
Carboxymethyl (KW, X@N-term)	58.0055	[KW], [X]@N
Carboxymethylated DTT modification of cysteine	210.002	[C]
CHDH	294.183	[D]
Chlorination of tyrosine residues	34.9689	[Y]
Citrullination	0.984016	[R]
Condensation product of 3-deoxyglucosone	144.042	[R]
Condensation product of glucosone	160.037	[R]
Copper sulfido molybdopterin cytosine dinuncleotide	922.835	[C]
Crotonaldehyde	70.0419	[KHC]
Cy5 CyDye DIGE Fluor saturation dye	684.298	[C]
Cyano	24.9952	[C]
Cys->Arg substitution	53.0919	[C]
Cys->Gly substitution	-45.9877	[C]
Cys->Phe substitution	44.0592	[C]
Cys->Ser substitution	-15.9772	[C]
Cys->Trp substitution	83.0701	[C]
Cys->Tyr substitution	60.0541	[C]
Cysteine mercaptoethanol	75.9983	[C]
Cysteine modified Coenzyme A	765.1	[C]
Cysteine modifier	820.336	[C]
Cysteine oxidation to cysteic acid	47.9847	[C]
Cysteinylation	119.004	[C]
Deamidation (NQ)	0.984016	[NQ]
Deamidation (R)	0.984016	[R]
Deamidation followed by a methylation	14.9997	[QN]
Deamidation followed by esterification with ethanol	29.0391	[QN]
Decanoyl	154.136	[TS]
Dehydrated 4-hydroxynonenal	138.104	[KHC]
Dehydrated 4-Oxononenal Michael adduct	136.089	[KHC]
Dehydration	-18.0106	[DYTS], [NQ]@C
Dehydration (C@N-term)	-18.0106	[C]@N
Dehydroalanine (C)	-33.9877	[C]
Dehydroalanine (Y)	-94.0419	[Y]
Dehydropyrrolizidine alkaloid (dehydroretronecine)	118.066	[C]
Deoxy	-15.9949	[TDS]
Dethiomethyl	-48.0034	[M]
Diacylglycerol	576.512	[C]
Dibromo	155.821	[Y]
Dichlorination of tyrosine residues	69.9377	[Y]
Didehydroretinylidene	264.188	[K]
Diethylation	56.0626	[K], [X]@N
Diglutamyl	258.085	[E]
Dihydroxy	31.9898	[YWFRKPC]
Dihydroxy methylglyoxal adduct	72.0211	[R]
Di-Iodination	251.793	[Y]
Diironsubcluster	342.787	[C]
DimethylArsino	103.961	[C]
Dimethylation	28.0313	[KRN], [X]@N
Dimethylation of proline residue	29.0391	[P]
Dioxidation (M)	31.9898	[M]
Diphthamide	143.118	[H]
Dipyrrolylmethanemethyl	418.138	[C]
Dithiothreitol (DTT)	136.002	[ST]
Dithiothreitol (DTT) on Cys	120.025	[C]
EDT	75.9805	[TS]
EDT-maleimide-PEO-biotin	601.206	[TS]
Enzymatic glycine removal leaving an amidated C-terminus	-58.0055	[G]@C
Ethanolation (C)	44.0262	[C]
Ethanolation (KR)	44.0262	[KR]
Ethoxyformylation	73.0289	[H]
Ethyl amino	27.0473	[ST]
Ethylation	28.0313	[EKD], [X]@N, [X]@C
FAD	783.141	[CHY]
Farnesylation	204.188	[C]
Flavin mononucleotide	454.089	[HC]
Fluorescein-5-thiosemicarbazide	421.073	[SRPKC]
Fluorination	17.9906	[WFY]
Formylation	27.9949	[K], [X]@N
Formylation (Protein N-term)	27.9949	[X]@N
Fucose	146.058	[TS]
Fucosylated biantennary	1768.64	[N]
Fucosylated biantennary (-1 galactose)	1606.59	[N]
Fucosylated biantennary (-2 galactose)	1444.53	[N]
Galactosyl hydroxylysine	178.048	[K]
Geranyl-geranyl	272.25	[C]
Gln->Arg substitution	28.0425	[Q]
Gln->Glu substitution	0.984016	[Q]
Gln->His substitution	9.00033	[Q]
Gln->Leu substitution	-14.9745	[Q]
Gln->Lys substitution	0.036386	[Q]
Gln->Pro substitution	-31.0058	[Q]
Glu->Ala substitution	-58.0055	[E]
Glu->Asp substitution	-14.0157	[E]
Glu->Gln substitution	-0.984016	[E]
Glu->Gly substitution	-72.0211	[E]
Glu->Lys substitution	-0.94763	[E]
Glu->Val substitution	-29.9742	[E]
Glucosylgalactosyl hydroxylysine	340.101	[K]
Glutathione disulfide	305.068	[C]
Gly->Ala substitution	14.0157	[G]
Gly->Arg substitution	99.0796	[G]
Gly->Asp substitution	58.0055	[G]
Gly->Cys substitution	45.9877	[G]
Gly->Glu substitution	72.0211	[G]
Gly->Ser substitution	30.0106	[G]
Gly->Trp substitution	129.058	[G]
Gly->Val substitution	42.047	[G]
Glycerophospho	154.003	[S]
Glycerylphosphorylethanolamine	197.045	[E]
Glycidamide adduct	87.032	[K], [X]@N
Glycosyl-L-hydroxyproline	148.037	[P]
Glyoxal-derived hydroimiadazolone	39.9949	[R]
Guanidination	42.0218	[K]
Half of a disulfide bridge	-1.00782	[C]
Heme	616.177	[HC]
Heptose	192.063	[TSRQNK]
Hex1HexNAc1	365.132	[TS]
Hex1HexNAc1dHex1	511.19	[N]
Hex1HexNAc1NeuAc1	656.228	[NTS]
Hex1HexNAc1NeuAc2	947.323	[NTS]
Hex1HexNAc2	568.212	[N]
Hex1HexNAc2dHex1	714.269	[N]
Hex1HexNAc2dHex1Pent1	846.312	[N]
Hex1HexNAc2dHex2	860.327	[N]
Hex1HexNAc2Pent1	700.254	[N]
Hex2HexNAc2	730.264	[N]
Hex2HexNAc2dHex1	876.322	[N]
Hex2HexNAc2Pent1	862.307	[N]
Hex3	486.158	[N]
Hex3HexNAc1Pent1	821.28	[N]
Hex3HexNAc2	892.317	[N]
Hex3HexNAc2P1	923.291	[N]
HexNAc1dHex1	349.137	[N]
HexNAc1dHex2	495.195	[N]
HexNAc2	406.159	[N]
HexNAc2dHex1	552.217	[N]
HexNAc2dHex2	698.275	[N]
HexNAcylation (N)	203.079	[N]
HexNAcylation (ST)	203.079	[ST]
Hexosamine	161.069	[WTNK]
Hexose	162.053	[CRKTW], [X]@N
Hexose (NSY)	162.053	[NSY]
His->Arg substitution	19.0422	[H]
His->Asn substitution	-23.016	[H]
His->Asp substitution	-22.032	[H]
His->Gln substitution	-9.00033	[H]
His->Leu substitution	-23.9748	[H]
His->Pro substitution	-40.0061	[H]
His->Tyr substitution	26.0044	[H]
Homoserine	-29.9928	[M]@C
Homoserine lactone	-48.0034	[M]@C
Hydroxycinnamyl	146.037	[C]
Hydroxyfarnesyl	220.183	[C]
Hydroxyheme	614.162	[E]
Hydroxylation	15.9949	[PKDNRY]
Hydroxymethyl	30.0106	[N]
HydroxymethylOP	108.021	[K]
Hydroxyphenylglyoxal arginine	132.021	[R]
Hypusine	87.0684	[K]
Ile->Arg substitution	43.017	[I]
Ile->Asn substitution	0.958863	[I]
Ile->Lys substitution	15.0109	[I]
Ile->Met substitution	17.9564	[I]
Ile->Phe substitution	33.9843	[I]
Ile->Ser substitution	-26.052	[I]
Ile->Thr substitution	-12.0364	[I]
Ile->Val substitution	-14.0157	[I]
Iminobiotinylation	225.094	[K], [X]@N
Iodination	125.897	[HY]
ISD (z+2)-series	-15.0109	[X]@N
Lactosylation	324.106	[RK]
Leu->Arg substitution	43.017	[L]
Leu->Gln substitution	14.9745	[L]
Leu->His substitution	23.9748	[L]
Leu->Met substitution	17.9564	[L]
Leu->Met(Oxidation (M)) substitution	33.9513	[L]
Leu->Phe substitution	33.9843	[L]
Leu->Pro substitution	-16.0313	[L]
Leu->Ser substitution	-26.052	[L]
Leu->Trp substitution	72.9952	[L]
Leu->Val substitution	-14.0157	[L]
Levuglandinyl - arginine hydroxylactam adduct	306.172	[R]
Levuglandinyl - arginine lactam adduct	290.177	[R]
Levuglandinyl - lysine hydroxylactam adduct	348.194	[K]
Levuglandinyl - lysine lactam adduct	332.199	[K]
Levuglandinyl-lysine anhydrolactam adduct	314.188	[K], [X]@N
Levuglandinyl-lysine anhyropyrrole adduct	298.193	[K], [X]@N
Levuglandinyl-lysine pyrrole adduct	316.204	[K], [X]@N
Lipoyl	188.033	[K]
L-selenocysteinyl molybdenum bis(molybdopterin guanine dinucleotide)	1620.93	[C]
Lys->Arg substitution	28.0061	[K]
Lys->Asn substitution	-14.052	[K]
Lys->Cys(Carbamidomethylation) substitution	31.9357	[K]
Lys->Gln substitution	-0.036386	[K]
Lys->Glu substitution	0.94763	[K]
Lys->Leu substitution	-15.0109	[K]
Lys->Met substitution	2.94552	[K]
Lys->Met(Oxidation (M)) substitution	18.9404	[K]
Lys->Thr substitution	-27.0473	[K]
Lysine oxidation to aminoadipic semialdehyde	-1.03163	[K]
Maleimide	97.0164	[KC]
Maleimide-3-saccharide	969.366	[KC]
Maleimide-5-saccharide	1293.47	[KC]
Malonylation	86.0004	[CS]
MDA adduct +54	54.0106	[KR]
MDA adduct +62	62.0157	[K]
Membrane protein extraction	159.035	[K]
Menadione hydroquinone derivative	172.052	[KC]
Menadione quinone derivative	170.037	[KC]
Mercury Mercaptan	201.971	[C]
Met->Arg substitution	25.0606	[M]
Met->Leu substitution	-17.9564	[M]
Met->Lys substitution	-2.94552	[M]
Met->Thr substitution	-29.9928	[M]
Met->Val substitution	-31.9721	[M]
Methionine replacement by azido homoalanine	-4.98632	[M]
Methionine replacement by homopropargylglycine	-21.9877	[M]
Methyl ester	14.0157	[DE], [X]@C
Methylation	14.0157	[TSCKRHDE], [X]@N
Methylglyoxal-derived hydroimidazolone	54.0106	[R]
Methylmalonylation on Serine	100.016	[S]
Methylphosphonylation	77.9871	[YTS]
Methylpyrroline	109.053	[K]
Michael addition of BHT quinone methide	218.167	[HKC]
Michael addition of hydroxymethylvinyl ketone	86.0368	[C]
Michael addition of t-butyl hydroxylated BHT (BHTOH)	234.162	[HCK]
Michael addition with methylamine	13.0316	[TS]
Molybdenum bis(molybdopterin guanine dinucleotide)	1572.99	[DC]
Molybdopterin	521.884	[C]
Monobromobimane derivative	190.074	[C]
Monoglutamyl	129.043	[E]
Myristoylation	210.198	[KC], [G]@N
N-acetylglucosamine-1-phosphoryl	283.046	[ST]
Naphthalene-2,3-dicarboxaldehyde	175.042	[K], [X]@N
N-biotinyl-6-aminohexanoyl	339.162	[K]
N-ethylmaleimide on cysteines	125.048	[C]
Nethylmaleimidehydrolysis	143.058	[KC]
N-glucuronylation	176.032	[S]
Nitroalkylation by Nitro Linoleic Acid	325.225	[CH]
Nitroalkylation by Nitro Oleic Acid	327.241	[CH]
Nitroso Sulfamethoxazole semimercaptal thiol adduct	268.039	[C]
Nitroso Sulfamethoxazole Sulfinamide thiol adduct	267.031	[C]
Nitroso Sulfamethoxazole Sulphenamide thiol adduct	252.044	[C]
N-linked glycan core	1216.42	[N]
Nmethylmaleimide	111.032	[KC]
Nmethylmaleimidehydrolysis	129.043	[C]
N-pyruvic acid 2-iminyl	70.0055	[K]
N-Succinimidyl-2-morpholine acetate	127.063	[K], [X]@N
Nucleophilic addition to cytopiloyne+H2O	380.147	[YTSRKC], [X]@N
Nucleophilic addtion to cytopiloyne	362.137	[YSRPKC], [X]@N
O3-(riboflavin phosphoryl)	438.094	[ST]
Octanoyl	126.104	[TS]
O-Diethylphosphorylation	136.029	[YTSHCK]
O-Diisopropylphosphorylation	164.06	[KYTS]
O-Dimethylphosphorylation	107.998	[YTS]
O-Ethylphosphorylation	107.998	[YTS]
O-Isopropylmethylphosphonylation	120.034	[YTS]
O-Isopropylphosphorylation	122.013	[YTS]
O-Methylphosphorylation	93.982	[YTS]
O-Pinacolylmethylphosphonylation	162.081	[TSKYH]
Ornithine from Arginine	-42.0218	[R]
O-Sulfonation (C)	79.9568	[C]
Oxidation (HW)	15.9949	[HW]
Oxidation (M)	15.9949	[M]
Oxidation or Hydroxylation	15.9949	[RYFPNKD], [G]@C
Oxidation or Hydroxylation (C)	15.9949	[C]
Oxidation to nitro	44.9851	[YW]
Oxidized Arginine biotinylated with biotin hydrazide	199.067	[R]
Oxoalanine	-17.9928	[C]
Palmitoleyl	236.214	[CST]
Palmitoylation	238.23	[CSTK]
Persulfide	31.9721	[CD]
Phe->Cys substitution	-44.0592	[F]
Phe->Cys(Carbamidomethylation) substitution	12.9622	[F]
Phe->Leu substitution	-33.9843	[F]
Phe->Ser substitution	-60.0364	[F]
Phe->Tyr substitution	15.9949	[F]
Phe->Val substitution	-48	[F]
Phenethyl isothiocyanate	163.046	[KC], [X]@N
Phenyl isocyanate	119.037	[X]@N
Phosphoadenosine	329.053	[HTKY]
Phosphoglycosyl-D-mannose-1-phosphoryl	242.019	[S]
Phospho-guanosine	345.047	[HK]
Phosphopantetheine	340.086	[S]
Phospho-propargylamine	116.998	[TYS]
Phosphoribosyl dephospho-coenzyme A	881.147	[S]
Phosphorylation (HCDR)	79.9663	[HCDR]
Phosphorylation (STY)	79.9663	[STY]
Phosphorylation to amine thiol	87.0507	[TS]
Phosphorylation to pyridyl thiol	121.035	[TS]
Phycocyanobilin	586.279	[C]
Phycoerythrobilin	588.295	[C]
Phytochromobilin	584.264	[C]
Pierce EZ-Link Biotin-HPDP	428.192	[C]
Piperidination	68.0626	[K], [X]@N
Pro->Ala substitution	-26.0157	[P]
Pro->Arg substitution	59.0483	[P]
Pro->Gln substitution	31.0058	[P]
Pro->His substitution	40.0061	[P]
Pro->Leu substitution	16.0313	[P]
Pro->Ser substitution	-10.0207	[P]
Pro->Thr substitution	3.99492	[P]
Proline oxidation to pyroglutamic acid	13.9793	[P]
Proline oxidation to pyrrolidinone	-30.0106	[P]
Propargylamine	37.0316	[DE], [X]@C
Propionaldehyde +40	40.0313	[KH]
Propionamide	71.0371	[C]
Propionamide (K, X@N-term)	71.0371	[K], [ARNDEQGHILKMFPSTWYV]@N
PropylNAGthiazoline	232.064	[C]
Puromycin	453.212	[X]@C
Pyridoxal phosphate	229.014	[K]
Pyridylacetyl	119.037	[K], [X]@N
Pyro-carbamidomethyl	39.9949	[C]@N
Pyro-glu from E	-18.0106	[E]@N
Pyro-glu from Q	-17.0265	[Q]@N
Pyrophosphorylation (ST)	159.933	[TS]
Pyrrolidone from Proline	-27.9949	[P]
Pyruvic acid from N-term cys	-33.0037	[C]@N
Quinone	29.9742	[WY]
Reduced 4-Hydroxynonenal	158.131	[KHC]
Replacement of 2 protons by calcium	37.9469	[ED], [X]@C
Replacement of 2 protons by iron	53.9193	[DE], [X]@C
Replacement of 2 protons by magnesium	21.9694	[DE], [X]@C
Replacement of 2 protons by nickel	55.9197	[DE], [X]@C
Replacement of 2 protons by zinc	61.9135	[ED], [X]@C
Replacement of proton by copper	61.9218	[ED], [X]@C
Replacement of proton by lithium	6.00818	[DE], [X]@C
Replacement of proton by potassium	37.9559	[ED], [X]@C
Replacement of proton by silver	105.897	[DE], [X]@C
Replacement of proton with ammonium ion	17.0265	[ED], [X]@C
Retinal	266.203	[K]
S-(2-succinyl) cysteine	116.011	[C]
S-(4a-FMN)	456.105	[C]
S-diphytanylglycerol diether	634.663	[C]
Sec Iodoacetamide derivative	104.966	[C]
Selenium replaces sulphur	47.9445	[MC]
Selenyl	79.9165	[C]
Ser->Ala substitution	-15.9949	[S]
Ser->Arg substitution	69.0691	[S]
Ser->Asn substitution	27.0109	[S]
Ser->Cys substitution	15.9772	[S]
Ser->Gly substitution	-30.0106	[S]
Ser->LacticAcid (Protein N-term)	-15.0109	[S]@N
Ser->Leu substitution	26.052	[S]
Ser->Phe substitution	60.0364	[S]
Ser->Pro substitution	10.0207	[S]
Ser->Thr substitution	14.0157	[S]
Ser->Trp substitution	99.0473	[S]
Ser->Tyr substitution	76.0313	[S]
S-Ethylcystine from Serine	44.0085	[S]
S-guanylation	344.04	[CS]
S-guanylation-2	150.042	[CS]
S-nitrosylation	28.9902	[C]
Sodium adduct	21.9819	[DE], [X]@C
S-pyridylethylation	105.058	[C]
Sulfation	79.9568	[YST]
Sulfonation of N-terminus	135.983	[X]@N
Sulphone	31.9898	[M]
Tetraglutamyl	516.17	[E]
Tetraiodo	595.613	[Y]
Thiophosphorylation	95.9435	[YTS]
Thr->Ala substitution	-30.0106	[T]
Thr->Arg substitution	55.0534	[T]
Thr->Asn substitution	12.9952	[T]
Thr->Leu substitution	12.0364	[T]
Thr->Lys substitution	27.0473	[T]
Thr->Met substitution	29.9928	[T]
Thr->Pro substitution	-3.99492	[T]
Thr->Ser substitution	-14.0157	[T]
Tri nitro benzene	210.987	[K], [X]@N
Trifluoroleucine	53.9717	[L]
Triglutamyl	387.128	[E]
Tri-Iodination	377.69	[Y]
Triiodo	469.716	[Y]
Trimethylation	42.047	[KR], [A]@N
Tripalmitate	788.726	[C]
Trp->Arg substitution	-29.9782	[W]
Trp->Cys substitution	-83.0701	[W]
Trp->Gly substitution	-129.058	[W]
Trp->Leu substitution	-72.9952	[W]
Trp->Ser substitution	-99.0473	[W]
Tryptophan oxidation to hydroxykynurenin	19.9898	[W]
Tryptophan oxidation to kynurenin	3.99492	[W]
Tryptophan oxidation to oxolactone	13.9793	[W]
Tyr->Asn substitution	-49.0204	[Y]
Tyr->Asp substitution	-48.0364	[Y]
Tyr->Cys substitution	-60.0541	[Y]
Tyr->His substitution	-26.0044	[Y]
Tyr->Phe substitution	-15.9949	[Y]
Tyr->Ser substitution	-76.0313	[Y]
Tyrosine oxidation to 2-aminotyrosine	15.0109	[Y]
Ubiquitin	114.043	[TSCK]
Uridine phosphodiester	306.025	[HY]
Val->Ala substitution	-28.0313	[V]
Val->Asp substitution	15.9585	[V]
Val->Glu substitution	29.9742	[V]
Val->Gly substitution	-42.047	[V]
Val->Leu substitution	14.0157	[V]
Val->Met substitution	31.9721	[V]
Val->Phe substitution	48	[V]

## Sheet: B- Extended PTMs searched
Name	Mono mass	Residue site
1xNEM-lipoate	315.096	[K]
2-hydroxyglutaryl-lipoate	319.067	[K]
2-hydroxyglutaryl-lipoate+H	320.075	[K]
2-hydroxyglutaryl-NEM-lipoate	444.115	[K]
2-hydroxyglutaryl-NEM-lipoate+H	445.123	[K]
2-oxoglutaryl-lipoate	317.052	[K]
2-oxoglutaryl-lipoate+H	318.06	[K]
2-oxoglutaryl-NEM-lipoate	442.099	[K]
2-oxoglutaryl-NEM-lipoate+H	443.107	[K]
2x NEM dihydrolipoate	440.144	[K]
4-HNE-4-HNE-lipoate	502.279	[K]
4-HNE-lipoate	346.164	[K]
4-HNE-NEM-lipoate	471.211	[K]
acetyl-lipoate	232.059	[K]
acetyl-NEM-lipoate	357.107	[K]
Carbamidomethylation	57.0215	[C]
dihydrolipoate	190.049	[K]
glutaryl-NEM-lipoate	428.12	[K]
glutathionyl-lipoate+H	496.125	[K]
glutathionyl-lipoate	495.117	[K]
glutathionyl-NEM-lipoate+H	621.172	[K]
Lipoyl	188.033	[K]
Malonyl (KCS)	86.0004	[KCS]
N6(2,3-dihydroxypropanoyl) lysine	88.016	[KCS]
N6-(2-hydroxy-3-(phosphooxy)propanoyl	167.982	[KCS]
NEM-cysteine	125.048	[C]
NEM-lysine	125.048	[K]
Oxidation (M)	15.9949	[M]
Phosphorylation (STY)	79.9663	[STY]
Succinyl (KCS)	100.016	[KCS]
succinyl-lipoate	289.057	[K]
succinyl-lipoate+H	290.065	[K]
succinyl-NEM-lipoate	414.104	[K]
succinyl-NEM-lipoate+H	415.112	[K]

## Sheet: C- Control (rep 1 of 3)
List of peptides identified in PEAKS search containing residue K110 of DLST
Rank	Peptide sequence	Significance score (-log10P)	Mass	Length	Precursor mass error (PPM)	M/Z	RT	Area (replicate 1)	PTM
1	DKTSVQVPSPANGVIEALLVP	120.11	2133.17	21	0.2	1067.59	52.48	36600000	None
2	DEVVC(+57.02)EIETDKTSVQVPSPA	116.28	2202.04	20	0	1102.03	40.24	2370000	Carbamidomethylation of C104 (+57.02)
3	DKTSVQVPSPAN	100.1	1241.63	12	-1	621.819	32.31	989000	None
4	DKTSVQVPSPA	71.77	1127.58	11	-1.1	564.798	33.32	24200000	None
5	DEVVC(+57.02)EIETDKTSVQVPSPANGVIEALLVP	71.57	3207.62	30	0.9	1070.22	53.21	953000	Carbamidomethylation of C104 (+57.02)
6	DK(+440.14)TSVQVPSPAN	70.92	1681.77	12	0.4	841.892	53.33	470000	NEM2-dihydrolipoylation of K110 (+440.14)
7	DK(+440.14)TSVQVPSPA	66.05	1567.73	11	1.3	784.871	54.4	15300000	NEM2-dihydrolipoylation of K110 (+440.14)
8	DKTSVQVPSPAD(sub N)GVIEALLVP	65.04	2134.15	21	-0.9	1068.08	53.44	1010000	N120D substitution (+0.98)
9	DK(+188.03)TSVQVPSPA	63.68	1315.62	11	0.3	658.815	51.43	2160000	Lipoylation of K110 (+188.03)
10	TDK(+357.11)TSVQVPSPA	62.4	1585.74	12	-0.8	793.875	49.9	11700000	NEM-acetyllipoylation of K110 (+357.11)
11	DKTSVQVPSPAD(sub N)	55.18	1242.61	12	0	622.312	33.29	150000	N120D substitution (+0.98)
12	DK(+415.11)TSVQVPSPA	53.95	1542.69	11	-1	772.354	53.75	558000	NEM-succinyldihydrolipoylation of K110 (+415.11)
13	D(sub E)M(sub I)ETDKTSVQVPSPA	47.08	1603.74	15	3.6	802.88	47.16	988000	E105D, I106M subsitution (+3.94)
14	DEVVC(+57.02)EIETDK(+190.05)TSVQVPSPAN	38.5	2506.13	21	1	1254.07	48.43	1390000	Carbamidomethylation of C104, dihydrolipoylation of K110 (+57.02, +190.05)
15	DEVVC(+57.02)EIETDK(+188.03)TSVQVPSPANGV	21.53	2660.2	23	-1.5	1331.11	53.95	174000	Carbamidomethylation of C104, lipoylation of K110 (+57.02, +188.03)

## Sheet: D- ABHD11 sgRNA (rep 1 of 3)
List of peptides identified in PEAKS search containing residue K110 of DLST
Rank	Peptide sequence	Significance score (-log10P)	Mass	Length	Precursor mass error (PPM)	M/Z	RT	Area (replicate 1)	PTM
1	DKTSVQVPSPANGVIEALLVP	117.3	2133.17	21	-0.4	712.063	52.14	9040000	None
2	DEVVC(+57.02)EIETDKTSVQVPSPA	80.76	2202.04	20	0.8	1102.03	40.22	966000	Carbamidomethylation of C104 (+57.02)
3	DKTSVQVPSPAD(sub N)GVIEALLVP	79.28	2134.15	21	0.3	1068.08	51.24	2370000	N120D substitution (+0.98)
4	DKTSVQVPSPAN	77.01	1241.63	12	-1.2	621.819	32.37	180000	None
5	DEVVC(+57.02)EIETDKTSVQVPSPANGVIEALLVP	76.93	3207.62	30	-1.9	1070.21	53.08	1080000	Carbamidomethylation of C104 (+57.02)
6	DKTSVQVPSPA	73.55	1127.58	11	-0.2	564.798	33.05	5220000	None
7	DK(+440.14)TSVQVPSPA	57.83	1567.73	11	0.2	784.87	54.17	2360000	NEM2-dihydrolipoylation of K110 (+440.14)
8	DK(+188.03)TSVQVPSPA	57.43	1315.62	11	-0.9	658.814	51.26	1000000	Lipoylation of K110 (+188.03)
9	DEVVC(+57.02)EIETDKTSVQVPSPANGT(sub V)IEALLVP	57.27	3209.6	30	1	1070.88	52.45	0	Carbamidomethylation of C104 (+57.02), V122T (+1.98)
10	TDK(+357.11)TSVQVPSPA	49.52	1585.74	12	-0.5	793.875	49.95	2470000	NEM-acetyllipoylation of K110 (+357.11)
11	D(sub E)M(sub I)ETDKTSVQVPSPA	43.97	1603.74	15	3.8	802.88	46.93	211000	E105D, I106M subsitution (+3.94)
12	DEVVC(+57.02)EIETDK(+190.05)TSVQVPSPAN	36.12	2506.13	21	0.2	1254.07	48.27	1630000	Carbamidomethylation of C104, dihydrolipoylation of K110 (+57.02, +190.05)
13	DEVVCEIETDK(+315.10)TSVQVPSPAN	17.8	2574.15	21	-0.7	859.058	52.46	688000	NEM1-dihydrolipoylation of K110 (+315.10)

## Sheet: E- LIAS sgRNA (rep 1 of 3)
List of peptides identified in PEAKS search containing residue K110 of DLST
Rank	Peptide sequence	Significance score (-log10P)	Mass	Length	Precursor mass error (PPM)	M/Z	RT	Area (replicate 1)	PTM
1	DEVVC(+57.02)EIETDKTSVQVPSPA	121.87	2202.04	20	-0.4	1102.02	40.45	41700000	Carbamidomethylation of C104 (+57.02)
2	DKTSVQVPSPANGVIEALLVP	109.35	2133.17	21	-1.2	1067.59	52.29	71300000	None
3	DEVVC(+57.02)EIETDKTSVQVPSPANGVIEALLVP	106.31	3207.62	30	-1.2	1070.21	53.04	13000000	Carbamidomethylation of C104 (+57.02)
4	DKTSVQVPSPAN	88.55	1241.63	12	-1.5	621.819	32.1	2110000	None
5	DEVVC(+57.02)EIETDKTSVQVPSPAN	77.76	2316.08	21	0.2	773.034	39.56	1290000	Carbamidomethylation of C104 (+57.02)
6	EIETDKTSVQVPSPA	76.21	1599.8	15	0.1	800.907	34.87	336000	None
7	DKTSVQVPSPANGVIEALLVPD	74.98	2248.2	22	-0.4	750.405	51.83	172000	None
8	DKTSVQVPSPAD(sub N)GVIEALLVP	74.55	2134.15	21	0.4	712.392	51.14	56900000	N120D substitution (+0.98)
9	DEVVC(+57.02)EIETDKTSVQVPSPAD(sub N)GVIEALLVP	65.82	3208.61	30	-0.5	803.158	52.4	11400000	Carbamidomethylation of C104 (+57.02), N120D (+0.98)
10	DKTSVQVPSPA	65.21	1127.58	11	-0.1	564.798	32.86	30200000	None
11	TDK(+357.11)TSVQVPSPA	61.25	1585.74	12	-0.2	793.875	49.88	1240000	NEM-acetyllipoylation of K110 (+357.11)
12	DK(+440.14)TSVQVPSPA	57.66	1567.73	11	-0.2	784.87	54.15	1470000	NEM2-dihydrolipoylation of K110 (+440.14)
13	DKTSVQVPSPAD(sub N)GVI	56.85	1511.78	15	1.2	756.9	39.51	97000	N120D substitution (+0.98)
14	DEVL(sub V)C(+57.02)EIETDKTSVQVPSPA	55.92	2216.05	20	-0.5	1109.03	40.18	2070000	V103L (+14.02), carbamidomethylation of C104 (+57.02)
15	DKTSVQVPSPAD(sub N)	52.2	1242.61	12	-0.8	622.311	32.99	337000	N120D substitution (+0.98)
16	KTSVQVPSPA	47.53	1012.56	10	-1.7	507.284	31.22	56100	None
17	DEVVC(+57.02)EIETDKTSVQVPSPAD(sub N)	46.08	2317.06	21	0	773.362	40.48	560000	Carbamidomethylation of C104 (+57.02), N120D (+0.98)
18	EVVC(+57.02)EIETDKTSVQVPSPA	45.7	2087.01	19	-0.1	696.677	38.34	40800	Carbamidomethylation of C104 (+57.02)
19	DKTSVQVPSPE(sub A)NGVIEALLVP	41.12	2191.17	21	4.2	1096.6	51.19	489000	A119E substitution (+58.01)
20	DK(+188.03)TSVQVPSPA	40.73	1315.62	11	-0.3	658.815	51.64	268000	Lipoylation of K110 (+188.03)
21	DEVVC(+57.02)EIETDKTSVQVPD(sub S)PA	35.71	2230.03	20	0.2	744.351	40.67	649000	Carbamidomethylation of C104 (+57.02),S117D (+27.99)
22	DEVVC(+57.02)EIETDK(+190.05)TSVQVPSPAN	33.3	2506.13	21	0.2	836.383	48.16	3350000	Carbamidomethylation of C104, dihydrolipoylation of K110 (+57.02, +190.05)
23	DEVVC(+86.00)EIETDKTSVQVPSPANGVIEALLVP	23.14	3236.6	30	-0.7	1079.87	52.75	664000	Malonylation of C104 (+86.00)
24	DEVVCEIETDKTSVQVPSPANGVIEALLVPD	23.1	3265.63	31	-0.3	1089.55	52.25	99300	None
25	D(sub E)M(sub I)ETDKTSVQVPSPA	22.84	1603.74	15	4.2	802.881	46.32	183000	E105D, I106M subsitution (+3.94)
26	EDEVVCEIETDKTSVQVPS	20.3	2105.97	19	3.1	702.999	29.39	184000	None
27	DEVVCEIETDKTSVQVPSPAN	19.93	2259.06	21	0.3	754.027	40.35	268000	None
28	DTVAEDEVVC(+57.02)EIETDKTSVQVPSPANGVIEALLVPDGG	19.03	3951.91	38	2.7	791.392	47.78	0	Carbamidomethylation of C104 (+57.02)
29	DEVVCEIETDK(+315.10)TSVQVPSPAN	15.21	2574.15	21	-0.5	859.058	52.51	366000	NEM1-dihydrolipoylation of K110 (+315.10)
