# Supplementary material for: ABHD11 maintains 2-oxoglutarate metabolism by preserving functional lipoylation of the 2-oxoglutarate dehydrogenase complex
Source: Nat Commun. 2020 Aug 13;11:4046. doi: 10.1038/s41467-020-17862-6 (PMC7426941; doi:10.1038/s41467-020-17862-6)
Supplement: Supplementary file 6 — Source Data [file 41467_2020_17862_MOESM6_ESM.xlsx]

## Sheet: Figure 1h
Control	ABHD11	OGDH	VHL
1	2.15	2.08	2.58
1	2.26	2.7	2
1	1.95	1.77	1.75

## Sheet: Figure 1i
Control	ABHD11	OGDH	VHL
1	1.89	2.23	3.89
1	2.65	2.3	4.26
1	2.31	3.06

## Sheet: Figure 1j
Control	ABHD11	LIAS	VHL
12.594	4.313	2.69334	7.83123
10.332	2.00986	5.50683	10.3459
17.965	1.0163	1.12519	14.2094

## Sheet: Figure 2b
	m+0					m+1					m+2					m+3					m+4					m+5					m+0					m+1					m+2					m+3
Control	9597817	10465875	8286686	9143288	8060849	2868009	1862318	2502654	2774442	4160316	4762764	4034702	1736716	3233090	4247376	21960951	20857024	16554839	20773200	20988894	499326	531853	508852	256780	645454	72468353	69654151	62072342	64934249	67247083	6091089	6108380	7562121	8474059	8089554	3546709	3954206	1866070	3500033	3444094	2319175	1975823	2586229	2731875	3775151	16047807	18297120	18122222	18122655
ABHD11	60109657	51938522	46395254	57490456	55899715	7189268	4977919	3748895	6054376	6777741	9394140	5489838	6428063	7553335	8915397	33873526	30366116	25694777	37306068	36770802	2021414	872944	1148666	1626384	1420688	147184341	118511938	107791581	144689539	140987948	33172235	40919600	41824060	41143679	40921646	10692580	11252889	11778537	9541158	12659577	5194112	9537460	7813703	8499831	7924610	23639117	31653535	29916330	30487739
OGDH	38225881	36607204	41803668	45432367	47454793	10318121	8168533	10484041	9711454	12419119	8737870	9617672	8020072	7236395	10778096	27555123	27851719	31214906	29289169	33490537	780821	526374	761452	254198	1136737	85970457	86623846	98849064	97267796	104405509	25326889	27678881	22191195	29771192	27096165	9920810	12629490	7571814	11797979	10369055	5714262	5295386	5838445	8485099	3934031	22842520	23410329	21170836	28773359
[truncated: 11 more columns]

## Sheet: Figure 2c
	m+0					m+1					m+2					m+3					m+4					m+5					m+0					m+1					m+2					m+3
Control	3.30283e+06	4.0502e+06	2.46646e+06	3.42618e+06	3.72712e+06																3.80856e+06	5.51688e+06	3.53969e+06	6.76104e+06	3.2783e+06						2.74284e+06	2.85219e+06	5.08055e+06	2.89879e+06	3.51931e+06
ABHD11	2.30594e+06	2.30101e+06	3.22892e+06	3.96597e+06	3.45458e+06																0	338898	288131	994252	0						3.62051e+06	2.37722e+06	3.92879e+06	3.74741e+06	4.35078e+06
OGDH	0	0	2.81526e+06	1.99691e+06	2.50142e+06																0	350455	862037	993136	265537						2.67744e+06	0	2.94626e+06	5.10499e+06	0

## Sheet: Figure 2d
	m+0					m+1					m+2					m+3					m+4					m+5					m+0					m+1					m+2					m+3
Control	3755002	5541325	3512650	5378134	4407567	1640291	1857409	1052603	1339498	1164928	7315858	7933487	4525598	6254656	6514854	1913623	1901675	1498391	2071245	1450359	21861737	23928177	21088848	20377065	23203747						2198994	3044306	3226812	3749835	2728573	917441	1508168	404197	1371441	278679	4016385	4617698	4827582	3918241	4028957	1490559	604652	481245	1830842
ABHD11	1862885	2621597	2073477	2193450	2405668	0	0	0	0	390064	371517	467832	1074753	0	652726	500060	546700	639759	261362	425250	5139772	4750678	3936746	4884323	7434699						4101483	2932915	2881727	2635110	3298164	1273540	234544	238282	729777	469733	1457385	1111967	2768871	2097549	1258403	236576	0	1000526	256979
OGDH	3518016	3477370	4768904	4151118	3382928	0	1194200	436082	0	0	1804394	2348751	1710769	1316705	2094271	288946	569139	756941	997056	292733	6072045	4762910	7050672	6027175	7776250						3507729	3004565	2368115	3760592	1843811	845006	518999	1131123	961374	1469031	2793052	2238109	2771006	3038142	2931696	297913	413340	614538	0
[truncated: 6 more columns]

## Sheet: Figure 2e
	m+0					m+1					m+2					m+3					m+4					m+5					m+0					m+1					m+2					m+3
Control	219046204	251388072	219874067	238821822	226340835	135048230	152364427	123544062	129272684	144885962	270358804	298492252	247661945	260911455	270574233	173409010	182309746	164027982	177734339	165755729	633294437	696300176	614107335	630985572	663279043						190947766	183359444	191297275	199307621	204555614	132237013	128349749	121339385	129315733	154070486	250830433	240483907	236497225	240696994	268114961	138478500	132209711	141688468	148802859
ABHD11	187233486	171582464	164396741	192063016	176561156	48553832	41565881	37277028	44261406	42570071	105631399	97548085	88477196	102699754	101808763	111006213	98804675	90639624	112564123	97965429	291575220	269242460	253442157	289362678	279612089						188408076	206852909	214497549	203101844	209844815	92760737	102711824	100394666	88868293	98413951	152502780	171996784	169606935	153118455	165502786	66567181	85877937	91703717	92024342
OGDH	202861109	215241601	228202195	213465805	251348702	94045585	100819856	96393941	92090112	113997105	154365423	164201979	174024716	157884850	189391220	76787320	84733298	94234311	83500421	92823856	297801659	327242247	361894985	326116553	362575403						220364684	221959935	209727878	221047243	225059917	140158188	153223589	129254786	142272445	145381003	198931313	204749560	189395909	208151499	188641421	71448857	72266274	68690246	82192458
[truncated: 6 more columns]

## Sheet: Figure 2f
	m+0					m+1					m+2					m+3					m+4					m+5					m+0					m+1					m+2					m+3
Control	44905444	58132049	38711175	39331809	42968725	20869866	27321820	13416209	13688508	22974816	38846309	55234028	30944489	28068839	41652929	33300763	38281047	23388536	20091656	29216031	89841193	116416720	70786927	74691924	94561608	15691429	25211929	14700061	9183246	17003958	43305908	42878729	39070672	37354509	40163383	23777088	27169259	22755299	22397532	23110432	43237893	49189886	38830437	41946507	42851142	25148041	31887999	25856052	28964121
ABHD11	58503933	71513686	74556650	62667433	64699241	5680435	9569458	9486101	7149566	9513333	16018992	22698956	22504957	14284864	19780668	15670487	27466971	26445057	18266793	21669445	37875634	52982554	54385620	42452819	44203104	16282711	23900632	24393461	21814878	20021978	74483489	61102153	76974659	72927716	86283227	30340515	20755684	28382040	20755288	31500695	41421067	34369930	41681694	34996902	46537541	22286533	22704398	30307487	27465919
OGDH	69909206	68803214	68870139	72237494	88490912	24939323	20195145	19700920	21031800	29318348	33108695	29589116	31584187	33576356	39342027	19846623	20712874	23549789	22729848	27692047	55636920	55079687	59104735	59207278	70736777	13698578	12022976	14731202	13758457	18597048	76000624	73044074	77174774	66238452	69360135	40366338	36147515	45241913	31903272	38831171	50509733	44525003	50882080	42417048	45048192	21368186	19489223	23952433	18904686
[truncated: 11 more columns]

## Sheet: Figure 2g
Control	ABHD11	OGDH	VHL
1.54131	0.743499	0.633696	1.45932
1.25774	0.717963	0.733117	1.51257
1.285	0.941944	0.897565	1.10278

## Sheet: Figure 2h
Time (minutes)	Control				ABHD11				OGDH
1.47543	187.912	176.893	180.611	199.403	119.033	99.6097	108.174	86.9211	92.0139	100.869	74.5088
10.3797	181.429	170.557	177.436	191.821	110.759	93.7556	102.074	82.19	101.771	104.399	85.5039
19.2485	184.415	174.094	182.125	194.416	115.603	99.7962	108.166	88.7413	88.9258	91.0798	73.7045
28.2007	66.0711	65.3721	75.1407	71.0063	42.118	36.1339	38.6466	29.8413	59.9278	54.8404	51.4594
37.0746	87.9064	86.7664	97.3124	95.4027	54.4271	49.1629	51.7293	41.0575	43.4774	44.3061	35.2311
45.9404	87.0567	85.6803	99.1711	96.5278	54.1778	46.6002	47.8133	38.3258	50.3655	50.3563	41.5677
54.9211	286.045	275.339	266.982	289.838	156.735	116.986	140.218	103.996	127.815	131.941	111.816
63.7252	293.634	272.495	260.034	316.543	153.445	133.246	138.277	115.717	109.103	118.287	93.7348
72.5617	272.347	246.023	234.721	277.858	135.269	119.103	121.366	102.522	117.718	123.28	104.157
81.5447	20.3097	29.4711	47.8636	21.2035	27.0024	20.592	21.439	22.1394	2.04324	3.92729	11.46
90.417	19.3253	13.7991	48.7519	21.6651	22.6455	17.9164	17.2854	19.2171	4.8508	13.2454	17.1048
99.2818	14.5	22.766	44.8734	17.2203	22.2582	16.7315	14.3106	17.1709	8.39639	17.756	20.0275

[truncated: 20 more sheets: Figure 2i, Figure 2j, Figure 2k, Figure 3c, Figure 3i, Figure 4c, Figure 4g, Figure 5b, Supplementary Figure 1i, Suoplementary Figure 3b, Supplementary Figure 6a, Supplementary Figure 6b, Supplementary Figure 6c, Supplementary Figure 6d, Supplementary Figure 6e, Supplementary Figure 6f, Supplementary Figure 6g, Supplementary Figure 6h, Supplementary Figure 8a, Supplementary Figure 8b]
